# Supplementary material for: High-throughput qPCR and 16S rRNA gene amplicon sequencing as complementary methods for the investigation of the cheese microbiota
Source: BMC Microbiol. 2022 Feb 7;22:48. doi: 10.1186/s12866-022-02451-y (PMC8819918; doi:10.1186/s12866-022-02451-y)
Supplement: Supplementary file 1 — Additional file 1. [file 12866_2022_2451_MOESM1_ESM.zip]

Archive with 22 entries (17 files):
- htqpcr_ngs_data-main/
- htqpcr_ngs_data-main/.gitignore
- htqpcr_ngs_data-main/.gitmodules
- htqpcr_ngs_data-main/Figures/
- htqpcr_ngs_data-main/Figures/Supplementary_Figure_S1.png
- htqpcr_ngs_data-main/Figures/Supplementary_Figure_S2.png
- htqpcr_ngs_data-main/Figures/Supplementary_Figure_S3.png
- htqpcr_ngs_data-main/HTqPCR_dataparser/
- htqpcr_ngs_data-main/LICENSE
- htqpcr_ngs_data-main/comp_analysis.py
- htqpcr_ngs_data-main/conda_analysis_env.yml
- htqpcr_ngs_data-main/docs/
- htqpcr_ngs_data-main/docs/htqpcr_ngs_comparison_R.html
- htqpcr_ngs_data-main/docs/index.md
- htqpcr_ngs_data-main/htqpcr_ngs_comparison_R.ipynb
- htqpcr_ngs_data-main/rawdata/
- htqpcr_ngs_data-main/rawdata/16S_copy_number_table.csv
- htqpcr_ngs_data-main/rawdata/V18-22-21_ASV_counts_table.csv
- htqpcr_ngs_data-main/rawdata/V18-22-21_htqpcr_rawdata.csv
- htqpcr_ngs_data-main/rawdata/copydict.json
- htqpcr_ngs_data-main/rawdata/new_species_names_dict.json
- htqpcr_ngs_data-main/README.md
