# Supplementary material for: High-throughput qPCR and 16S rRNA gene amplicon sequencing as complementary methods for the investigation of the cheese microbiota
Source: BMC Microbiol. 2022 Feb 7;22:48. doi: 10.1186/s12866-022-02451-y (PMC8819918; doi:10.1186/s12866-022-02451-y)
Supplement: Supplementary file 1 — Additional file 1. [file 12866_2022_2451_MOESM1_ESM.zip › htqpcr_ngs_data-main/conda_analysis_env.yml]

name: htqpcr_ngs_comparison
channels:
  - defaults
  - bioconda
  - conda-forge
dependencies:
  - python=3.9.2
  - scipy
  - seaborn
  - notebook
  - r-base=4.0.3
  - r-biocmanager
  - r-irkernel
  - r-gert
  - rpy2
  - statsmodels
