# Supplementary material for: High-throughput qPCR and 16S rRNA gene amplicon sequencing as complementary methods for the investigation of the cheese microbiota
Source: BMC Microbiol. 2022 Feb 7;22:48. doi: 10.1186/s12866-022-02451-y (PMC8819918; doi:10.1186/s12866-022-02451-y)
Supplement: Supplementary file 1 — Additional file 1. [file 12866_2022_2451_MOESM1_ESM.zip › htqpcr_ngs_data-main/rawdata/16S_copy_number_table.csv]

	Rank	N	Min.	Max.	Median	Avg.	SD
Aerococcus viridans	species	1.0	7.0	7.0	7.0	7.0	0.0
Clostridium tyrobutyricum	species	3.0	5.0	6.0	6.0	5.67	0.47
Companilactobacillus crustorum	species	1.0	4.0	4.0	4.0	4.0	0.0
Companilactobacillus farciminis	species	1.0	4.0	4.0	4.0	4.0	0.0
Corynebacterium glutamicum	species	30.0	5.0	6.0	6.0	5.93	0.25
Enterococcus faecalis	species	50.0	4.0	4.0	4.0	4.0	0.0
Enterococcus faecium	species	182.0	6.0	7.0	6.0	6.01	0.1
Enterococcus gilvus	species	1.0	6.0	6.0	6.0	6.0	0.0
Lacticaseibacillus paracasei	species	44.0	5.0	5.0	5.0	5.0	0.0
Lacticaseibacillus rhamnosus	species	26.0	5.0	5.0	5.0	5.0	0.0
Lactiplantibacillus pentosus	species	5.0	5.0	5.0	5.0	5.0	0.0
Lactiplantibacillus plantarum	species	135.0	1.0	5.0	5.0	4.93	0.5
Lactobacillus delbrueckii	species	25.0	8.0	11.0	9.0	8.92	0.63
Lactobacillus helveticus	species	17.0	4.0	5.0	4.0	4.24	0.42
Lactococcus lactis	species	48.0	5.0	6.0	6.0	5.94	0.24
Leuconostoc carnosum	species	2.0	4.0	4.0	4.0	4.0	0.0
Leuconostoc mesenteroides	species	20.0	3.0	4.0	4.0	3.95	0.22
Leuconostoc pseudomesenteroides	species	3.0	4.0	4.0	4.0	4.0	0.0
Levilactobacillus brevis	species	18.0	4.0	6.0	5.0	5.0	0.33
Pediococcus pentosaceus	species	18.0	5.0	5.0	5.0	5.0	0.0
Shigella dysenteriae	species	11.0	7.0	7.0	7.0	7.0	0.0
Staphylococcus aureus	species	575.0	1.0	8.0	6.0	5.58	0.79
Staphylococcus haemolyticus	species	10.0	1.0	7.0	6.0	5.5	1.57
Streptococcus dysgalactiae	species	24.0	5.0	8.0	6.0	5.92	0.64
Streptococcus gallolyticus	species	7.0	5.0	7.0	6.0	6.0	0.53
Streptococcus thermophilus	species	66.0	5.0	6.0	6.0	5.67	0.47
Streptococcus uberis	species	4.0	5.0	6.0	5.5	5.5	0.5
Turicibacter sanguinis	species	1.0	8.0	8.0	8.0	8.0	0.0
Weissella hellenica	species	2.0	8.0	8.0	8.0	8.0	0.0
Weissella paramesenteroides	species	1.0	8.0	8.0	8.0	8.0	0.0
Lentilactobacillus buchneri	species	3.0	5.0	5.0	5.0	5.0	0.0
Loigolactobacillus coryniformis	species	4.0	1.0	5.0	5.0	4.0	1.73
Latilactobacillus curvatus	species	12.0	6.0	6.0	6.0	6.0	0.0
Schleiferilactobacillus harbinensis	species	2.0	5.0	5.0	5.0	5.0	0.0
Paucilactobacillus nenjiangensis	species	1.0	5.0	5.0	5.0	5.0	0.0
Lentilactobacillus parabuchneri	species	3.0	5.0	5.0	5.0	5.0	0.0
Lactiplantibacillus paraplantarum	species	3.0	1.0	5.0	5.0	3.67	1.89
Latilactobacillus sakei	species	20.0	5.0	8.0	7.0	6.85	0.65
Companilactobacillus	genus	8.0	3.0	4.0		3.88	0.33
Enterococcus	genus	19.0	4.0	7.0		5.49	0.74
Lactobacillus	genus	28.0	3.0	11.0		4.78	1.06
Latilactobacillus	genus	3.0	5.0	8.0		6.28	0.4
Lentilactobacillus	genus	5.0	5.0	5.0		5.0	0.0
Loigolactobacillus	genus	2.0	1.0	5.0		4.5	0.5
Pediococcus	genus	5.0	4.0	5.0		4.4	0.49
Ruminococcaceae	family	6.0	2.0	6.0		3.5	1.29
Staphylococcus	genus	46.0	1.0	8.0		5.95	0.47
Streptococcaceae	family	2.0	1.0	9.0		4.98	0.0
Intestinibacter
