# Supplementary material for: High-throughput qPCR and 16S rRNA gene amplicon sequencing as complementary methods for the investigation of the cheese microbiota
Source: BMC Microbiol. 2022 Feb 7;22:48. doi: 10.1186/s12866-022-02451-y (PMC8819918; doi:10.1186/s12866-022-02451-y)
Supplement: Supplementary file 1 — Additional file 1. [file 12866_2022_2451_MOESM1_ESM.zip › htqpcr_ngs_data-main/rawdata/V18-22-21_ASV_counts_table.csv]

ID	Sequence	Kingdom	Phylum	Class	Order	Family	Genus	Species	Haplotype	Raclette-VS-18-22-21-4M-16S-DNA-EH01b-BC01	Raclette-VS-18-22-21-4M-16S-DNA-EH02b-BC02	Raclette-VS-18-22-21-4M-16S-DNA-EH03b-BC03	Raclette-VS-18-22-21-4M-16S-DNA-EH04b-BC04	Raclette-VS-18-22-21-4M-16S-DNA-EH05b-BC05	Raclette-VS-18-22-21-4M-16S-DNA-EH06b-BC06	Raclette-VS-18-22-21-4M-16S-DNA-EH07b-BC07	Raclette-VS-18-22-21-4M-16S-DNA-EH08b-BC08	Raclette-VS-18-22-21-4M-16S-DNA-EH09b-BC09	Raclette-VS-18-22-21-4M-16S-DNA-EH10b-BC10	Raclette-VS-18-22-21-4M-16S-DNA-EH11b-BC11	Raclette-VS-18-22-21-4M-16S-DNA-EH12b-BC12	Raclette-VS-18-22-21-4M-16S-DNA-EH13b-BC13	Raclette-VS-18-22-21-4M-16S-DNA-EH14b-BC14	Raclette-VS-18-22-21-4M-16S-DNA-EH15b-BC15	Raclette-VS-18-22-21-4M-16S-DNA-EH16b-BC16	Raclette-VS-18-22-21-4M-16S-DNA-EH17b-BC17	Raclette-VS-18-22-21-4M-16S-DNA-EH18b-BC18	Raclette-VS-18-22-21-4M-16S-DNA-EH19b-BC19	Raclette-VS-18-22-21-4M-16S-DNA-EH20b-BC20	Raclette-VS-18-22-21-4M-16S-DNA-EH21b-BC21	Raclette-VS-18-22-21-4M-16S-DNA-EH22b-BC22	Raclette-VS-18-22-21-4M-16S-DNA-EH23b-BC23	Raclette-VS-18-22-21-4M-16S-DNA-EH24b-BC24	Raclette-VS-18-22-21-4M-16S-DNA-EH25b-BC25	Stamm-Mix-MD-16S-DNA-MD1b-BC22
ASV_OqyF4yjt	GATGAACGCTGGCGGCGTGCCTAATACATGCAAGTCGAACGAGTTCTCGTTGATGATCGGTGCTTGCACCGAGATTCAACATGGAACGAGTGGCGGACGGGTGAGTAACACGTGGGTAACCTGCCCTTAATGGGGGGATAACATTTGGAAACAGATGCTAATACCGCATAGATCCAAGAACCGCATGGTTCTTGGCTGAAAGATGGCGTAAGCTATCGCTTTTGGATGGACCCGCGGCGTATTAGCTAGTTGGTGAGGTAATGGCTCACCAAGGCGATGATACGTAGCCGAACTGAGAGGTTGATCGGCCACATTGGGACTGAGACACGGCCCAA	Bacteria	Firmicutes	Bacilli	Lactobacillales	Lactobacillaceae	Lactobacillus	Lactobacillus_paracasei	Lactobacillus_paracasei_ASV_OqyF4yjt	522	424	1201	121	406	0	138	260	286	0	4541	1598	329	1925	1061	1026	0	127	276	2897	440	60	118	0	184	0
ASV_XjsU80bA	GATGAACGCTGGCGGCGTGCCTAATACATGCAAGTCGAACGAGTTCTCGTTGATGATCGGTGCTTGCACCGAGATTCAACATGGAACGAGTGGCGGACGGGTGAGTAACACGTGGGTAACCTGCCCTTAAGCGGGGGATAACATTTGGAAACAGATGCTAATACCGCATAGATCCAAGAACCGCATGGTTCTTGGCTGAAAGATGGCGTAAGCTATCGCTTTTGGATGGACCCGCGGCGTATTAGCTAGTTGGTGAGGTAATGGCTCACCAAGGCGATGATACGTAGCCGAACTGAGAGGTTGATCGGCCACATTGGGACTGAGACACGGCCCAA	Bacteria	Firmicutes	Bacilli	Lactobacillales	Lactobacillaceae	Lactobacillus	Lactobacillus_paracasei	Lactobacillus_paracasei_ASV_XjsU80bA	0	0	0	0	0	0	0	0	0	0	0	0	0	0	0	0	0	0	0	0	938	0	0	0	0	0
ASV_aube6W5r	GATGAACGCTGGCGGCGTGCCTAATACATGCAAGTCGAACGAGTTCTCGTTGATGATCGGTGCTTGCACCGATCATCAACATGGAACGAGTGGCGGACGGGTGAGTAACACGTGGGTAACCTGCCCTTAAGTGGGGGATAACATTTGGAAACAGATGCTAATACCGCATAGATCCAAGAACCGCATGGTTCTTGGCTGAAAGATGGCGTAAGCTATCGCTTTTGGATGGACCCGCGGCGTATTAGCTAGTTGGTGAGGTAATGGCTCACCAAGGCGATGATACGTAGCCGAACTGAGAGGTTGATCGGCCACATTGGGACTGAGACACGGCCCAA	Bacteria	Firmicutes	Bacilli	Lactobacillales	Lactobacillaceae	Lactobacillus	Lactobacillus_paracasei	Lactobacillus_paracasei_ASV_aube6W5r	0	0	0	0	0	0	0	0	0	0	0	350	0	0	0	0	0	0	0	0	0	0	0	0	0	0
ASV_W3ZxW8fu	GATGAACGCTGGCGGCGTGCCTAATACATGCAAGTCGAACGAGTTCTCGTTGATGATCGGTGCTTGCACCGAGATTTAACATGGAACGAGTGGCGGACGGGTGAGTAACACGTGGGTAACCTGCCCTTAAGTGGGGGATAACATTTGGAACAGATGCTAATACCGCATAGATCCAAGAACCGCATGGTTCTTGGCTGAAAGATGGCGTAAGCTATCGCTTTTGGATGGACCCGCGGCGTATTAGCTAGTTGGTGAGGTAATGGCTCACCAAGGCGATGATACGTAGCCGAACTGAGAGGTTGATCGGCCACATTGGGACTGAGACACGGCCCAA	Bacteria	Firmicutes	Bacilli	Lactobacillales	Lactobacillaceae	Lactobacillus	Lactobacillus_paracasei	Lactobacillus_paracasei_ASV_W3ZxW8fu	0	0	0	0	0	0	967	0	0	0	0	0	0	0	0	0	0	0	0	0	0	0	0	0	0	0
ASV_A8uePtwo	GATGAACGCTGGCGGCGTGCCTAATACATGCAAGTCGAACGAGTTCTCGTTGATGATCGGTGCTTGCACCGAGATTGAACATGGAACGAGTGGCGGACGGGTGAGTAACACGTGGGTAACCTGCCCTTAAGTGGGGGATAACATTTGGAACAGATGCTAATACCGCATAGATCCAAGAACCGCATGGTTCTTGGCTGAAAGATGGCGTAAGCTATCGCTTTTGGATGGACCCGCGGCGTATTAGCTAGTTGGTGAGGTAATGGCTCACCAAGGCGATGATACGTAGCCGAACTGAGAGGTTGATCGGCCACATTGGGACTGAGACACGGCCCAA	Bacteria	Firmicutes	Bacilli	Lactobacillales	Lactobacillaceae	Lactobacillus	Lactobacillus_paracasei	Lactobacillus_paracasei_ASV_A8uePtwo	0	0	0	0	0	0	0	0	0	0	826	0	0	0	0	0	0	0	0	0	0	0	0	0	0	0
ASV_xAK6FjfQ	GATGAACGCTGGCGGCGTGCCTAATACATGCAAGTCGAACGAGTTCTCGTTGATGATCGGTGCTTGCACCGAGATTCAACATGGAACGAGTGGCGGACGGGTGAGTAACACGTGGGTAACCTGCCCTTAAGTGGGGGATAACATTTGGAAACAGATGCTAATACCGCATAGATCCAAGAACCGCATGGTTCTTGGCTGAAAGATGGCGTAAGCTATCGCTTTTGGATGGACCCGCGGCGTATTAGCTAGTTGGTGAGGTAATGGCTCACCAAGGCGATGATACGTAGCCGAACTGAGAGGTTGATCGGCCACATTGGGACTGAGACACGGCCCAA	Bacteria	Firmicutes	Bacilli	Lactobacillales	Lactobacillaceae	Lactobacillus	Lactobacillus_paracasei	Lactobacillus_paracasei_ASV_xAK6FjfQ	8413	6838	24229	4887	7917	781	3106	6443	3920	4104	92616	20281	5093	36936	19764	21608	0	2896	2742	57577	9703	566	1059	1547	3728	1144
ASV_zAxDcRp	GATGAACGCTGGCGGCGTGCCTAATACATGCAAGTCGAACGAGTTCTCGTTGATGATCGGTGCTTGCACCGAGATTCAACATGGAACGAGTGGCGGACGGGTGAGTAACACGTGGGTAACCAGCCCTTAAGTGGGGGATAACATTTGGAAACAGATGCTAATACCGCATAGATCCAAGAACCGCATGGTTCTTGGCTGAAAGATGGCGTAAGCTATCGCTTTTGGATGGACCCGCGGCGTATTAGCTAGTTGGTGAGGTAATGGCTCACCAAGGCGATGATACGTAGCCGAACTGAGAGGTTGATCGGCCACATTGGGACTGAGACACGGCCCAA	Bacteria	Firmicutes	Bacilli	Lactobacillales	Lactobacillaceae	Lactobacillus	Lactobacillus_paracasei	Lactobacillus_paracasei_ASV_zAxDcRp	0	0	0	0	0	0	0	0	0	0	0	0	0	0	617	0	0	0	0	0	0	0	0	0	0	0
ASV_VFikyhZf	GATGAACGCTGGCGGCGTGCCTAATACATGCAAGTCGAACGAGTTCTCGTTGATGATCGGTGCTTGCACCGAGATTCAACATGGAACGAGTGGCGGACGGGTGAGTAACACGTGGGTAACCTGCCCTTAAGTGGGGGATAACATTTGGAAACAGATGCTAATACCGCATAGATCCAAGAACCGCATGGCTCTTGGCTGAAAGATGGCGTAAGCTATCGCTTTTGGATGGACCCGCGGCGTATTAGCTAGTTGGTGAGGTAATGGCTCACCAAGGCGATGATACGTAGCCGAACTGAGAGGTTGATCGGCCACATTGGGACTGAGACACGGCCCAA	Bacteria	Firmicutes	Bacilli	Lactobacillales	Lactobacillaceae	Lactobacillus	Lactobacillus_paracasei	Lactobacillus_paracasei_ASV_VFikyhZf	0	0	0	0	0	0	0	0	415	0	0	0	0	0	0	0	0	0	0	0	0	0	0	0	0	0
ASV_iKdwujF4	GATGAACGCTGGCGGCGTGCCTAATACATGCAAGTCGAACGAGTTCTCGTTGATGATCGGTGATTGCACCGAGATTCAACATGGAACGAGTGGCGGACGGGTGAGTAACACGTGGGTAACCTGCCCTTAAGTGGGGGATAACATTTGGAAACAGATGCTAATACCGCATAGATCCAAGAACCGCATGGTTCTTGGCTGAAAGATGGCGTAAGCTATCGCTTTTGGATGGACCCGCGGCGTATTAGCTAGTTGGTGAGGTAATGGCTCACCAAGGCGATGATACGTAGCCGAACTGAGAGGTTGATCGGCCACATTGGGACTGAGACACGGCCCAA	Bacteria	Firmicutes	Bacilli	Lactobacillales	Lactobacillaceae	Lactobacillus	Lactobacillus_paracasei	Lactobacillus_paracasei_ASV_iKdwujF4	0	0	476	0	0	0	0	0	0	0	0	0	0	0	0	0	0	0	0	0	0	0	0	0	0	0
ASV_ubUnMxx8	GATGAACGCTGGCGGCGTGCCTAATACATGCAAGTCGAACGAGTTCTCGTTGATGATCGGTGCTTGCACCGAGATTCAACATGGAATGAGTGGCGGACGGGTGAGTAACACGTGGGTAACCTGCCCTTAAGTGGGGGATAACATTTGGAAACAGATGCTAATACCGCATAGATCCAAGAACCGCATGGTTCTTGGCTGAAAGATGGCGTAAGCTATCGCTTTTGGATGGACCCGCGGCGTATTAGCTAGTTGGTGAGGTAATGGCTCACCAAGGCGATGATACGTAGCCGAACTGAGAGGTTGATCGGCCACATTGGGACTGAGACACGGCCCAA	Bacteria	Firmicutes	Bacilli	Lactobacillales	Lactobacillaceae	Lactobacillus	Lactobacillus_paracasei	Lactobacillus_paracasei_ASV_ubUnMxx8	0	0	1003	0	0	0	0	0	489	1647	0	171	0	3144	751	1606	0	0	0	0	0	0	0	0	0	0
ASV_XWBgRU2U	GATGAACGCTGGCGGCGTGCCTAATACATGCAAGTCGAACGAGTTCTCGCTGATGATCGGTGCTTGCACCGAGATTCAACATGGAACGAGTGGCGGACGGGTGAGTAACACGTGGGTAACCTGCCCTTAAGTGGGGGATAACATTTGGAAACAGATGCTAATACCGCATAGATCCAAGAACCGCATGGTTCTTGGCTGAAAGATGGCGTAAGCTATCGCTTTTGGATGGACCCGCGGCGTATTAGCTAGTTGGTGAGGTAATGGCTCACCAAGGCGATGATACGTAGCCGAACTGAGAGGTTGATCGGCCACATTGGGACTGAGACACGGCCCAA	Bacteria	Firmicutes	Bacilli	Lactobacillales	Lactobacillaceae	Lactobacillus	Lactobacillus_paracasei	Lactobacillus_paracasei_ASV_XWBgRU2U	0	0	0	0	0	0	0	0	0	0	0	0	0	0	0	0	0	0	0	20284	0	0	0	0	0	0
ASV_b6LXNbV	GATGAACGCTGGCGGCGTGCCTAATACATGCAAGTCGAACGAGTTCTCGTTGGTGATCGGTGCTTGCACCGAGATTCAACATGGAACGAGTGGCGGACGGGTGAGTAACACGTGGGTAACCTGCCCTTAAGTGGGGGATAACATTTGGAAACAGATGCTAATACCGCATAGATCCAAGAACCGCATGGTTCTTGGCTGAAAGATGGCGTAAGCTATCGCTTTTGGATGGACCCGCGGCGTATTAGCTAGTTGGTGAGGTAATGGCTCACCAAGGCGATGATACGTAGCCGAACTGAGAGGTTGATCGGCCACATTGGGACTGAGACACGGCCCAA	Bacteria	Firmicutes	Bacilli	Lactobacillales	Lactobacillaceae	Lactobacillus	Lactobacillus_paracasei	Lactobacillus_paracasei_ASV_b6LXNbV	0	0	0	0	0	101	0	0	117	0	0	325	448	0	330	0	0	0	0	0	0	0	0	0	0	0
ASV_XZw8r4FN	GATGAACGCTGGCGGCGTGCCTAATACATGCAAGTCGAACGAGTTCTCGTTGATGATCGGTGCTTGCACCGAGATTCAATATGGAACGAGTGGCGGACGGGTGAGTAACACGTGGGTAACCTGCCCTTAAGTGGGGGATAACATTTGGAAACAGATGCTAATACCGCATAGATCCAAGAACCGCATGGTTCTTGGCTGAAAGATGGCGTAAGCTATCGCTTTTGGATGGACCCGCGGCGTATTAGCTAGTTGGTGAGGTAATGGCTCACCAAGGCGATGATACGTAGCCGAACTGAGAGGTTGATCGGCCACATTGGGACTGAGACACGGCCCAA	Bacteria	Firmicutes	Bacilli	Lactobacillales	Lactobacillaceae	Lactobacillus	Lactobacillus_paracasei	Lactobacillus_paracasei_ASV_XZw8r4FN	0	0	0	0	0	0	0	0	0	0	0	0	0	0	0	0	0	0	0	0	1414	0	0	0	0	0
ASV_Nc4ZzRm	GATGAACGCTGGCGGCGTGCCTAATACATGCAAGTCGAACGAGTTCTCGTTGAATCTCGGTGCTTGCACCGAGATTCAACATGGAACGAGTGGCGGACGGGTGAGTAACACGTGGGTAACCTGCCCTTAAGTGGGGGATAACATTTGGAAACAGATGCTAATACCGCATAGATCCAAGAACCGCATGGTTCTTGGCTGAAAGATGGCGTAAGCTATCGCTTTTGGATGGACCCGCGGCGTATTAGCTAGTTGGTGAGGTAATGGCTCACCAAGGCGATGATACGTAGCCGAACTGAGAGGTTGATCGGCCACATTGGGACTGAGACACGGCCCAA	Bacteria	Firmicutes	Bacilli	Lactobacillales	Lactobacillaceae	Lactobacillus	Lactobacillus_paracasei	Lactobacillus_paracasei_ASV_Nc4ZzRm	16	64	5306	971	304	9	853	697	3	106	1057	82	0	410	234	6691	5	0	0	0	187	3	0	0	0	0
ASV_2LKvdpGp	GATGAACGCTGGCGGCGTGCCTAATACATGCAAGTCGAACGAGTTCTCGTTGAATCTCGGTGCTTGCACCGAGATTCAACATGGAACGAGTGGCGGACGGGTGAGTAACACGTGGGTAACCTGCCCTTAAGTGGGGGATAACATTTGGAAACAGATGCTAATACCGCATAGATCCAAGAACCGCATGGTTCTTGGCTGAAAGATGGCGTAAGCTATCGCTTTTGGATGGGCCCGCGGCGTATTAGCTAGTTGGTGAGGTAATGGCTCACCAAGGCGATGATACGTAGCCGAACTGAGAGGTTGATCGGCCACATTGGGACTGAGACACGGCCCAA	Bacteria	Firmicutes	Bacilli	Lactobacillales	Lactobacillaceae	Lactobacillus	Lactobacillus_paracasei	Lactobacillus_paracasei_ASV_2LKvdpGp	0	0	0	0	0	0	0	0	0	0	0	0	0	0	0	3676	0	0	0	0	0	0	0	0	0	0
ASV_2HiWa3Z3	GATGAACGCTGGCGGCGTGCCTAATACATGCAAGTCGAACGAGTTCTTGTTGATGATCGGTGCTTGCACCAAGATTCAACATGGAACGAGTGGCGGACGGGTGAGTAACACGTGGGTAACCTGCCCTTAAGTGGGGGATAACATTTGGAAACAGATGCTAATACCGCATAGATCCAAGAACCGCATGGTTCTTGGCTGAAAGATGGCGTAAGCTATCGCTTTTGGATGGACCCGCGGCGTATTAGCTAGTTGGTGAGGTAATGGCTCACCAAGGCGATGATACGTAGCCGAACTGAGAGGTTGATCGGCCACATTGGGACTGAGACACGGCCCAA	Bacteria	Firmicutes	Bacilli	Lactobacillales	Lactobacillaceae	Lactobacillus	Lactobacillus_paracasei	Lactobacillus_paracasei_ASV_2HiWa3Z3	0	0	0	0	0	0	382	0	0	0	0	0	0	0	0	0	0	0	0	0	0	0	0	0	0	0
ASV_ft4vSK64	GATGAACGCTGGCGGCGTGCCTAATACATGCAAGTCGAACGAGTTCTCGTTGATGATCGGTGCTTGCACCTAGATTCAACATGGAACGAGTGGCGGACGGGTGAGTAACACGTGGGTAACCTGCCCTTAAGTGGGGGATAACATTTGGAAACAGATGCTAATACCGCATAGATCCAAGAACCGCATGGTTCTTGGCTGAAAGATGGCGTAAGCTATCGCTTTTGGATGGACCCGCGGCGTATTAGCTAGTTGGTGAGGTAATGGCTCACCAAGGCGATGATACGTAGCCGAACTGAGAGGTTGATCGGCCACATTGGGACTGAGACACGGCCCAA	Bacteria	Firmicutes	Bacilli	Lactobacillales	Lactobacillaceae	Lactobacillus	Lactobacillus_paracasei	Lactobacillus_paracasei_ASV_ft4vSK64	0	0	0	0	0	0	0	0	0	0	0	0	217	0	0	0	0	0	0	0	0	0	0	0	0	0
ASV_tkbf0Xro	GATGAACGCTGGCGGCGTGCCTAATACATGCAAGTCGAACGAGTTCTCGTTGATGATCGGTGCTTGCACCGAGATTCAACATGGAACGAGTGGCGGACGGGTGAGTAACACGTGGGTAACCTGCCCTTAAGTGGGGGATAACATTTGGAAACAGATGCTAATACCGCATAGATCCAAGAACCGCATGGTTCTTGGCTGAAAGATGGCGTAAGCTATCGCTTTTGGATGGACCCGCGGCGTATTAGCTAGTTGGTAAGGTAATGGCTCACCAAGGCGATGATACGTAGCCGAACTGAGAGGTTGATCGGCCACATTGGGACTGAGACACGGCCCAA	Bacteria	Firmicutes	Bacilli	Lactobacillales	Lactobacillaceae	Lactobacillus	Lactobacillus_paracasei	Lactobacillus_paracasei_ASV_tkbf0Xro	0	0	0	0	0	0	0	0	0	0	0	0	0	0	0	1382	0	0	0	0	0	0	0	0	0	0
ASV_PNChZLzz	GATGAACGCTGGCGGCGTGCCTAATACATGCAAGTCGAACGAGTTCTCGTTGATGATCGGTGCTTGCACCGAGATTCAACATGGAACGAGTGGCGGACGGGTGAGTAACACGTGGGTAACCTGCCCTTAAGTGGGGGATACGATTTGGAAACAGATGCTAATACCGCATAGATCCAAGAACCGCATGGTTCTTGGCTGAAAGATGGCGTAAGCTATCGCTTTTGGATGGACCCGCGGCGTATTAGCTAGTTGGTGAGGTAATGGCTCACCAAGGCGATGATACGTAGCCGAACTGAGAGGTTGATCGGCCACATTGGGACTGAGACACGGCCCAA	Bacteria	Firmicutes	Bacilli	Lactobacillales	Lactobacillaceae	Lactobacillus	Lactobacillus_paracasei	Lactobacillus_paracasei_ASV_PNChZLzz	0	0	0	0	0	0	0	0	0	0	4487	0	0	0	0	0	0	0	0	0	0	0	0	0	0	0
ASV_IrLBjkNC	GATGAACGCTGGCGGCGTGCCTAATACATGCAAGTCGAACGAGTTCTCGTTGATGATCGGTGCTTGCACCGAGATTCAACATGGAACGAGTGGCGGACGGGTGAGTAACACGTGGGTAACCTGCCCTTAAGTGGGGGATACGATTTGGAACAGATGCTAATACCGCATAGATCCAAGAACCGCATGGTTCTTGGCTGAAAGATGGCGTAAGCTATCGCTTTTGGATGGACCCGCGGCGTATTAGCTAGTTGGTGAGGTAATGGCTCACCAAGGCGATGATACGTAGCCGAACTGAGAGGTTGATCGGCCACATTGGGACTGAGACACGGCCCAA	Bacteria	Firmicutes	Bacilli	Lactobacillales	Lactobacillaceae	Lactobacillus	Lactobacillus_paracasei	Lactobacillus_paracasei_ASV_IrLBjkNC	0	0	0	0	0	0	0	0	0	0	515	0	0	0	0	0	0	0	0	0	0	0	0	0	0	0
ASV_poThYgmF	GATGAACGCTGGCGGCGTGCCTAATACATGCAAGTCGAACGAGTTCTCGTTGATGATCGGTGCTTGCACCGAGATTCAACATAGAACGAGTGGCGGACGGGTGAGTAACACGTGGGTAACCTGCCCTTAAGTGGGGGATAACATTTGGAAACAGATGCTAATACCGCATAGATCCAAGAACCGCATGGTTCTTGGCTGAAAGATGGCGTAAGCTATCGCTTTTGGATGGACCCGCGGCGTATTAGCTAGTTGGTGAGGTAATGGCTCACCAAGGCGATGATACGTAGCCGAACTGAGAGGTTGATCGGCCACATTGGGACTGAGACACGGCCCAA	Bacteria	Firmicutes	Bacilli	Lactobacillales	Lactobacillaceae	Lactobacillus	Lactobacillus_paracasei	Lactobacillus_paracasei_ASV_poThYgmF	0	91	708	688	468	32	810	89	0	0	1168	199	317	1420	3022	4802	0	0	214	15378	155	493	1284	0	0	1079
ASV_k7hZZEw	GATGAACGCTGGCGGCGTGCCTAATACATGCAAGTCGAACGAGTTCTCGTTGATGATCGGTGCTTGCACCGAGATTCAACATAGAACGAGTGGCGGACGGGTGAGTAACACGTGGGTAACCTGCCCTTAAGTGGGGGATAACATTTGGAAACAGATGCTAATACCGCATAGATCCAAGACCCGCATGGTTCTTGGCTGAAAGATGGCGTAAGCTATCGCTTTTGGATGGACCCGCGGCGTATTAGCTAGTTGGTGAGGTAATGGCTCACCAAGGCGATGATACGTAGCCGAACTGAGAGGTTGATCGGCCACATTGGGACTGAGACACGGCCCAA	Bacteria	Firmicutes	Bacilli	Lactobacillales	Lactobacillaceae	Lactobacillus	Lactobacillus_paracasei	Lactobacillus_paracasei_ASV_k7hZZEw	0	0	0	0	0	0	0	0	0	0	3834	0	0	0	0	0	0	0	0	0	0	0	0	0	0	0
ASV_odP4VfvR	GATGAACGCTGGCGGCGTGCCTAATACATGCAAGTCGAACGAGTTCTCGTTGATGATTGGTGCTTGCACCGAGATTCAACATGGAACGAGTGGCGGACGGGTGAGTAACACGTGGGTAACCTGCCCTTAAGTGGGGGATAACATTTGGAAACAGATGCTAATACCGCATAGATCCAAGAACCGCATGGTTCTTGGCTGAAAGATGGCGTAAGCTATCGCTTTTGGATGGACCCGCGGCGTATTAGCTAGTTGGTGAGGTAATGGCTCACCAAGGCGATGATACGTAGCCGAACTGAGAGGTTGATCGGCCACATTGGGACTGAGACACGGCCCAA	Bacteria	Firmicutes	Bacilli	Lactobacillales	Lactobacillaceae	Lactobacillus	Lactobacillus_paracasei	Lactobacillus_paracasei_ASV_odP4VfvR	0	161	1974	0	420	99	875	736	1422	1961	0	295	772	4912	799	2421	0	0	0	1137	1346	0	0	0	0	0
ASV_N8SzrW4w	GATGAACGCTGGCGGCGTGCCTAATACATGCAAGTCGAACGAGTTCTCGTTGATGATTGGTGCTTGCACCGAGATTCAACATGGAACGAGTGGCGGACGGGTGAGTAACACGTGGGTAACCTGCCCTTAAGTGGGGGATAACATTTGGAAACAGATGCTAATACCGCATAGATCCAAGAACCGCATAGTTCTTGGCTGAAAGATGGCGTAAGCTATCGCTTTTGGATGGACCCGCGGCGTATTAGCTAGTTGGTGAGGTAATGGCTCACCAAGGCGATGATACGTAGCCGAACTGAGAGGTTGATCGGCCACATTGGGACTGAGACACGGCCCAA	Bacteria	Firmicutes	Bacilli	Lactobacillales	Lactobacillaceae	Lactobacillus	Lactobacillus_paracasei	Lactobacillus_paracasei_ASV_N8SzrW4w	0	0	0	0	0	0	0	0	0	0	0	0	197	0	0	0	0	0	0	0	0	0	0	0	0	0
ASV_6LFpjji	GATGAACGCTGGCGGCGTGCCTAATACATGCAAGTCGAACGAGTTCTCGTTGATGATTGGTGCTTGCACCGAGATTCGACATGGAACGAGTGGCGGACGGGTGAGTAACACGTGGGTAACCTGCCCTTAAGTGGGGGATAACATTTGGAAACAGATGCTAATACCGCATAGATCCAAGAACCGCATGGTTCTTGGCTGAAAGATGGCGTAAGCTATCGCTTTTGGATGGACCCGCGGCGTATTAGCTAGTTGGTGAGGTAATGGCTCACCAAGGCGATGATACGTAGCCGAACTGAGAGGTTGATCGGCCACATTGGGACTGAGACACGGCCCAA	Bacteria	Firmicutes	Bacilli	Lactobacillales	Lactobacillaceae	Lactobacillus	Lactobacillus_paracasei	Lactobacillus_paracasei_ASV_6LFpjji	0	0	0	0	0	75	0	0	0	0	0	0	0	0	0	0	0	0	0	0	0	0	0	0	0	0
ASV_AV2xPN0	GATGAACGCTGGCGGCGTGCCTAATACATGCAAGTCGAACGAGTTCTCGTTGATGATTGGTGCTTGCACCGAGATTCAACATGGAACGAGTGGCGGACGGGTGAGTAACACGTGGGTAACCTGCCCTTAAGTGGGGGATAACATTTGGAAACAGATGCTAATACCGCATAGATCCAAGAACTGCATGGTTCTTGGCTGAAAGATGGCGTAAGCTATCGCTTTTGGATGGACCCGCGGCGTATTAGCTAGTTGGTGAGGTAACGGCTCACCAAGGCGATGATACGTAGCCGAACTGAGAGGTTGATCGGCCACATTGGGACTGAGACACGGCCCCAA	Bacteria	Firmicutes	Bacilli	Lactobacillales	Lactobacillaceae	Lactobacillus	Lactobacillus_paracasei	Lactobacillus_paracasei_ASV_AV2xPN0	0	0	0	0	0	0	0	0	0	0	0	0	0	0	0	0	0	0	0	0	368	0	0	0	0	0
ASV_uUKI4Ehe	GATGAACGCTGGCGGCGTGCCTAATACATGCAAGTCGAACGAGTTCTCGTTGATGATTGGTGCTTGCACCGAGATTCAACATGGAACGAGTGGCGGACGGGTGAGTAACACGTGGGTAACCTGCCCTTAAGTGGGGAATAACATTTGGAAACAGATGCTAATACCGCATAGATCCAAGAACCGCATGGTTCTTGGCTGAAAGATGGCGTAAGCTATCGCTTTTGGATGGACCCGCGGCGTATTAGCTAGTTGGTGAGGTAACGGCTCACCAAGGCGATGATACGTAGCCGAACTGAGAGGTTGATCGGCCACATTGGGACTGAGACACGGCCCCAA	Bacteria	Firmicutes	Bacilli	Lactobacillales	Lactobacillaceae	Lactobacillus	Lactobacillus_paracasei	Lactobacillus_paracasei_ASV_uUKI4Ehe	0	0	0	0	121	0	0	0	0	0	0	0	0	0	0	0	0	0	0	0	0	0	0	0	0	0
ASV_Ya3oLjHm	GATGAACGCTGGCGGCGTGCCTAATACATGCAAGTCGAACGAGTTCTCGTTGATGATTGGTGCTTGCACCGAGATTCAACATGGAACGAGTGGCGGACGGGTGAGTAACACGTGGGTAACCTGCCCTTAAGTGGGGGATAACATTTGGAAACAGATGCTAATACCGCATAGATCCAAGAACCGCATGGTTCTTGGCTGAAAGATGGCGTAAGCTATCGCTTTTGGATGGACCCGCGGCGTATTAGCTAGTTGGTGAGGTAACGGCTCACCAAGGCGATGATACGTAGCCGAACTGAGAGGTTGATCGGCCACATTGGGACTGAGACACGGCCCCAA	Bacteria	Firmicutes	Bacilli	Lactobacillales	Lactobacillaceae	Lactobacillus	Lactobacillus_paracasei	Lactobacillus_paracasei_ASV_Ya3oLjHm	0	0	0	0	0	0	0	0	652	0	0	232	498	0	0	0	0	0	0	0	0	0	0	0	0	0
ASV_LYeSoXtn	GATGAACGCTGGCGGCGTGCCTAATACATGCAAGTCGAACGAGTTCTCGTTGATGATCGGTGCTTGCACCGAGATTCAACATGGAACGAGTGGCGGACGGGTGAGTAACACGTGGGTAACCTGCCCTTAAGTGGGGGATAACATTTGGAAACAGATGCTAATACCGCATAGATCCAAGAACCGCATGGTTCTTGGCTGAAAGATGGCGTAAGCTATCGCTTTTGGATGGACCCGCGGCGTATTAGCTAGTTGGTGAGGTAACGGCTCACCAAGGCGATGATACGTAGCCGAACTGAGAGGTTGATCGGCCACATTGGGACTGAGACACGGCCCCAA	Bacteria	Firmicutes	Bacilli	Lactobacillales	Lactobacillaceae	Lactobacillus	Lactobacillus_paracasei	Lactobacillus_paracasei_ASV_LYeSoXtn	4017	0	8008	806	953	0	958	0	603	0	16421	0	209	10603	0	5322	0	0	853	11469	3083	0	2797	322	882	0
ASV_jUIBAXeO	GATGAACGCTGGCGGCGTGCCTAATACATGCAAGTCGAACGAGTTCTCGTTGATGATCGGTGCTTGCACCGAGATTCAACATGGAACGAGTGGCGGACGGGTGAGTAACACGTGGGTAACCTGCCCTTAAGTGGGGGATAACATTTGGAAACAGATGCTAATACCGCATAGATCCAAGAACCGCATGGTTCTTGGCTGAAAGATGGCGTAAGCTATCGCTTTTGGATGGACCCGCGGCGTATTAGCTAGTTGGTGAGGTAATGGCTCACCAAGGCGATGATACGTAGCCGAACTGAGAGGTTGATCGGCCACATTGGGACTGAGACACGGCCCCAA	Bacteria	Firmicutes	Bacilli	Lactobacillales	Lactobacillaceae	Lactobacillus	Lactobacillus_paracasei	Lactobacillus_paracasei_ASV_jUIBAXeO	0	0	0	0	0	0	0	0	0	0	0	0	0	0	0	0	94	0	0	0	0	0	0	0	0	0
ASV_FuDEeDj	GATGAACGCTGGCGGCGTGCCTAATACATGCAAGTCGAACGAGTTCTCGTTGATGATCGGTGCTTGCACCGAGATTCAACATGGAACGAGTGGCGGACGGGTGAGTAACACGTGGGTAACCTGCCCTTAAGTGGGGGATAACATTTGGAAACAGATGCTAATACCGCATAGATCCAAGAACCGCATGGTTCTTGGCTGAAAGATGGCGTAAGCTATCGCTTTTGGATGGACCCGCGGCGTATTAGCTAGTTGGTGAGGTAACGGCTCACCAAGGCGATGATACGTAGCCGAACTGAGAGGTTGATCGGCCACATTGGGACTGAGACACGGCCCAA	Bacteria	Firmicutes	Bacilli	Lactobacillales	Lactobacillaceae	Lactobacillus	Lactobacillus_paracasei	Lactobacillus_paracasei_ASV_FuDEeDj	0	344	0	0	0	0	0	211	0	2166	0	2838	0	0	8301	0	0	0	0	0	0	1424	0	0	0	3446
ASV_Ec4MONnc	GATGAACGCTGGCGGCGTGCCTAATACATGCAAGTCGAACGAGTTCTCGTTGATGATCGGTGCTTGCACCGAGATTCAACATGGAACGAGTGGCGGACGGGTGAGTAACACGTGGGTAACCTGCCCTTAAGTGGGGGATAACATTTGGAAACAGATGCTAATACCGCATAGATCCAAGAACCGCATGGTTCTTGGCTGAAAGATGGCGTAAGCTATCACTTTTGGATGGACCCGCGGCGTATTAGCTAGTTGGTGAGGTAACGGCTCACCAAGGCGATGATACGTAGCCGAACTGAGAGGTTGATCGGCCACATTGGGACTGAGACACGGCCCAA	Bacteria	Firmicutes	Bacilli	Lactobacillales	Lactobacillaceae	Lactobacillus	Lactobacillus_paracasei	Lactobacillus_paracasei_ASV_Ec4MONnc	0	0	0	0	0	0	0	0	0	0	0	0	0	0	0	0	0	0	0	0	841	0	0	0	0	0
ASV_VsQzOTPk	GATGAACGCTGGCGGCGTGCCTAATACATGCAAGTCGAACGAGTTCTCGTTGATGATCGGTGCTTGCACCGAGATTCAACATGGAACGAGTGGCGGACGGGTGAGTAACACGTGGGTAACCTGCCCTTAAGTGGGGGATAACATTTGGAAACAGATGCTAATACCGCATAGATCCAAGAACCGCATGGTTCTTGGCTGAAAGATGGCGTAAGCTATCGCTTTTGGATGGACCCGCGGCGTATTAGCTAGTAGGTGAGGTAATGGCTCACCTAGGCGACGATACATAGCCGACCTGAGAGGGTGATCGGCCACACTGGGACTGAGACACGGCCCAG	Bacteria	Firmicutes	Bacilli	Lactobacillales	Lactobacillaceae	Lactobacillus	Lactobacillus_paracasei	Lactobacillus_paracasei_ASV_VsQzOTPk	0	0	8	0	0	0	0	0	0	0	0	10	0	0	0	0	0	0	0	0	0	0	0	0	125	0
ASV_iWxEEV5j	GATGAACGCTGGCGGCGTGCCTAATACATGCAAGTCGAACGAGTTCTCGTTGATGATCGGTGCTTGCACCGAGATTCAACATGGAACGAGTGGCGGACGGGTGAGTAACACGTGGGTAACCTGCCCTTAAGTGGGGGATAACGATTTGGAAACAGATGCTAATACCGCATAGATCCAAGAACCGCATGGTTCTTGGCTGAAAGATGGCGTAAGCTATCGCTTTTGGATGGACCCGCGGCGTATTAGCTTGTTGGTAAGGTAACGGCCTACCAAGGCAATGATACGTAGCCGACCTGAGAGGGTAATCGGCCACATTGGGACTGAGACACGGCCCAA	Bacteria	Firmicutes	Bacilli	Lactobacillales	Lactobacillaceae	Lactobacillus	Lactobacillus_paracasei	Lactobacillus_paracasei_ASV_iWxEEV5j	0	0	0	0	0	0	0	0	0	0	0	0	0	0	0	0	0	0	0	0	0	0	0	0	15	0
ASV_Dhz7Qsiw	GATGAACGCTGGCGGCGTGCCTAATACATGCAAGTCGAACGAGTTTTGGTCGATGAACGGTGCTTGCACTGAGATTCGACTTAAAAACGAGTGGCGGACGGGTGAGTAACACGTGGGTAACCTGCCCTTAAGTGGGGGATAACATTTGGAACAGATGCTAATACCGCATAAATCCAAGAACCGCATGGTTCTTGGCTGAAAGATGGCGCAAGCTATCGCTTTTGGATGGACCCGCGGCGTATTAGCTAGTTGGTGAGGTAACGGCTCACCAAGGCGATGATACGTAGCCGAACTGAGAGGTTGATCGGCCACATTGGGACTGAGACACGGCCCAA	Bacteria	Firmicutes	Bacilli	Lactobacillales	Lactobacillaceae	Lactobacillus	Lactobacillus_casei	Lactobacillus_casei_ASV_Dhz7Qsiw	0	0	0	0	0	0	0	0	0	0	0	0	0	0	0	0	0	0	0	0	0	0	39021	0	0	0
ASV_da5nH0o4	GATGAACGCTGGCGGCGTGCCTAATACATGCAAGTCGAACGAGTTTTGGTCGATGAACGGTGCTTGCACTGAGATTCGACTTAAAAACGAGTGGCGGACGGGTGAGTAACACGTGGGTAACCTGCCCTTAAGTGGGGGATAAGCATTTGGAACAAGATGCTAATACCGCATAAATCCAAGAACCGCATGGTTCTTGGCTGAAAGATGGCGCAAGCTATCGCTTTTGGATGGACCCGCGGCGTATTAGCTAGTTGGTGAGGTAACGGCTCACCAAGGCGATGATACGTAGCCGAACTGAGAGGTTGATCGGCCACATTGGGACTGAGACACGGCCCAA	Bacteria	Firmicutes	Bacilli	Lactobacillales	Lactobacillaceae	Lactobacillus	Lactobacillus_casei	Lactobacillus_casei_ASV_da5nH0o4	0	0	0	0	0	0	0	0	0	0	0	0	0	0	0	0	0	0	0	0	0	6221	0	0	0	0
ASV_6jZXaSde	GATGAACGCTGGCGGCGTGCCTAATACATGCAAGTCGAACGAGTTTTGGTCGATGAACGGTGCTTGCACTGAGATTCGACTTAAAAACGAGTGGCGGACGGGTGAGTAACACGTGGGTAACCTGCCCTTAAGTGGGGGATAAGCATTTGGAAATGAAGAGCTAATACCGCATAAATCCAAGAACCGCATGGTTCTTGGCTGAAAGATGGCGCAAGCTATCGCTTTTGGATGGACCCGCGGCGTATTAGCTAGTTGGTGAGGTAACGGCTCACCAAGGCGATGATACGTAGCCGAACTGAGAGGTTGATCGGCCACATTGGGACTGAGACACGGCCCAA	Bacteria	Firmicutes	Bacilli	Lactobacillales	Lactobacillaceae	Lactobacillus	Lactobacillus_casei	Lactobacillus_casei_ASV_6jZXaSde	0	0	0	0	0	0	0	0	0	0	0	0	0	0	0	0	0	0	0	0	0	0	11449	0	0	0
ASV_b2S48xw3	GATGAACGCTGGCGGCGTGCCTAATACATGCAAGTCGAACGAGTTTTGGTCGATGAACGGTGCTTGCACTGAGATTCGACTTAAAAACGAGTGGCGGACGGGTGAGTAACACGTGGGTAACCTGCCCTTAAGTGGGGGATAACATTTGGAAACAGATGCTAATACCGCATAAATCCAAGAACCGCATGGTTCTTGGCTGAAAGATGGCGCAAGCTATCGCTTTTGGATGGACCCGCGGCGTATTAGCTAGTTGGTGAGGTAACGGCTCACCAAGGCGATGATACGTAGCCGAACTGAGAGGTTGATCGGCCACATTGGGACTGAGACACGGCCCAA	Bacteria	Firmicutes	Bacilli	Lactobacillales	Lactobacillaceae	Lactobacillus	Lactobacillus_casei	Lactobacillus_casei_ASV_b2S48xw3	0	0	0	0	0	0	0	0	0	0	0	0	0	0	0	0	0	0	0	0	0	16238	0	0	0	0
ASV_JtfhODsX	GATGAACGCTGGCGGCGTGCCTAATACATGCAAGTCGAACGAGTTTTGGTCGATGAACGGTGCTTGCACTGAGATTCGACTTAAAACGAGTGGCGGACGGGTGAGTAACACGTGGGTAACCTGCCCTTAAGTGGGGGATAACATTTGGAAACAGATGCTAATACCGCATAAATCCAAGAACCGCATGGTTCTTGGCTGAAAGATGGCGCAAGCTATCGCTTTTGGATGGACCCGCGGCGTATTAGCTAGTTGGTGAGGTAACGGCTCACCAAGGCGATGATACGTAGCCGAACTGAGAGGTTGATCGGCCACATTGGGACTGAGACACGGCCCAA	Bacteria	Firmicutes	Bacilli	Lactobacillales	Lactobacillaceae	Lactobacillus	Lactobacillus_casei	Lactobacillus_casei_ASV_JtfhODsX	0	0	0	0	0	0	0	0	0	0	0	0	0	0	0	0	0	0	0	0	0	0	0	0	0	15853
ASV_tujXKKaq	GATGAACGCTGGCGGCGTGCCTAATACATGCAAGTCGAACGAGTTTTGGTCGATGAACGGTGTTTGCACTGTGATTCAACTTAAAAACGAGTGGCGGACGGGTGAGTAACACGTGGGTAACCTGCCCTTAAGTGGGGGAGTAACATTTGGAAACAGATGCTAATACCGCATAAATCCAAGAACCGCATGGTTCTTGGCTGAAAGATGGCGTAAGCTATCGCTTTTGGATGGACCCGCGGCGTATTAGCTAGTTGGTGAGGTAACGGCTCACCAAGGCGATGATACGTAGCCGAACTGAGAGGTTGATCGGCCACATTGGGACTGAGACACGGCCCAA	Bacteria	Firmicutes	Bacilli	Lactobacillales	Lactobacillaceae	Lactobacillus	Lactobacillus_casei	Lactobacillus_casei_ASV_tujXKKaq	0	0	0	0	0	0	0	0	0	0	0	0	0	0	0	0	0	0	0	0	0	5194	11434	0	0	0
ASV_iwt95ncw	GATGAACGCTGGCGGCGTGCCTAATACATGCAAGTCGAACGAGTTTTGGTCGATGAACGGTGTTTGCACTGTGATTCAACTTAAAACGAGTGGCGGACGGGTGAGTAACACGTGGGTAACCTGCCCTTAAGTGGGGGAGTAACATTTGGAAACAGATGCTAATACCGCATAAATCCAAGAACCGCATGGTTCTTGGCTGAAAGATGGCGTAAGCTATCGCTTTTGGATGGACCCGCGGCGTATTAGCTAGTTGGTGAGGTAACGGCTCACCAAGGCGATGATACGTAGCCGAACTGAGAGGTTGATCGGCCACATTGGGACTGAGACACGGCCCAA	Bacteria	Firmicutes	Bacilli	Lactobacillales	Lactobacillaceae	Lactobacillus	Lactobacillus_casei	Lactobacillus_casei_ASV_iwt95ncw	0	0	0	0	0	0	0	0	0	0	0	0	0	0	0	0	0	0	0	0	0	0	0	0	0	6290
ASV_06bnhAZt	AGAGTTTGATCATGGCTCAGGATGAACGCTGGCGGCGTGCCTAATACATGCAAGTCGAACGAGTTCTCGCTGATGATCGGTGCTTGCACCGAGATTCAACATGGAACGAGTGGCGGACGGGTGAGTAACACGTGGGGTAACCTGCCCTTAAGTGGGGGATAACATTTGGAAACAGATGCTAATACCGCATAGATCCAAGAACCGCATGGTTCTTGGCTGAAAGATGGCGTAAGCTATCGCTTTTGGATGGACCCGCGGCGTATTAGCTAGTTGGTGAGGTAATGGCTCACCAAGGCGATGATACGTAGCC	Bacteria	Firmicutes	Bacilli	Lactobacillales	Lactobacillaceae	Lactobacillus	Lactobacillus_paracasei	Lactobacillus_paracasei_ASV_06bnhAZt	0	0	0	0	0	0	0	0	0	0	0	0	0	0	0	0	0	0	0	825	0	0	0	0	0	0
ASV_HeuOIJLr	AGAATTTGATCCTGGCTCAGGATGAACGCTGGCGGCGTGCCTAATACATGCAAGTCGAACGAGTTTTGGTCGATGAACGGTGCTTGCACTGAGATTCGACTTAAAAACGAGTGGCGGACGGGTGAGTAACACGTGGGTAACCTGCCCTTAAGTGGGGGATAAGCATTTGGAAACTGAAGAGCTATACCGCATAAAATCCAAGAACCGCATGGTTCTTGGCTGAAAAGATGGCGCAAGCTCGTCGCTTTTGGATGGACCCCGCGGCGTATTTAGCTAGTTGGTGAGG	Bacteria	Firmicutes	Bacilli	Lactobacillales	Lactobacillaceae	Lactobacillus	Lactobacillus_casei	Lactobacillus_casei_ASV_HeuOIJLr	0	0	0	0	0	0	0	0	0	0	0	0	0	0	0	0	0	0	0	0	0	0	540	0	0	0
ASV_6WUtt3rI	GATGAACGCTGGCGGCGTGCCTAATACATGCAAGTCGAACGAGTTCTGATTATTGAAAAGGTGCTTGCATCTTGATTTAATTTTTGAACGAGTGGCGGACGGGTGAGTAACACGTGGGTAACCTGCCCTTAAGTGGGGGATAACATTTGGAACAGATGCTAATACCGCATAAATCCAAGAACCGCATGGTTCTTGGCTGAAAGATGGCGTAAGCTATCGCTTTTGGATGGACCCGCGGCGTATTAGCTAGTTGGTGAGGTAACGGCTCACCAAGGCAATGATACGTAGCCGAACTGAGAGGTTGATCGGCCACATTGGGACTGAGACACGGCCCAA	Bacteria	Firmicutes	Bacilli	Lactobacillales	Lactobacillaceae	Lactobacillus	Lactobacillus_rhamnosus	Lactobacillus_rhamnosus_ASV_6WUtt3rI	0	0	0	0	0	0	0	1840	0	0	6	0	0	0	0	0	1	0	0	0	0	0	0	0	12	0
ASV_Wnau4imV	GATGAACGCTGGCGGCGTGCCTAATACATGCAAGTCGAACGAGTTCTGATTATTGAAAAGGTGCTTGCATCTTGATTTAATTTTTGAACGAGTGGCGGACGGGTGAGTAACACGTGGGTAACCTGCCCTTAAGTGGGGGATAACATTTGGAACAGATGCTAATACCGCATAAATCCGAGAACCGCATGGTTCTTGGCTGAAAGATGGCGTAAGCTATCGCTTTTGGATGGACCCGCGGCGTATTAGCTAGTTGGTGAGGTAACGGCTCACCAAGGCAATGATACGTAGCCGAACTGAGAGGTTGATCGGCCACATTGGGACTGAGACACGGCCCAA	Bacteria	Firmicutes	Bacilli	Lactobacillales	Lactobacillaceae	Lactobacillus	Lactobacillus_rhamnosus	Lactobacillus_rhamnosus_ASV_Wnau4imV	0	0	0	0	0	0	0	568	0	0	0	0	0	0	0	0	0	0	0	0	0	0	0	0	0	0
ASV_QnEHyyJ0	GATGAACGCTGGCGGCGTGCCTAATACATGCAAGTCGAACGAGTTCTGATTATTGAAAAGGTGCTTGCATCTTGATTTAATTTTGAACGAGTGGCGGACGGGTGAGTAACACGTGGGTAACCTGCCCTTAAGTGGGGGATAACATTTGGAACAGATGCTAATACCGCATAAATCCAAGAACCGCATGGTTCTTGGCTGAAAGATGGCGTAAGCTATCGCTTTTGGATGGACCCGCGGCGTATTAGCTAGTTGGTGAGGTAACGGCTCACCAAGGCAATGATACGTAGCCGAACTGAGAGGTTGATCGGCCACATTGGGACTGAGACACGGCCCAA	Bacteria	Firmicutes	Bacilli	Lactobacillales	Lactobacillaceae	Lactobacillus	Lactobacillus_rhamnosus	Lactobacillus_rhamnosus_ASV_QnEHyyJ0	40	0	24	0	0	0	0	0	0	7	0	1	0	6	451	0	0	0	9	0	220	8270	23556	11	0	0
ASV_9LyGh3dQ	GATGAACGCTGGCGGCGTGCCTAATACATGCAAGTCGAACGAGTTCTGATTATTGAAAAGGTGCTTGCATCTTGATTTAATTTTGAACGAGTGGCGGACGGGTGAGTAACACGTGGGTAACCTGCCCTTAAGTGGGGGATAACATTTGGAACAGATGCTAATACCGCATAAATCCAAGAACCGCATGGTTCTTGGCTGAAAGATGGCGTAAGCTATCGCTTTTGGATGGACCCGCGGCGTATTAGCTAGTTGGTGAGGTAACGGCTCACCAAGACAATGATACGTAGCCGAACTGAGAGGTTGATCGGCCACATTGGGACTGAGACACGGCCCAA	Bacteria	Firmicutes	Bacilli	Lactobacillales	Lactobacillaceae	Lactobacillus	Lactobacillus_rhamnosus	Lactobacillus_rhamnosus_ASV_9LyGh3dQ	0	0	0	0	0	0	0	708	0	0	0	0	0	0	0	0	0	0	0	0	0	0	0	0	0	0
ASV_IZ3JSCC3	GATGAACGCTGGCGGCGTGCCTAATACATGCAAGTCGAACGAGTTCTGATTATTGAAAAGGTGCTTGCATCTTGATTTAATTTTGAACGAGTGGCGGACGGGTGAGTAACACGTGGGTAACCTGCCCTTAAGTGGGGGATAACATTTGGAACAGATGCTAATACCGCATAAATCCAAGAACCGCATGGTTCTTGGCTGAAAGATGGCGCAAGCTATCGCTTTTGGATGGACCCGCGGCGTATTAGCTAGTTGGTGAGGTAACGGCTCACCAAGGCAATGATACGTAGCCGAACTGAGAGGTTGATCGGCCACATTGGGACTGAGACACGGCCCAA	Bacteria	Firmicutes	Bacilli	Lactobacillales	Lactobacillaceae	Lactobacillus	Lactobacillus_rhamnosus	Lactobacillus_rhamnosus_ASV_IZ3JSCC3	0	0	0	0	0	0	3	0	52	0	0	0	0	0	0	0	0	0	0	0	53	2641	6776	0	0	0
ASV_Nw7ecKv	GATGAACGCTGGCGGCGTGCCTAATACATGCAAGTCGAACGAGTTCTGATTATTGAAAGGTGCTTGCATCTTGATTTAATTTTGAACGAGTGGCGGACGGGTGAGTAACACGTGGGTAACCTGCCCTTAAGTGGGGGATAACATTTGGAAACAGATGCTAATACCGCATAAATCCAAGAACCGCATGGTTCTTGGCTGAAAGATGGCGCAAGCTATCGCTTTTGGATGGACCCGCGGCGTATTAGCTAGTTGGTGAGGTAACGGCTCACCAAGGCAATGATACGTAGCCGAACTGAGAGGTTGATCGGCCACATTGGGACTGAGACACGGCCCAA	Bacteria	Firmicutes	Bacilli	Lactobacillales	Lactobacillaceae	Lactobacillus	Lactobacillus_rhamnosus	Lactobacillus_rhamnosus_ASV_Nw7ecKv	0	0	0	0	0	0	0	0	0	0	0	0	0	0	0	0	0	0	0	0	0	0	0	0	0	4831
ASV_txXygap	GATGAACGCTGGCGGCGTGCCTAATACATGCAAGTCGAACGAGTTCTGATTATTGAAAGGTGCTTGCATCTTGATTTAATTTTGAACGAGTGGCGGACGGGTGAGTAACACGTGGGTAACCTGCCCTTAAGTGGGGGATAACATTTGGAAACAGATGCTAATACCGCATAAATCCAAGAACCGCATGGTTCTTGGCTGAAAGATGGCGTAAGCTATCGCTTTTGGATGGACCCGCGGCGTATTAGCTAGTTGGTGAGGTAACGGCTCACCAAGGCAATGATACGTAGCCGAACTGAGAGGTTGATCGGCCACATTGGGACTGAGACACGGCCCAA	Bacteria	Firmicutes	Bacilli	Lactobacillales	Lactobacillaceae	Lactobacillus	Lactobacillus_rhamnosus	Lactobacillus_rhamnosus_ASV_txXygap	0	0	0	0	0	0	0	0	0	0	0	0	0	0	0	0	0	0	0	0	0	0	0	0	0	21962
ASV_XPLQkOD	GATGAACGCTGGCGGCGTGCCTAATACATGCAAGTCGAACGAGTTCTGATTATTGAAGGGTGCTTGCATCTTGATTTAATTTTGAACGAGTGGCGGACGGGTGAGTAACACGTGGGTAACCTGCCCTTAAGTGGGGGATAACATTTGGAACAGATGCTAATACCGCATAAATCCAAGAACCGCATGGTTCTTGGCTGAAAGATGGCGTAAGCTATCGCTTTTGGATGGACCCGCGGCGTATTAGCTAGTTGGTGAGGTAACGGCTCACCAAGGCAATGATACGTAGCCGAACTGAGAGGTTGATCGGCCACATTGGGACTGAGACACGGCCCAA	Bacteria	Firmicutes	Bacilli	Lactobacillales	Lactobacillaceae	Lactobacillus	Lactobacillus_rhamnosus	Lactobacillus_rhamnosus_ASV_XPLQkOD	0	0	0	0	0	0	0	0	0	0	0	0	0	0	0	0	0	0	0	0	0	3136	6687	0	0	0
ASV_2QM7z9oD	GATGAACGCTGGCGGCGTGCCTAATACATGCAAGTCGAACGAGTTCTGATTATTGAAGGGTGCTTGCATCTTGATTTAATTTTTGAACGAGTGGCGGACGGGTGAGTAACACGTGGGTAACCTGCCCTTAAGTGGGGGATAACATTTGGAACAGATGCTAATACCGCATAAATCCAAGAACCGCATGGTTCTTGGCTGAAAGATGGCGTAAGCTATCGCTTTTGGATGGACCCGCGGCGTATTAGCTAGTTGGTGAGGTAACGGCTCACCAAGGCAATGATACGTAGCCGAACTGAGAGGTTGATCGGCCACATTGGGACTGAGACACGGCCCAA	Bacteria	Firmicutes	Bacilli	Lactobacillales	Lactobacillaceae	Lactobacillus	Lactobacillus_rhamnosus	Lactobacillus_rhamnosus_ASV_2QM7z9oD	0	0	11	0	0	0	0	0	0	0	0	0	0	0	0	0	0	0	0	0	0	0	0	0	0	0
ASV_mCZrESq3	GATGAACGCTGGCGGCGTGCCTAATACATGCAAGTCGAACGAGTTCTGATTATTGAAGGGTGCTTGCATCTTGATTTAATTTTGAACGAGTGGCGGACGGGTGAGTAACACGTGGGTAACCTGCCCTTAAGTGGGGGATAACATTTGGAAACAGATGCTAATACCGCATAAATCCAAGAACCGCATGGTTCTTGGCTGAAAGATGGCGTAAGCTATCGCTTTTGGATGGACCCGCGGCGTATTAGCTAGTTGGTGAGGTAACGGCTCACCAAGGCAATGATACGTAGCCGAACTGAGAGGTTGATCGGCCACATTGGGACTGAGACACGGCCCAA	Bacteria	Firmicutes	Bacilli	Lactobacillales	Lactobacillaceae	Lactobacillus	Lactobacillus_rhamnosus	Lactobacillus_rhamnosus_ASV_mCZrESq3	0	0	0	0	0	0	0	0	0	0	0	0	0	0	0	0	0	0	0	0	0	0	0	0	0	4717
ASV_KRgw9mwv	GATGAACGCTGGCGGTATGCCTAATACATGCAAGTCGAACGCATTCTCGTTTTAGATTGACGGTGCTTGCACCAGATTGAAAAAGACATTTGAATGAGTGGCGGACGGGTGAGTAACACGTGGGTAACCTGCCCAAAAGTGGGGGATGAACATTTGGAAACAAATGCTAATACCGCATAAAAGTTAGAACCGCATGGTTCTAATTTGAAAGATGGTTTCGGCTATCACTTTTGGATGGACCCGCGGCGTATTAGTTAGTTGGTGAGGTAATGGCTCACCAAGACAATGATACGTAGCCGAACTGAGAGGTTGATCGGCCACAATGGGACTGAGACACGGCCCAT	Bacteria	Firmicutes	Bacilli	Lactobacillales	Lactobacillaceae	Lactobacillus	Lactobacillus_nenjiangensis	Lactobacillus_nenjiangensis_ASV_KRgw9mwv	0	0	150	0	0	0	0	0	0	0	0	0	0	0	0	0	0	915	0	1523	108	0	0	0	0	0
ASV_VJJi246Q	GATGAACGCTGGCGGTATGCCTAATACATGCAAGTCGAACGCATTCTCGTTTTAGATTGACGGTGCTTGCACCAGATTGAAAAGACATTTGAATGAGTGGCGGACGGGTGAGTAACACGTGGGTAACCTGCCCAAAAGTGGGGGATAACATTTGGAAACAAATGCTAATACCGCATAAAAGTTAGAACCGCATGGTTCTAATTTGAAAGATGGTTTCGGCTATCACTTTTGGATGGACCCGCGGCGTATTAGTTAGTTGGTGAGGTAATGGCTCACCAAGACAATGATACGTAGCCGAACTGAGAGGTTGATCGGCCACAATGGGACTGAGACACGGCCCAT	Bacteria	Firmicutes	Bacilli	Lactobacillales	Lactobacillaceae	Lactobacillus	Lactobacillus_nenjiangensis	Lactobacillus_nenjiangensis_ASV_VJJi246Q	0	0	0	0	0	0	0	0	0	0	0	0	0	0	69	0	0	0	0	0	0	0	0	0	0	0
ASV_2KVMAvbF	GATGAACGCTGGCGGTATGCCTAATACATGCAAGTCGAACGCATTCTCGTTTTTAGATTGACGGTGCTTGCACCAGATTGAAAAAGACATTTGAATGAGTGGCGGACGGGTGAGTAACACGTGGGTAACCTGCCCAAAAAGTGGGGGATAACATTTGGAAACAAATGCTAATACCGCATAAAAGTTAGAACCGCATGGTTCTAATTTGAAAGATGGTTTCGGCTATCACTTTTGGATGGACCCGCGGCGTATTAGTTAGTTGGTGAGGTAATGGCTCACCAAGACAATGATACGTAGCCGAACTGAGAGGTTGATCGGCCACATGGGACTGAGACACGGCCCAT	Bacteria	Firmicutes	Bacilli	Lactobacillales	Lactobacillaceae	Lactobacillus	Lactobacillus_nenjiangensis	Lactobacillus_nenjiangensis_ASV_2KVMAvbF	0	0	0	0	0	0	0	0	0	0	0	0	0	729	0	0	0	0	0	0	0	0	0	0	0	0
ASV_UrOUJEyh	GATGAACGCTGGCGGTATGCCTAATACATGCAAGTCGAACGCATTCTCGTTTTTAGATTGACGGTGCTTGCACCAGATTGAAAAAGACATTTGAATGAGTGGCGGACGGGTGAGTAACACGTGGGTAACCTGCCCAAAAAGTGGGGGATAACATTTGGAAACAAATGCTAATACCGCATAAAAGTTAGAACCGCATGGTTCTAATTTGAAAGATGGTTTCGGCTATCACTTTTGGATGGACCCGCGGCGTATTAGTTAGTTGGTGAGGTAATGGCTCACCAAGACAATGATACGTAGCCGAACTGAGAGGTTGATCGGCCACAATGGGACTGAGACACGGCCCAT	Bacteria	Firmicutes	Bacilli	Lactobacillales	Lactobacillaceae	Lactobacillus	Lactobacillus_nenjiangensis	Lactobacillus_nenjiangensis_ASV_UrOUJEyh	0	0	0	0	0	0	0	0	0	0	0	259	0	0	0	0	0	0	0	0	0	0	0	0	0	0
ASV_ZOH9G4o	GATGAACGCTGGCGGTATGCCTAATACATGCAAGTCGAACGCATTCTCGTTTTAGATTGACGGTGCTTGCACCAGATTGAAAAAGACATTTGAATGAGTGGCGGACGGGTGAGTAACACGTGGGTAACCTGCCCAAAAGTGGGGGATAACATTTGGAAACAAATGCTAATACCGCATAAAAATTAGAACCGCATGGTTCTAATTTGAAAGATGGTTTCGGCTATCACTTTTGGATGGACCCGCGGCGTATTAGTTAGTTGGTGAGGTAATGGCTCACCAAGACAATGATACGTAGCCGAACTGAGAGGTTGATCGGCCACAATGGGACTGAGACACGGCCCAT	Bacteria	Firmicutes	Bacilli	Lactobacillales	Lactobacillaceae	Lactobacillus	Lactobacillus_nenjiangensis	Lactobacillus_nenjiangensis_ASV_ZOH9G4o	0	0	0	0	0	0	0	0	0	0	0	0	0	0	0	0	0	0	0	882	0	0	0	0	0	0
ASV_KO8bL42x	GATGAACGCTGGCGGTATGCCTAATACATGCAAGTCGAACGCATTCTCGTTTTAGATTGACGGTGCTTGCACCAGATTGAAAAAGACATTTGAATGAGTGGCGGACGGGTGAGTAACACGTGGGTAACCTGCCCAAAAGTGGGGGATAACATTTGGAAACAAATGCTAATACCGCATAAAAGTTAGAACCGCATGGTTCTAATTTGAAAGATGGTTTCGGCTATCACTTTTGGATGGACCCGCGGCGTATTAGTTAGTTGGTGAGGTAATGGCTCACCAAGACAATGATACGTAGCCGAACTGAGAGGTTGATCGGCCACAATGGGGACTGAGACACGGCCCCAT	Bacteria	Firmicutes	Bacilli	Lactobacillales	Lactobacillaceae	Lactobacillus	Lactobacillus_nenjiangensis	Lactobacillus_nenjiangensis_ASV_KO8bL42x	0	0	0	431	0	0	0	0	0	0	0	0	0	0	0	0	0	0	0	0	0	0	0	0	0	0
ASV_VSZv55so	GACGAACGCTGGCGGCGTGCCTAACACATGCAAGTCGAGCGATGAAACCCCTTCGGGGGTGGATTAGCGGCGGACGGGTGAGTAACACGTGGGTAACCTGCCTCAAAAGTGGGGGATAGCCTTCCGAAAGGAAGATTAATACCGCATAAAGCCAAGTTTCACATGGAATTTGGATGAAAGGAGTAATTCGCTTTGAGATGGACCCGCGGCGCATTAGTTAGTTGGTGGGGTAATGGCCTACCAAGACAGCGATGCGTAGCCGACCTGAGAGGGTGATCGGCCACATTGGAACTGAGATACGGTCCAG	Bacteria	Firmicutes	Clostridia	Clostridiales	Clostridiaceae	Clostridium	Clostridium_tyrobutyricum	Clostridium_tyrobutyricum_ASV_VSZv55so	0	0	0	2	0	0	0	0	0	0	0	1	0	0	0	5	0	0	0	0	0	10822	35732	0	0	0
ASV_uq5Eh7SB	GACGAACGCTGGCGGCGTGCCTAACACATGCAAGTCGAGCGATGAAACCCCTTCGGGGGTGGATTAGCGGCGGACGGGTGAGTAACACGTGGGTAACCTGCCTCAAAGTGGGGGATAGCCTTCCGAAAGGAAGATTAATACCGCATAAAGCCAAGTTTCACATGGAATTTGGATGAAAGGAGTAATTCGCTTTGAGATGGACCCGCGGCGCATTAGTTAGTTGGTGGGGTAATGGCCTACCAAGACAGCGATGCGTAGCCGACCTGAGAGGGTGATCGGCCACATTGGAACTGAGATACGGTCCAG	Bacteria	Firmicutes	Clostridia	Clostridiales	Clostridiaceae	Clostridium	Clostridium_tyrobutyricum	Clostridium_tyrobutyricum_ASV_uq5Eh7SB	0	0	0	0	2	0	0	0	0	0	0	0	0	0	0	0	0	0	0	0	0	0	0	6	10	27358
ASV_JvDB6I	GACGAACGCTGGCGGCGTGCCTAATACATGCAAGTCGAGCGAGCAGAACCAGCAGATTTACTTCGGTAATGACGCTGGGGACGCGAGCGGCGGATGGGTGAGTAACACGTGGGGAACCTGCCCCATAGTCTGGGATACCACTTGGAAACAGATGCTAATACCGCATAGATCCAAGAACCGCATGGTTCTTGGCTGAAAGATGGCGTAAGCTATCGCTTTTGGATGGACCCGCGGCGTATTAGCTAGTTGGTGAGGTAATGGCTCACCAAGGCGATGATACGTAGCCGAACTGAGAGGTTGATCGGCCACATTGGGACTGAGACACGGCCCCAA	Bacteria	Firmicutes	Bacilli	Lactobacillales	Lactobacillaceae	Lactobacillus	Lactobacillus_paracasei	Lactobacillus_paracasei_ASV_JvDB6I	0	0	0	0	0	0	0	0	0	0	0	0	0	0	0	0	0	0	0	0	0	0	0	0	233	0
ASV_hQ7AYWss	GACGAACGCTGGCGGCGTGCCTAATACATGCAAGTCGAACGAGGTTTGGTCAGTTTGCGGTGGTGCTTGCATCACCAATTACCGATCAAACCGAGTGGCGGACGGGTGAGTAACACGTGGGTAACCTGCCCTTCAGCAGGGGATAACATTTGGAAACAGATGCTAATACCGTATAACCACGGAGACCGCATGGTCTCCGGGTAAAAGATGGCGCAAGCTATCACTGAAGGATGGACCCGCGGCGTATTAGCCAGTTGGTGGGGTAACGGCCTACCAAAGCGATGATACGTAGCCGACCTGAGAGGGTAATCGGCCACATTGGGACTGAGACACGGCCCAA	Bacteria	Firmicutes	Bacilli	Lactobacillales	Lactobacillaceae	Lactobacillus	Lactobacillus_harbinensis	Lactobacillus_harbinensis_ASV_hQ7AYWss	0	0	0	0	0	0	0	0	0	0	0	0	0	0	0	0	0	0	0	0	0	0	0	30	0	0
ASV_6sEgqsDI	GACGAACGCTGGCGGCGTGCCTAATACATGCAAGTCGAACGAGGTTTGGTCAGTTTGCGGTGGTGCTTGCATCACCAATTACCGATCAAAACCGAGTGGCGGACGGGTGAGTAACACGTGGGTAACCTGCCCTTCAGCAGGGGATAACATTTGGAAACAGATGCTAATACCGTATAACCACGGAGACCGCATGGTCTCCGGGTAAAAGATGGCGCAAGCTATCACTGAAGGATGGACCCGCGGCGTATTAGCCAGTTGGTGGGGTAACGGCCTACCAAAGCGATGATACGTAGCCGACCTGAGAGGGTAATCGGCCACATTGGGACTGAGACACGGCCCCAA	Bacteria	Firmicutes	Bacilli	Lactobacillales	Lactobacillaceae	Lactobacillus	Lactobacillus_harbinensis	Lactobacillus_harbinensis_ASV_6sEgqsDI	0	0	0	0	0	0	0	0	0	0	0	15	0	0	0	0	0	0	0	0	0	0	0	0	0	0
ASV_F7EIoGkr	GACGAACGCTGGCGGCGTGCCTAATACATGCAAGTCGAACGAGGTTTGGTCAGTTTGCGGTGGTGCTTGCATCACCAATTACCGATCAAACCGAGTGGCGGACGGGTGAGTAACACGTGGGTAACCTGCCCTTCAGCAGGGGATAACATTTGGAAACAGATGCTAATACCGTATAATTACGGAGACCGCATGGTCTCCGGGTAAAAGATGGCGCAAGCTATCACTGAAGGATGGACCCGCGGCGTATTAGCCAGTTGGTGGGGTAACGGCCTACCAAAGCGATGATACGTAGCCGACCTGAGAGGGTAATCGGCCACATTGGGACTGAGACACGGCCCAA	Bacteria	Firmicutes	Bacilli	Lactobacillales	Lactobacillaceae	Lactobacillus	Lactobacillus_harbinensis	Lactobacillus_harbinensis_ASV_F7EIoGkr	0	0	0	0	0	0	0	0	0	0	0	0	0	0	0	0	0	0	46	0	0	0	0	0	0	0
ASV_XMGWAdwm	GACGAACGCTGGCGGCGTGCCTAATACATGCAAGTCGAACGCGTCTTGGTTATTGATTTCAGGTGCTTGCACTTGAATGATTTAACATTGAGACGAGTGGCGAACTGGTGAGTAACACGTGGGTAACCTGCCCTTGAAGTAGGGGATAACACTTGGAAACAGGTGCTAATACCGTATAACAACCAAAACCACATGGTTTTGGTTTAAAAGATGGTTTCGGCTGTCACTTTAGGATGGACCCGCGGCGTATTAGCTTGTTGGTAAGGTAACGGCCTACCAAGGCAATGATACGTAGCCGACCTGAGAGGTAATCGGCCACATTGGGACTGAGACACGGCCCAA	Bacteria	Firmicutes	Bacilli	Lactobacillales	Lactobacillaceae	Lactobacillus	Lactobacillus_sunkii	Lactobacillus_sunkii_ASV_XMGWAdwm	36	0	0	62635	12152	0	0	0	0	0	12	0	0	13	0	10	0	0	0	0	0	0	0	0	0	0
ASV_IDcj9900	GACGAACGCTGGCGGCGTGCCTAATACATGCAAGTCGAACGCGTCTTGGTTATTGATTTCAGGTGCTTGCACTTGAATGATTTAACATTGAGACGAGTGGCGAACTGGTGAGTAACACGTGGGTAACCTGCCCTTGAAGTAGGGGATAACACTTGGAAACAGGTGCTAATACCGTATAACAACCAAAACCACATGGTTTTGGTTTAAAAGATGGTTTCGGCTGTCACTTTAGGATGGACCCGCGGCGTATTAGCTTGTTGGTAAGGTAACGGCCTACCAAGGCAATGATACGTAGCCGACCTGAGAGGGTAATCGGCCACATTGGGACTGAGACACGGCCCAA	Bacteria	Firmicutes	Bacilli	Lactobacillales	Lactobacillaceae	Lactobacillus	Lactobacillus_sunkii	Lactobacillus_sunkii_ASV_IDcj9900	0	96	0	0	0	0	0	0	0	0	0	1317	0	0	6	0	0	0	0	25	0	0	0	0	0	0
ASV_TQEJdCPv	GACGAACGCTGGCGGCGTGCCTAATACATGCAAGTCGAACGCGTCTTGGTTATTGATTTTAGGTGCTTGCACTTGAATGATTTAACATTGAGACGAGTGGCGAACTGGTGAGTAACACGTGGGTAACCTGCCCTTGAAGTAGGGGATAACACTTGGAAACAGGTGCTAATACCGTATAACAACCAAAACCACATGGTTTTGGTTTAAAAGATGGTTTCGGCTGTCACTTTAGGATGGACCCGCGGCGTATTAGCTTGTTGGTAAGGTAACGGCCTACCAAGGCAATGATACGTAGCCGACCTGAGAGGTAATCGGCCACATTGGGACTGAGACACGGCCCAA	Bacteria	Firmicutes	Bacilli	Lactobacillales	Lactobacillaceae	Lactobacillus	Lactobacillus_sunkii	Lactobacillus_sunkii_ASV_TQEJdCPv	0	0	0	14101	0	0	0	0	0	0	0	0	0	0	0	0	0	0	0	0	0	0	0	0	0	0
ASV_2EKuogNW	GACGAACGCTGGCGGCGTGCCTAATACATGCAAGTCGAACGCGTCTTGGTTATTGATTTCAGGTGCTTGCATTTGAATGATTTAACATTGAGACGAGTGGCGAACTGGTGAGTAACACGTGGGTAACCTGCCCTTGAAGTAGGGGATAACACTTGGAAACAGGTGCTAATACCGTATAACAACCAAAACCACATGGTTTTGGTTTAAAAGATGGTTTCGGCTGTCACTTTAGGATGGACCCGCGGCGTATTAGCTTGTTGGTAAGGTAACGGCCTACCAAGGCAATGATACGTAGCCGACCTGAGAGGTAATCGGCCACATTGGGACTGAGACACGGCCCAA	Bacteria	Firmicutes	Bacilli	Lactobacillales	Lactobacillaceae	Lactobacillus	Lactobacillus_sunkii	Lactobacillus_sunkii_ASV_2EKuogNW	0	0	0	19895	0	0	0	0	0	0	0	0	0	0	0	0	0	0	0	0	0	0	0	0	0	0
ASV_C7KYx8LT	GACGAACGCTGGCGGCGTGCCTAATACATGCAAGTCGAACGCGTCTTGGTTATTGATTTCAGGTGCTTGCATTTGAATGATTTAACATTGAGACGAGTGGCGAACTGGTGAGTAACACGTGGGTAACCTGCCCTTGAAGTAGGGGATAACACTTGGAAACAGGTGCTAATACCGTATAACAACCAAAACCACATGGTTTTGGTTTAAAAGATGGTTTCGGCTGTCACTTTAGGATGGACCCGCGGCGTATTAGCTTGTTGGTAAGGTAACGGCCTACCAAGGCAATGATACGTAGCCGACCTGAGAGGGTAATCGGCCACATTGGGACTGAGACACGGCCCAA	Bacteria	Firmicutes	Bacilli	Lactobacillales	Lactobacillaceae	Lactobacillus	Lactobacillus_sunkii	Lactobacillus_sunkii_ASV_C7KYx8LT	0	0	0	0	0	0	0	0	0	0	0	404	0	0	0	0	0	0	0	0	0	0	0	0	0	0
ASV_WDKGKf9g	GACGAACGCTGGCGGCGTGCCTAATACATGCAAGTCGAACGCGTCTTGGTTATTGATGTTAGATGCTTGCATTTAACTGATTTAACATTGAGACGAGTGGCGAACTGGTGAGTAACACGTGGGTAACCTGCCCTTGAAGTAGGGGATAACACTTGGAAACAGGTGCTAATACCGTATAACAACCAAAACCACCTGGTTTTGGTTTAAAAAGATGGCTTCGGCTATCACTTTAGGATGGACCCGCGGCGTATTAGCTTGTTGGTAAGGTAACGGCCTACCAAGGCAATGATACGTAGCCGACCTGAGAGGGTAATCGGCCACATTGGGACTGAGACACGGCCCAA	Bacteria	Firmicutes	Bacilli	Lactobacillales	Lactobacillaceae	Lactobacillus	Lactobacillus_parabuchneri	Lactobacillus_parabuchneri_ASV_WDKGKf9g	0	0	2132	0	4537	0	0	0	208	1999	13321	0	0	0	0	33583	38	0	4723	0	2171	0	0	0	2796	0
ASV_BawLXUhv	GACGAACGCTGGCGGCGTGCCTAATACATGCAAGTCGAACGCGTCTTGGTTATTGATGTTAGATGCTTGCATTTAACTGATTTAACATTGAGACGAGTGGCGAACTGGTGAGTAACACGTGGGTAACCTGCCCTTGAAGTAGGGGATAACACTTGGAAACAGGTGCTAATACCGTATAACAACCAAAACCACCTGGTTTTGGTTTAAAAGATGGCTTCGGCTATCACTTTAGGATGGACCCGCGGCGTATTAGCTTGTTGGTAAGGTAACGGCCTACCAAGGCAATGATACGTAGCCGACCTGAGAGGGTAATCGGCCACATTGGGACTGAGACACGGCCCAA	Bacteria	Firmicutes	Bacilli	Lactobacillales	Lactobacillaceae	Lactobacillus	Lactobacillus_parabuchneri	Lactobacillus_parabuchneri_ASV_BawLXUhv	0	55	0	834	0	0	0	1845	0	216	0	405	1003	1194	0	0	0	372	0	0	0	0	0	1705	0	0
ASV_saOaCINB	GACGAACGCTGGCGGCGTGCCTAATACATGCAAGTCGAACGCGTCTTGGTTATTGATGTTGGATGCTTGCATTTAACTGATTTAACATTGAGACGAGTGGCGAACTGGTGAGTAACACGTGGGTAACCTGCCCTTGAAGTAGGGGATAACACTTGGAAACAGGTGCTAATACCGTATAACAACCAAAACCACCTGGTTTTGGTTTAAAAGATGGCTTCGGCTATCACTTTAGGATGGACCCGCGGCGTATTAGCTTGTTGGTAAGGTAACGGCCTACCAAGGCAATGATACGTAGCCGACCTGAGAGGGTAATCGGCCACATTGGGACTGAGACACGGCCCAA	Bacteria	Firmicutes	Bacilli	Lactobacillales	Lactobacillaceae	Lactobacillus	Lactobacillus_parabuchneri	Lactobacillus_parabuchneri_ASV_saOaCINB	0	0	1828	0	3388	0	0	891	0	0	8448	218	554	1014	194	21108	0	0	2829	0	1470	0	0	0	0	0
ASV_5YfmamIM	GACGAACGCTGGCGGCGTGCCTAATACATGCAAGTCGAACGCGTCTTGGTTATTGATATTGGATGCTTGCATTTAACTGATTTAACATTGAGACGAGTGGCGAACTGGTGAGTAACACGTGGGTAACCTGCCCTTGAAGTAGGGGATAACACTTGGAAACAGGTGCTAATACCGTATAACAACCAAAACCACCTGGTTTTGGTTTAAAAGATGGCTTCGGCTATCACTTTAGGATGGACCCGCGGCGTATTAGCTTGTTGGTAAGGTAACGGCCTACCAAGGCAATGATACGTAGCCGACCTGAGAGGGTAATCGGCCACATTGGGACTGAGACACGGCCCAA	Bacteria	Firmicutes	Bacilli	Lactobacillales	Lactobacillaceae	Lactobacillus	Lactobacillus_parabuchneri	Lactobacillus_parabuchneri_ASV_5YfmamIM	0	0	0	0	0	0	0	0	0	0	0	0	0	0	0	0	0	0	0	0	0	0	2536	0	0	0
ASV_YtmmJY8x	GACGAACGCTGGCGGCGTGCCTAATACATGCAAGTCGAACGCGTCTTGGTTATTGATATTGGATGCTTGCATTTAACTGATTTAACATTGAGACGAGTGGCGAACTGGTGAGTAACACGTGGGTAACCTGCCCTTGAAGTAGGGGGATAACACTTGGAAACAGGTGCTAATACCGTATAACAACCAAAACCACCTGGTTTTGGTTTAAAAGATGGCTTCGGCTATCACTTTAGGATGGACCCGCGGCGTATTAGCTTGTTGGTAAGGTAACGGCCTACCAAGGCAATGATACGTAGCCGACCTGAGAGGGTAATCGGCCACATTGGGACTGAGACACGGCCCAA	Bacteria	Firmicutes	Bacilli	Lactobacillales	Lactobacillaceae	Lactobacillus	Lactobacillus_parabuchneri	Lactobacillus_parabuchneri_ASV_YtmmJY8x	0	0	0	0	0	0	0	0	0	0	0	0	0	0	0	0	0	0	0	0	0	1005	0	0	0	0
ASV_L4ZTUCtf	GACGAACGCTGGCGGCGTGCCTAATACATGCAAGTCGAACGCGTCTTGGTTATTGATATTGGATGTTTGCATTTAACTGATTTAACATTGAGACGAGTGGCGAACTGGTGAGTAACACGTGGGTAACCTGCCCTTGAAGTAGGGGGATAACACTTGGAAACAGGTGCTAATACCGTATAACAACCAAAACCACCTGGTTTTGGTTTAAAAGATGGCTTCGGCTATCACTTTAGGATGGACCCGCGGCGTATTAGCTTGTTGGTAAGGTAACGGCCTACCAAGGCAATGATACGTAGCCGACCTGAGAGGGTAATCGGCCACATTGGGACTGAGACACGGCCCAA	Bacteria	Firmicutes	Bacilli	Lactobacillales	Lactobacillaceae	Lactobacillus	Lactobacillus_parabuchneri	Lactobacillus_parabuchneri_ASV_L4ZTUCtf	0	341	0	0	0	0	0	0	0	0	0	0	0	0	0	0	0	0	0	0	0	0	0	0	0	0
ASV_XuppoMmW	GACGAACACTGGCGGCGTGCCTAATACATGCAAGTCGAACGCGTCTTGGTTATTGATGTTAAGTGCTTGCATTTAACTGATTTAACATTGAGACGAGTGGCGAACTGGTGAGTAACACGTGGGTAACCTGCCCTTGAAGTAGGGGATAACACTTGGAAACAGGTGCTAATACCGTATAACAACCAAAACCACCTGGTTTTGGTTTAAAAGATGGCTTCGGCTATCACTTTAGGATGGACCCGCGGCGTATTAGCTTGTTGGTAAGGTAACGGCCTACCAAGGCAATGATACGTAGCCGACCTGAGAGGGTAATCGGCCACATTGGGACTGAGACACGGCCCAA	Bacteria	Firmicutes	Bacilli	Lactobacillales	Lactobacillaceae	Lactobacillus	Lactobacillus_parabuchneri	Lactobacillus_parabuchneri_ASV_XuppoMmW	0	491	0	0	707	0	0	0	0	596	0	0	0	0	0	0	0	0	0	0	0	3658	9390	0	0	0
ASV_cQEFgQOI	GACGAACACTGGCGGCGTGCCTAATACATGCAAGTCGAACGCGTCTTGGTTATTGATGTTAAGTGCTTGCATTTAACTGATTTAACATTGAGACGAGTGGCGAACTGGTGAGTAACACGTGGGTAACCTGCCCTTGAAGTAGGGGATAACACTTGGAAACAGGTGCTAATACCGTATAACAACCAAAACCACCTGGTTTTGGTTTAAAAAGATGGCTTCGGCTATCACTTTAGGATGGACCCGCGGCGTATTAGCTTGTTGGTAAGGTAACGGCCTACCAAGGCAATGATACGTAGCCGACCTGAGAGGGTAATCGGCCACATTGGGACTGAGACACGGCCCAA	Bacteria	Firmicutes	Bacilli	Lactobacillales	Lactobacillaceae	Lactobacillus	Lactobacillus_parabuchneri	Lactobacillus_parabuchneri_ASV_cQEFgQOI	0	0	0	0	0	0	0	0	0	0	0	0	0	0	0	0	0	0	0	0	0	0	0	0	0	7804
ASV_X53JERH	GACGAACGCTGGCGGCGTGCCTAATACATGCAAGTCGAACGCGTCTTGGTTATTGATGTTAAGTGCTTGCATTTAACTGATTTAACATTGAGACGAGTGGCGAACTGGTGAGTAACACGTGGGTAACCTGCCCTTGAAGTAGGGGATAACACTTGGAAACAGGTGCTAATACCGTATAACAACCAAAACCACCTGGTTTTGGTTTAAAAGATGGCTTCGGCTATCACTTTAGGATGGACCCGCGGCGTATTAGCTTGTTGGTAAGGTAACGGCCTACCAAGGCAATGATACGTAGCCGACCTGAGAGGGTAATCGGCCACATTGGGACTGAGACACGGCCCAA	Bacteria	Firmicutes	Bacilli	Lactobacillales	Lactobacillaceae	Lactobacillus	Lactobacillus_parabuchneri	Lactobacillus_parabuchneri_ASV_X53JERH	0	965	0	0	0	0	0	997	59	0	0	227	0	0	125	0	0	0	2937	0	1423	2093	0	650	1119	0
ASV_TfQAqDy3	GACGAACGCTGGCGGCGTGCCTAATACATGCAAGTCGAACGCGTCTTGGTTATTGATGTTAAGTGCTTGCATTTAACTGATTTAACATTGAGACGAGTGGCGAACTGGTGAGTAACACGTGGGTAACCTGCCCTTGAAGTAGGGGATAACACTTGGAAACAGGTGCTAATACCGTATAACAACCAAAACCACCTGGTTTTGGTTTAAAAAGATGGCTTCGGCTATCACTTTAGGATGGACCCGCGGCGTATTAGCTTGTTGGTAAGGTAACGGCCTACCAAGGCAATGATACGTAGCCGACCTGAGAGGGTAATCGGCCACATTGGGACTGAGACACGGCCCAA	Bacteria	Firmicutes	Bacilli	Lactobacillales	Lactobacillaceae	Lactobacillus	Lactobacillus_parabuchneri	Lactobacillus_parabuchneri_ASV_TfQAqDy3	65	0	1396	306	3862	0	0	0	0	1663	8295	0	467	755	0	19161	0	164	0	0	0	0	4291	0	0	0
ASV_HXPdNuAY	GACGAACGCTGGCGGCGTGCCTAATACATGCAAGTCGAACGCGTCTTGGTTATTGATGTTAAGTGCTTGCATTTAACTGATTTAACATTGAGACGAGTGGCGAACTGGTGAGTAACACGTGGGTAACCTGCCCTTGGAGTAGGGGATAACACTTGGAAACAGGTGCTAATACCGTATAACAACCAAAACCACCTGGTTTTGGTTTAAAAAGATGGCTTCGGCTATCACTTTAGGATGGACCCGCGGCGTATTAGCTTGTTGGTAAGGTAACGGCCTACCAAGGCAATGATACGTAGCCGACCTGAGAGGTAATCGGCCACATTGGGACTGAGACACGGCCCAA	Bacteria	Firmicutes	Bacilli	Lactobacillales	Lactobacillaceae	Lactobacillus	Lactobacillus_parabuchneri	Lactobacillus_parabuchneri_ASV_HXPdNuAY	0	0	0	0	0	0	0	0	0	0	0	0	0	0	0	0	0	0	0	0	0	1152	2812	0	0	0
ASV_aWHFIVOT	GACGAACGCTGGCGGCGTGCCTAATACATGCAAGTCGAACGCGTCTTGGTTATTGATGTTAAGTGCTTGCATTTAACTGATTTAACATTGAGACGAGTGGCGAACTGGTGAGTAACACGTGGGTAACCTGCCCTTGGAGTAGGGGATAACACTTGGAAACAGGTGCTAATACCGTATAACAACCAAAACCACCTGGTTTTGGTTTAAAAAGATGGCTTCGGCTATCACTTTAGGATGGACCCGCGGCGTATTAGCTTGTTGGTAAGGTAACGGCCTACCAAGGCAATGATACGTAGCCGACCTGAGAGGGTAATCGGCCACATTGGGACTGAGACACGGCCCAA	Bacteria	Firmicutes	Bacilli	Lactobacillales	Lactobacillaceae	Lactobacillus	Lactobacillus_parabuchneri	Lactobacillus_parabuchneri_ASV_aWHFIVOT	0	398	0	0	0	0	0	0	0	0	0	0	0	0	0	0	0	0	0	0	0	0	0	0	0	0
ASV_Yt30vUKt	GACGAACGCTGGCGGCGTGCCTAATACATGCAAGTCGAACGCGTCTTGGTTATTGATGTTAAGTGCTTGCATTTAATTGATTTAACATTGAGACGAGTGGCGAACTGGTGAGTAACACGTGGGTAACCTGCCCTTGAAGTAGGGGATAACACTTGGAAACAGGTGCTAATACCGTATAACAACCAAAACCACCTGGTTTTGGTTTAAAAAGATGGCTTCGGCTATCACTTTAGGATGGACCCGCGGCGTATTAGCTTGTTGGTAAGGTAACGGCCTACCAAGGCAATGATACGTAGCCGACCTGAGAGGGTAATCGGCCACATTGGGACTGAGACACGGCCCAA	Bacteria	Firmicutes	Bacilli	Lactobacillales	Lactobacillaceae	Lactobacillus	Lactobacillus_parabuchneri	Lactobacillus_parabuchneri_ASV_Yt30vUKt	0	0	0	0	0	0	58	0	0	0	0	0	0	0	0	24206	0	0	3150	0	0	0	0	0	0	0
ASV_QDEbVvBk	GACGAACGCTGGCGGCGTGCCTAATACATGCAAGTCGAACGCGTCTTGGTTATTGATGTTAAGTGCTTGCATTTAATTGATTTAACATTGAGACGAGTGGCGAACTGGTGAGTAACACGTGGGTAACCTGCCCTTGAAGTAGGGGATAACACTTGGAAACAGGTGCTAATACCGTATAACAACCAAAACCACCTGGTTTTGGTTTAAAAGATGGCTTCGGCTATCACTTTAGGATGGACCCGCGGCGTATTAGCTTGTTGGTAAGGTAACGGCCTACCAAGGCAATGATACGTAGCCGACCTGAGAGGGTAATCGGCCACATTGGGACTGAGACACGGCCCAA	Bacteria	Firmicutes	Bacilli	Lactobacillales	Lactobacillaceae	Lactobacillus	Lactobacillus_parabuchneri	Lactobacillus_parabuchneri_ASV_QDEbVvBk	0	0	1303	0	0	16	0	0	72	804	0	269	660	0	0	0	16	0	0	0	0	0	0	0	0	0
ASV_S7HRb9R	GACGAACGCTGGCGGCGTGCCTAATACATGCAAGTCGAACGCGTCTTGGTTATTGATGTTAAGTGCTTGCATTTAATTGATTTAACATTGAGACGAGTGGCGAACTGGTGAGTAACACGTGGGTAACCTGCCCTTGAAGTAGGGGATAACACTTGGAAACAGGTGCTAATACCGTATAACAACCAAAACCACCTGGTTTTGGTTTAAAAAGATGGCTTCGGCTATCACTTTAGGATGGACCCGCGGCGTATTAGCTTGTTGGTAAGGTAACGGCCTACCAAGGCAATGATACGTAGCCGACCTGAGAGGTAATCGGCCACATTGGGACTGAGACACGGCCCAA	Bacteria	Firmicutes	Bacilli	Lactobacillales	Lactobacillaceae	Lactobacillus	Lactobacillus_parabuchneri	Lactobacillus_parabuchneri_ASV_S7HRb9R	0	0	0	347	3331	0	0	1094	0	0	9698	0	0	674	68	0	0	119	0	0	1552	0	0	753	1119	0
ASV_Ea4aVYIb	GACGAACGCTGGCGGCGTGCCTAATACATGCAAGTCGAACGCGTCTCCGTTAATGATTTTAGGTGCTTGCATTTGAAAAGATTTAACATTGAGACGAGTGGCGAACTGGTGAGTAACACGTGGGTAACCTGCCCTTGAAGTAGGGGATAACACTTGGAAACAGGTGCTAATACCGTATAACAACCAAAACCACCTGGTTTTGGTTTAAAAAGACGGCTTCGGCTGTCACTTTAGGATGGACCCGCGGCGTATTAGCTTGTTGGTAAGGTAACGGCCTACCAAGGCGATGATACGTAGCCGACCTGAGAGGTAATCGGCCACATTGGGACTGAGACACGGCCCAA	Bacteria	Firmicutes	Bacilli	Lactobacillales	Lactobacillaceae	Lactobacillus	Lactobacillus_buchneri	Lactobacillus_buchneri_ASV_Ea4aVYIb	0	0	0	0	0	0	0	0	461	0	0	0	0	0	0	0	0	0	0	0	0	0	0	0	0	0
ASV_MZ8W320G	GACGAACGCTGGCGGCGTGCCTAATACATGCAAGTCGAACGCGTCTCCGTTGATGATTTTAGGTGCTTGCATTTGAAAGATTTAACATTGAGACGAGTGGCGAACTGGTGAGTAACACGTGGGTAACCTGCCCTTGAAGTAGGGGATAACACTTGGAAACAGGTGCTAATACCGTATAATAACCAAAACCACCTGGTTTTGGTTTAAAAGACGGCTTCGGCTGTCACTTTAGGATGGACCCGCGGCGTATTAGCTTGTTGGTAAGGTAACGGCCTACCAAGGCGATGATACGTAGCCGACCTGAGAGGGTAATCGGCCACATTGGGACTGAGACACGGCCCAA	Bacteria	Firmicutes	Bacilli	Lactobacillales	Lactobacillaceae	Lactobacillus	Lactobacillus_buchneri	Lactobacillus_buchneri_ASV_MZ8W320G	0	0	0	0	0	0	0	0	0	394	0	0	0	0	0	0	0	0	0	0	0	0	0	0	0	0
ASV_m5vHPiyx	GACGAACGCTGGCGGCGTGCCTAATACATGCAAGTCGAACGCGTCTTGGTTATTGATGTTGGATGCTTGCATTTAACTGATTTAACATTGAGACGAGTGGCGAACTGGTGAGTAACACGTGGGTAACCTGCCCTTGAAGTAGGGGATAACACTTGGAAACAGGTGCTAATACCGTATAACAACCAAAACCACCTGGTTTTGGTTTAAAAAGATGGCTTCGGCTATCACTTTAGGATGGACCCGCGGTGCATTAGCTAGTTGGTAAGGTAACGGCTTACCAAGGCAATGATGCATAGCCGAGTTGAGAGACTGATCGGCCACATTGGGACTGAGACACGGCCCAA	Bacteria	Firmicutes	Bacilli	Lactobacillales	Lactobacillaceae	Lactobacillus	Lactobacillus_parabuchneri	Lactobacillus_parabuchneri_ASV_m5vHPiyx	0	0	0	0	0	0	0	0	0	0	0	0	0	0	0	0	0	0	0	0	0	0	0	0	275	0
ASV_4w8PEtin	GACGAACGCTGGCGGCATGCCTAATACATGCAAGTCGAACGAGCTTCCGTTGAATGACGTGCTTGCACTGATTTCAATAATGAAGCGAGTGGCGAACTGGTGAGTAACACGTGGGAAATCTGCCCAGAAGCAGGGGATAACACTTGGAAACAGGTGCTAATACCGTATAACAACAAAATCCGCATGGATTTTGTTTGAAAGGTGGCTTCGGCTATCACTTCTGGATGATCCCGCGGCGTATTAGTTAGTTGGTGAGGTAAAGGCCCACCAAGACGATGATACGTAGCCGACCTGAGAGGGTAATCGGCCACATTGGGACTGAGACACGGCCCAA	Bacteria	Firmicutes	Bacilli	Lactobacillales	Lactobacillaceae	Lactobacillus	Lactobacillus_brevis	Lactobacillus_brevis_ASV_4w8PEtin	0	0	0	0	0	0	163	0	0	0	0	0	0	0	0	0	0	0	0	0	0	0	0	0	0	0
ASV_07IFUpLF	GACGAACGCTGGCGGCATGCCTAATACATGCAAGTCGAACGAGCTTCCGTTGAATGACGTGCTTGCACTGATTTCAATAATGAAGCGAGTGGCGAACTGGTGAGTAACACGTGGGAAATCTGCCCAGAAGCAGGGGATAACACTTGGAAACAGGTGCTAATACCGTATAACAACAAAATCCGCATGGATTTTGTTTGAAAGGTGGCTTCGGCTATCACTTCTGGATGATCCCGCGGCGTATTAGTTAGTTGGTGAGGTAAAGGCCCACCAAGACGTGATACGTAGCCGACCTGAGAGGGTAATCGGCCACATTGGGACTGAGACACGGCCCAA	Bacteria	Firmicutes	Bacilli	Lactobacillales	Lactobacillaceae	Lactobacillus	Lactobacillus_brevis	Lactobacillus_brevis_ASV_07IFUpLF	0	0	0	0	0	16	0	0	0	0	0	0	0	0	0	0	0	0	0	0	0	0	0	0	0	0
ASV_Ia2qgMSM	GACGAACGCTGGCGGCATGCCTAATACATGCAAGTCGAACGAGCTTCCGTTGAATGACGTGCTTGCACTGATTTCAACAATGAAGCGAGTGGCGAACTGGTGAGTAACACGTGGGAAATCTGCCCAGAAGCAGGGGATAACACTTGGAAACAGGTGCTAATACCGTATAACAACAAAATCCGCATGGATTTTGTTTGAAAGGTGGCTTCGGCTATCACTTCTGGATGATCCCGCGGCGTATTAGTTAGTTGGTGAGGTAAAGGCCCACCAAGACGATGATACGTAGCCGACCTGAGAGGGTAATCGGCCACATTGGGACTGAGACACGGCCCAA	Bacteria	Firmicutes	Bacilli	Lactobacillales	Lactobacillaceae	Lactobacillus	Lactobacillus_brevis	Lactobacillus_brevis_ASV_Ia2qgMSM	151	688	201	506	959	0	271	0	0	0	1837	99	0	0	0	0	643	0	0	0	0	4828	12471	0	69	10229
ASV_tWsULq89	GACGAACGCTGGCGGCATGCCTAATACATGCAAGTCGAACGAGCTTCCGTTGAATGACGTGCTTGCACTGATTTTAACAATGAAGCGAGTGGCGAACTGGTGAGTAACACGTGGGAAATCTGCCCAGAAGCAGGGGATAACACTTGGAAACAGGTGCTAATACCGTATAACAACAAAATCCGCATGGATTTTGTTTGAAAGGTGGCTTCGGCTATCACTTCTGGATGATCCCGCGGCGTATTAGTTAGTTGGTGAGGTAGAGGCCCACCAAGACGATGATACGTAGCCGACCTGAGAGGGTAATCGGCCACATTGGGACTGAGACACGGCCCAA	Bacteria	Firmicutes	Bacilli	Lactobacillales	Lactobacillaceae	Lactobacillus	Lactobacillus_brevis	Lactobacillus_brevis_ASV_tWsULq89	0	0	0	0	0	0	0	0	0	0	1389	0	0	0	0	0	0	0	0	0	0	0	0	0	0	0
ASV_WmZWSAk	GACGAACGCTGGCGGCATGCCTAATACATGCAAGTCGAACGAGCTTCCGTTGAATGACGTGCTTGCACTGATTTTAACAATGAAGCGAGTGGCGAACTGGTGAGTAACACGTGGGAAATCTGCCCAGAAGCAGGGGATAACACTTGGAAACAGGTGCTAATACCGTATAACAACAAAATCCGCATGGATTTTGTTTGAAAGGTGGCTTCGGCTATCACTTCTGGATGATCCCGCGGCGTATTAGTTAGTTGGTGAGGTAGAGGCCCACCAAGACGATGATACGTAGCCGACCTGAGAGGGTAATCGGCCACATTGGGACTGAGACACGGCCCCAA	Bacteria	Firmicutes	Bacilli	Lactobacillales	Lactobacillaceae	Lactobacillus	Lactobacillus_brevis	Lactobacillus_brevis_ASV_WmZWSAk	0	0	0	0	0	0	1260	0	0	0	0	0	0	0	0	0	0	0	0	0	0	0	0	0	0	0
ASV_ZZrO8sCh	GACGAACGCTGGCGGCATGCCTAATACATGCAAGTCGAACGAGCTTCCGTTGAATGACGTGCTTGCACTGATTTTAACAATGAAGCGAGTGGCGAACTGGTGAGTAACACGTGGGAAATCTGCCCAGAAGCAGGGGATAACACTTGGAAACAGGTGCTAATACCGTATAACAACAAAATCCGCATGGATTTTGTTTGAAAGGTGGCTTCGGCTATCACTTCTGGATGATCCCGCGGCGTATTAGTTAGTTGGTGAGGTAAAGGCCCACCAAGACGATGATACGTAGCCGACCTGAGAGGGTAATCGGCCACATTGGGACTGAGACACGGCCCAA	Bacteria	Firmicutes	Bacilli	Lactobacillales	Lactobacillaceae	Lactobacillus	Lactobacillus_brevis	Lactobacillus_brevis_ASV_ZZrO8sCh	0	0	96	0	0	91	316	0	0	0	0	0	146	234	1	0	0	5	0	0	0	2200	6072	0	0	5556
ASV_abDe6PZz	GACGAACGCTGGCGGCATGCCTAATACATGCAAGTCGAACGAGCTTCCGTTGAATGACGTGCTTGCACTGATTTTAACAATGAAGCGAGTGGCGAACTGGTGAGTAACACGTGGGAAATCTGCCCAGAAGCAGGGGATAACACTTGGAAACAGGTGCTAATACCGTATAACAACAAAATCCGCATGGATTTTGTTTGAAAGGTGGTTTCGGCTATCACTTCTGGATGATCCCGCGGCGTATTAGTTAGTTGGTGAGGTAAAGGCCCACCAAGACGATGATACGTAGCCGACCTGAGAGGGTAATCGGCCACATTGGGACTGAGACACGGCCCAA	Bacteria	Firmicutes	Bacilli	Lactobacillales	Lactobacillaceae	Lactobacillus	Lactobacillus_brevis	Lactobacillus_brevis_ASV_abDe6PZz	0	0	0	0	0	0	0	0	0	0	0	0	0	0	0	0	0	0	0	0	0	1820	4638	0	0	3726
ASV_NUnMA4Di	GACGAACGCTGGCGGCATGCCTAATACATGCAAGTCGAACGAGCTTCCGTTGAATGACGTGCTTGCACTGATTTCAACAATGAAGCGAGTGGCGAACTGGTGAGTAACACGTGGGAAATCTGCCCAGAAGCAGGGGATAACACTTGGAAACAGGTGCTAATACCGTATAACAACAAAATCCGCATGGATTTTGTTTGAAAGGTGGTTTCGGCTATCACTTCTGGATGATCCCGCGGCGTATTAGTTAGTTGGTGAGGTAAAGGCCCACCAAGACGATGATACGTAGCCGACCTGAGAGGGTAATCGGCCACATTGGGACTGAGACACGGCCCAA	Bacteria	Firmicutes	Bacilli	Lactobacillales	Lactobacillaceae	Lactobacillus	Lactobacillus_brevis	Lactobacillus_brevis_ASV_NUnMA4Di	0	0	0	0	0	0	0	0	0	0	0	0	0	0	0	0	0	0	61	0	0	1565	4067	35	0	2759
ASV_kBmnhO8V	GACGAACGCTGGCGGCATGCCTAATACATGCAAGTCGAACGAGCTTCCGTTGAATGACGTGCTTACACTGATTTCAACAATGAAGCGAGTGGCGAACTGGTGAGTAACACGTGGGAAATCTGCCCAGAAGCAGGGGATAACACTTGGAAACAGGTGCTAATACCGTATAACAACAAAATCCGCATGGGTTTTGTTTGAAAGGTGGCTTCGGCTATCACTTCTGGATGATCCCGCGGCGTATTAGTTAGTTGGTGAGGTAAAGGCCCACCAAGACGATGATACGTAGCCGACCTGAGAGGGTAATCGGCCACATTGGGACTGAGACACGGCCCAAA	Bacteria	Firmicutes	Bacilli	Lactobacillales	Lactobacillaceae	Lactobacillus	Lactobacillus_brevis	Lactobacillus_brevis_ASV_kBmnhO8V	0	0	0	0	0	0	131	0	0	0	0	0	0	0	0	0	0	0	0	0	0	0	0	0	0	0
ASV_VsKfqo2d	GACGAACGCTGGCGGCATGCCTAATACATGCAAGTCGAACGAGCTTCCGTTGAATGACGTGCTTGCACTGATTTCAACAATGAAGCGAGTGGCGAACTGGTGAGTAACACGTGGGAAATCTGCCTAGAAGCAGGGGATAACACTTGGAAACAGGTGCTAATACCGTATAACAACAAAATCCGCATGGATTTTGTTTGAAAGGTGGCTTCGGCTATCACTTCTGGATGATCCCGCGGCGTATTAGTTAGTTGGTGAGGTAAAGGCCCACCAAGACAATGATACGTAGCCGACCTGAGAGGGTAATCGGCCACATTGGGACTGAGACACGGCCCAA	Bacteria	Firmicutes	Bacilli	Lactobacillales	Lactobacillaceae	Lactobacillus	Lactobacillus_brevis	Lactobacillus_brevis_ASV_VsKfqo2d	0	0	0	0	0	0	0	0	0	0	1362	0	0	0	0	0	0	0	0	0	0	0	0	0	0	0
ASV_GQWccrJx	GACGAACGCTGGCGGCATGCCTAATACATGCAAGTCGAACGAGCTTCCGTTGAATGACGTGCTTGCACTGATTTCAACAATGAAGCGAGTGGCGAACTGGTGAGTAACACGTGGGGAATCTGCCCAGAAGCAGGGGATAACACTTGGAAACAGGTGCTAATACCGTATAACAACAAAATCCGCATGGATTTTGTTTGAAAGGTGGCTTCGGCTATCACTTCTGGATGATCCCGCGGCGTATTAGTTAGTTGGTGAGGTAAAGGCCCACCAAGACGATGATACGTAGCCGACCTGAGAGGGTAATCGGCCACATTGGGACTGAGACACGGCCCAA	Bacteria	Firmicutes	Bacilli	Lactobacillales	Lactobacillaceae	Lactobacillus	Lactobacillus_brevis	Lactobacillus_brevis_ASV_GQWccrJx	0	0	29	215	0	43	4298	0	0	0	2559	0	6	76	38	0	0	0	0	0	39	0	0	0	0	0
ASV_7xgTLffk	GACGAACGCTGGCGGCATGCCTAATACATGCAAGTCGAACGAGCTTCCGTTGAATGACGTGCTTGCACTGATTTCAACAATGAAGCGAGTGGCGAACTGGTGAGTAACACGTGGGGAATCTGCCCAGAAGCAGGGGATAACACTTGGAAACAGGTGCTAATACCGTATAACAACAAAATCCGCATGGATCTTGTTTGAAAGGTGGCTTCGGCTATCACTTCTGGATGATCCCGCGGCGTATTAGTTAGTTGGTGAGGTAAAGGCCCACCAAGACGATGATACGTAGCCGACCTGAGAGGGTAATCGGCCACATTGGGACTGAGACACGGCCCAA	Bacteria	Firmicutes	Bacilli	Lactobacillales	Lactobacillaceae	Lactobacillus	Lactobacillus_brevis	Lactobacillus_brevis_ASV_7xgTLffk	0	0	0	0	0	0	770	0	0	0	0	0	0	0	0	0	0	0	0	0	0	0	0	0	0	0
ASV_gtzmxVFX	GATGAACGCTGGCGGCGTGCCTAATACATGCAAGTCGAACGAACTTCCGTTAATTGATCAGGACGTGCTTGCACTGAATGAGATTTTAACACGAAGTGAGTGGCGGACGGGTGAGTAACACGTGGGTAACCTGCCCAGAAGCAGGGGATAACACCTGGAAACAGATGCTAATACCGTATAACAGAGAAAACCGCCTGGTTTTCTTTTAAAAGATGGCTCTGCTATCACTTCTGGATGGACCCGCGGCGCATTAGCTAGTTGGTGAGGTAACGGCTCACCAAGGCGATGATGCGTAGCCGACCTGAGAGGGTAATCGGCCACATTGGGACTGAGACACGGCCCAG	Bacteria	Firmicutes	Bacilli	Lactobacillales	Lactobacillaceae	Pediococcus	Pediococcus_acidilactici	Pediococcus_acidilactici_ASV_gtzmxVFX	0	0	0	0	0	0	0	0	0	0	0	0	0	0	0	0	0	0	0	0	0	2258	10079	0	0	0
ASV_qennCp9I	GATGAACGCTGGCGGCGTGCCTAATACATGCAAGTCGAACGAACTTCCGTTAATTGATCAGGACGTGCTTGCACTGAATGAGATTTTAACACGAAGTGAGTGGCGGACGGGTGAGTAACACGTGGGTAACCTGCCCAGAAGCAGGGGATAACACCTGGAAACAGATGCTAATACCGTATAACAGAGAAAACCGCCTGGTTTTCTTTTAAAAAGATGGCTCTGCTATCACTTCTGGATGGACCCGCGGCGCATTAGCTAGTTGGTGAGGTAACGGCTCACCAAGGCGATGATGCGTAGCCGACCTGAGAGGGTAATCGGCCACATTGGGACTGAGACACGGCCCAG	Bacteria	Firmicutes	Bacilli	Lactobacillales	Lactobacillaceae	Pediococcus	Pediococcus_acidilactici	Pediococcus_acidilactici_ASV_qennCp9I	0	0	0	0	0	0	0	0	0	0	0	0	0	0	0	0	0	0	0	0	0	0	0	0	0	6001
ASV_K3xjzN7B	GATGAACGCTGGCGGCGTGCCTAATACATGCAAGTCGAACGAACTTCCGTTAATTGATCAGGACGTGCTTGCACTGAATGAGATTTTAATATGAAGTGAGTGGCGGACGGGTGAGTAACACGTGGGTAACCTGCCCAGAAGCAGGGGATAACACCTGGAAACAGATGCTAATACCGTATAACAGAGAAAACCGCCTGGTTTTCTTTTAAAAGATGGCTCTGCTATCACTTCTGGATGGACCCGCGGCGCATTAGCTAGTTGGTGAGGTAACGGCTCACCAAGGCGATGATGCGTAGCCGACCTGAGAGGGTAATCGGCCACATTGGGACTGAGACACGGCCCAG	Bacteria	Firmicutes	Bacilli	Lactobacillales	Lactobacillaceae	Pediococcus	Pediococcus_acidilactici	Pediococcus_acidilactici_ASV_K3xjzN7B	0	0	0	0	0	0	0	0	0	0	0	0	0	0	0	0	0	0	0	0	0	1028	4821	0	0	0
ASV_zTPbHEzc	GATGAACGCTGGCGGCGTGCCTAATACATGCAAGTCGAACGAACTTCCGTTAATTGATCAGGACGTGCTTGCACTGAATGAGATTTTAATATGAAGTGAGTGGCGGACGGGTGAGTAACACGTGGGTAACCTGCCCAGAAGCAGGGGATAACACCTGGAAACAGATGCTAATACCGTATAACAGAGAAAACCGCCTGGTTTTCTTTTAAAAAGATGGCTCTGCTATCACTTCTGGATGGACCCGCGGCGCATTAGCTAGTTGGTGAGGTAACGGCTCACCAAGGCGATGATGCGTAGCCGACCTGAGAGGGTAATCGGCCACATTGGGACTGAGACACGGCCCAG	Bacteria	Firmicutes	Bacilli	Lactobacillales	Lactobacillaceae	Pediococcus	Pediococcus_acidilactici	Pediococcus_acidilactici_ASV_zTPbHEzc	0	0	0	0	0	0	0	0	0	0	0	0	0	0	0	0	0	0	0	0	0	0	0	0	0	2781
ASV_tD0rjQG	GATGAACGCTGGCGGCGTGCCTAATACATGCAAGTCGAACGAACTTCCGTTAATTGATTATGAGGTGCTTGCACTGAATGAGATTTTAACACGAAGTGAGTGGCGGACGGGTGAGTAACACGTGGGTAACCTGCCCAGAAGCAGGGGATAACACCTGGAAACAGATGCTAATACCGTATAACAGAGAAAACCGCCTGGTTTTCTTTTAAAAGATGGCTCTGCTATCACTTCTGGATGGACCCGCGGCGCATTAGCTAGTTGGTGAGGTAACGGCTTACCAAGGCGATGATGCGTAGCCGACCTGAGAGGGTAATCGGCCACATTGGGACTGAGACACGGCCCAG	Bacteria	Firmicutes	Bacilli	Lactobacillales	Lactobacillaceae	Pediococcus	Pediococcus_acidilactici	Pediococcus_acidilactici_ASV_tD0rjQG	0	0	0	0	0	0	0	0	0	0	0	0	0	0	0	0	0	0	0	0	0	0	3376	0	0	0
ASV_TtAWJpIH	GATGAACGCTGGCGGCGTGCCTAATACATGCAAGTCGAACGAACTTCCGTTAATTGATTATGAGGTGCTTGCACTGAATGAGATTTTAACACGAAGTGAGTGGCGGACGGGTGAGTAACACGTGGGTAACCTGCCCAGAAGCAGGGGATAACACCTGGAAACAGATGCTAATACCGTATAACAGAGAAAACCGCCTGGTTTTCTTTTAAAAGATAGGCTCTGCTATCACTTCTGGATGGACCCGCGGCGCATTAGCTAGTTGGTGAGGTAACGGCTTACCAAGGCGATGATGCGTAGCCGACCTGAGAGGGTAATCGGCCACATTGGGACTGAGACACGGCCCAG	Bacteria	Firmicutes	Bacilli	Lactobacillales	Lactobacillaceae	Pediococcus	Pediococcus_acidilactici	Pediococcus_acidilactici_ASV_TtAWJpIH	0	0	0	0	0	0	0	0	0	0	0	0	0	0	0	0	0	0	0	0	0	0	0	0	0	1397
ASV_reVyiDbI	GATGAACGCTGGCGGCGTGCCTAATACATGCAAGTCGAACGAACTTCCGTTAATTGATTATGAGGTGCTTGCACTGAATGAGATTTTAACACGAAGTGAGTGGCGGACGGGTGAGTAACACGTGGGTAACCTGCCCAGAAGCAGGGGATAACACCTGGAAACAGATGCTAATACCGTATAACAGAGAAAACCGCCTGGTTTTCTTTTAAAAAGATGGCTCTGCTATCACTTCTGGATGGACCCGCGGCGCATTAGCTAGTTGGTGAGGTAACGGCTTACCAAGGCGATGATGCGTAGCCGACCTGAGAGGGTAATCGGCCACATTGGGACTGAGACACGGCCCAG	Bacteria	Firmicutes	Bacilli	Lactobacillales	Lactobacillaceae	Pediococcus	Pediococcus_acidilactici	Pediococcus_acidilactici_ASV_reVyiDbI	0	0	0	0	0	0	0	0	0	0	0	0	0	0	0	0	0	0	0	0	0	763	0	0	0	0
ASV_WSftpvrW	GATGAACGCTGGCGGCGTGCCTAATACATGCAAGTCGAACGAACTTCCGTTAATTGATTATGACGTACTTGTACTGATTGAGATTTTAACACGAAGTGAGTGGCGAACGGGTGAGTAACACGTGGGTAACCTGCCCAGAAGTAGGGGATAACACCTGGAAACAGATGCTAATACCGTATAACAGAGAAAACCGCATGGTTTTCTTTTAAAAGTAATGGCTCTGCTATCACTTCTGGATGGACCCGCGGCGTATTAGCTAGTTGGTGAGGTAAAGGCTCACCAAGGCAGTGATACGTAGCCGACTGAGAGGGCAATCGGCACATTGGGACTGGAGACACGGCCCAG	Bacteria	Firmicutes	Bacilli	Lactobacillales	Lactobacillaceae	Pediococcus	Pediococcus_pentosaceus	Pediococcus_pentosaceus_ASV_WSftpvrW	0	0	0	0	0	0	0	0	0	0	0	0	0	0	0	0	0	0	0	0	0	0	0	0	0	1454
ASV_mLvwBFCa	AGAGTTTGATCATGGCTCAGGATGAACGCTGGCGGCGTGCCTAATACATGCAAGTCGAACGAACTTCCGTTAATTGATTATGACGTACTTGTACTGATTGAGATTTTAACACGAAGTGAGTGGCGAACGGGTGAGTAACACGTGGGTAACCTGCCCAGAAGTAGGGGATAACACCTGGAAACAGATGCTAATACCGTATAACAGAGAAAACCGCATGGTTTTCTTTTAAAAGATGGCTCTGCTATCACTTCTGGATGGACCCGCGGCGTATTAGCTAGTTGGTGAGGTAAAGGCTCACCAAGGCAGTGATACGTAGGCC	Bacteria	Firmicutes	Bacilli	Lactobacillales	Lactobacillaceae	Pediococcus	Pediococcus_pentosaceus	Pediococcus_pentosaceus_ASV_mLvwBFCa	0	0	0	0	0	0	0	0	0	0	0	0	0	0	0	0	0	0	0	0	0	891	0	0	0	0
ASV_rsDJ7EX6	GATGAACGCTGGCGGCGTGCCTAATACATGCAAGTCGAACGAACTTCCGTTAATTGATTATGACGTACTTGTACTGATTGAGATTTTAACACGAAGTGAGTGGCGAACGGGTGAGTAACACGTGGGTAACCTGCCCAGAAGTAGGGGATAACACCTGGAAACAGATGCTAATACCGTATAACAGAGAAAACCGCATGGTTTTCTTTTAAAAGAATGGCTCTGCTATCACTTCTGGATGGACCCGCGGCGTATTAGCTAGTTGGTGAGGTAAAGGCTCACCAAGGCAGTGATACGTAGCCGACCTGAGAGGGTAATCGGCCACATTGGGACTGGAGACACGGCCCAG	Bacteria	Firmicutes	Bacilli	Lactobacillales	Lactobacillaceae	Pediococcus	Pediococcus_pentosaceus	Pediococcus_pentosaceus_ASV_rsDJ7EX6	0	0	305	0	0	0	0	0	0	0	0	0	0	0	0	0	0	0	0	0	0	0	0	0	0	0
ASV_er6opzZj	GATGAACGCTGGCGGCGTGCCTAATACATGCAAGTCGAACGAACTTCCGTTAATTGATTATGACGTACTTGTACTGATTGAGATTTTAACACGAAGTGAGTGGCGAACGGGTGAGTAACACGTGGGTAACCTGCCCAGAAGTAGGGGATAACACCTGGAAACAGATGCTAATACCGTATAACAGAGAAAACCGCATGGTTTTCTTTTAAAAGAATGGCTCTGCTATCACTTCTGGATGGACCCGCGGCGTATTAGCTAGTTGGTGAGGTAAAGGCTCACCAAGGCAGTGATACGTAGCCGACCTGAGAGGGTAATCGGCCACATTGGGACTGGAGACACGGCCCCAG	Bacteria	Firmicutes	Bacilli	Lactobacillales	Lactobacillaceae	Pediococcus	Pediococcus_pentosaceus	Pediococcus_pentosaceus_ASV_er6opzZj	0	0	0	86	68	0	0	0	0	0	338	0	0	26	0	0	0	26	0	0	0	1327	4563	9	0	0
ASV_vAozsWMz	GATGAACGCTGGCGGCGTGCCTAATACATGCAAGTCGAACGAACTTCCGTTAATTGATTATGACGTACTTGTACTGATTGAGATTTTAACACGAAGTGAGTGGCGAACGGGTGAGTAACACGTGGGTAACTTGCCCAGAAGTAGGGGATAACACCTGGAAACAGATGCTAATACCGTATAACAGAGAAAACCGCATGGTTTTCTTTTAAAAGATGGCTCTGCTATCACTTCTGGATGGACCCGCGGCGTATTAGCTAGTTGGTGAGGTAAAGGCTCACCAAGGCAGTGATACGTAGCCGACCTGAGAGGGTAATCGGCCACATTGGGACTGGAGACACGGCCCCAG	Bacteria	Firmicutes	Bacilli	Lactobacillales	Lactobacillaceae	Pediococcus	Pediococcus_pentosaceus	Pediococcus_pentosaceus_ASV_vAozsWMz	0	0	0	0	0	0	0	0	0	0	0	0	0	0	0	33	0	0	0	0	0	0	0	0	0	0
ASV_7Y8X5DZk	GATGAACGCTGGCGGCGTGCCTAATACATGCAAGTCGAACGAACTTCCGTTAATTGATTATGACGTACTTGTACTGATTGAGATTTTAACACGAAGTGAGTGGCGAACGGGTGAGTAACACGTGGGTAACCTGCCCAGAAGTAGGGGATAACACCTGGAAACAGATGCTAATACCGTATAACAGAGAAAACCGCATGGTTTTCTTTTAAAAGATGGCTCTGCTATCACTTCTGGATGGACCCGCGGCGTATTAGCTAGTTGGTGAGGTAAAGGCTCACCAAGGCAGTGATACGTAGCCGACCTGAGAGGGTAATCGGCCACATTGGGACTGAGACACGGCCCCAG	Bacteria	Firmicutes	Bacilli	Lactobacillales	Lactobacillaceae	Pediococcus	Pediococcus_pentosaceus	Pediococcus_pentosaceus_ASV_7Y8X5DZk	0	0	0	0	0	0	0	0	0	0	0	0	105	0	0	0	0	0	0	0	0	0	0	0	0	0
ASV_3aneQULd	GATGAACGCTGGCGGCGTGCCTAATACATGCAAGTCGAACGAACTTCCGTTAATTGATTATGACGTACTTGTACTGATTGAGATTTTAACACGAAGTGAGTGGCGAACGGGTGAGTAACACGTGGGTAACCTGCCCAGAAGTAGGGGATAACACCTGGAAACAGATGCTAATACCGTATAACAGAGAAAACCGCATGGTTTTCTTTTAAAAAGATGGCTCTGCTATCACTTCTGGATGGACCCGCGGCGTATTAGCTAGTTGGTGAGGTAAAGGCTCACCAAGGCAGTGATACGTAGCCGACCTGAGAGGGCAATCGGCCACATTGGGACTGAGACACGGCCCAG	Bacteria	Firmicutes	Bacilli	Lactobacillales	Lactobacillaceae	Pediococcus	Pediococcus_pentosaceus	Pediococcus_pentosaceus_ASV_3aneQULd	0	0	0	0	0	0	0	0	0	0	0	0	0	0	0	0	0	0	0	0	0	0	5012	0	0	0
ASV_DLujCVi8	GATGAACGCTGGCGGCGTGCCTAATACATGCAAGTCGAACGAACTTCCGTTAATTGATTATGACGTACTTGTACTGATTGAGATTTTAACACGAAGTGAGTGGCGAACGGGTGAGTAACACGTGGGTAACCTGCCCAGAAGTAGGGGATAACACCTGGAAACAGATGCTAATACCGTATAACAGAGAAAACCGCATGGTTTTCTTTTAAAAGATGGCTCTGCTATCACTTCTGGATGGACCCGCGGCGTATTAGCTAGTTGGTGAGGTAAAGGCTCACCAAGGCAGTGATACGTAGCCGACCTGAGAGGGTAATCGGCCACATTGGGACTGAGACACGGCCCAG	Bacteria	Firmicutes	Bacilli	Lactobacillales	Lactobacillaceae	Pediococcus	Pediococcus_pentosaceus	Pediococcus_pentosaceus_ASV_DLujCVi8	155	0	0	0	0	0	0	0	0	0	0	0	0	0	0	0	0	0	0	0	0	0	0	0	0	0
ASV_6hjVaVEu	GATGAACGCTGGCGGCGTGCCTAATACATGCAAGTCGAACGCACTTTCGTTGAATGAATTAGAGGTGCTTGCACCGAAGATGATTTTAGCTATAAAAGTGAGTGGCGAACGGGTGAGTAACACGTGGGTAACCTGCCCAGAAGTGGGGGATAACACCTGGAAACAGATGCTAATACCGCATAACAAAGTAAACCGCATGGTTTACTTTTAAAAGATGGCTTCGGCTATCACTTCTGGATGGACCCGCGGCGTATTAGCTAGTTGGTGAGATAAAGGCTCACCAAGGCAGTGATACGTAGCCGACCTGAGAGGGTAATCGGCCACATTGGGACTGAGACACGGCCCCAG	Bacteria	Firmicutes	Bacilli	Lactobacillales	Lactobacillaceae	Pediococcus	Pediococcus_parvulus	Pediococcus_parvulus_ASV_6hjVaVEu	0	0	0	93	0	0	0	0	0	0	0	0	0	0	0	0	0	0	0	0	0	0	0	0	0	0
ASV_SDTv3qtg	GACGAACGCTGGCGGCGTGCCTAATACATGCAAGTCGAACGAACTCTGGTATTGATTGGTGCTTGCATCATGATTTACATTTGAGTGAGTGGCGAACTGGTGAGTAACACGTGGGAAACCTGCCCAGAAGCGGGGGATAACACCTGGAAACAGATGCTAATACCGCATAACAACTTGGACCGCATGGTCCGAGCTTGAAAGATGGCTTCGGCTATCACTTTTGGATGGTCCCGCGGCGTATTAGCTAGATGGTGGGGTAACGGCTCACCATGGCAATGATACGTAGCCGACCTGAGAGGGCAATCGGCCACATTGGGACTGAGACACGGCCCAA	Bacteria	Firmicutes	Bacilli	Lactobacillales	Lactobacillaceae	Lactobacillus	Lactobacillus_plantarum	Lactobacillus_plantarum_ASV_SDTv3qtg	0	372	0	1103	1880	533	0	0	0	0	1929	520	0	6970	0	934	0	307	2532	721	425	0	0	0	0	0
ASV_VuSrwiHR	AGAGTTTGATCCTGGCTCAGGACGAACGCTGGCGGCGTGCCTAATACATGCAAGTCGAACGAACTCTGGTATTGATTGGTGCTTGCATCATGATTTACATTTGAGTGAGTGGCGAACTGGTGAGTAACACGTGGGAAACCTGCCCAGAAGCGGGGGATAACACCTGGAAACAGAGTGCTAATACCGCATAACAACTTGGACCGCATGGTCCGAGCTTGAAAGATGGCTTCGGCTATCACTTTTGGATGGTCCCGCGGCGTATTAGCTAGATGGTGGGGTAACGGCTCACCATGGCAATGATACGTAGCCGACC	Bacteria	Firmicutes	Bacilli	Lactobacillales	Lactobacillaceae	Lactobacillus	Lactobacillus_plantarum	Lactobacillus_plantarum_ASV_VuSrwiHR	0	0	0	0	0	0	1262	0	0	0	0	0	0	0	0	0	0	0	0	0	0	0	0	0	0	0
ASV_kdodqFfv	GACGAACGCTGGCGGCGTGCCTAATACATGCAAGTCGAACGAACTCTGGTATTGATTGGTGCTTGCATCATGATTTACATTTGAGTGAGTGGCGAACTGGTGAGTAACACGTGGGAAACCTGCCCAGAAGCGGGGGATAACACCTGGAAACAGATGCTAATACCGCATAACAACTTGGACCGCATGGTCCGAGCTTGAAAGATGGCTTCGGCTATCACTTTTGGATGGTCCCGCGGCGTATTAGCTAGATGGTGGGGTAACGGCTCACCATGGCAATGATACGTAGCCGACCTGAGAGGGTAATCGGCCACATTGGGACTGAGACACGGCCCAA	Bacteria	Firmicutes	Bacilli	Lactobacillales	Lactobacillaceae	Lactobacillus	Lactobacillus_plantarum	Lactobacillus_plantarum_ASV_kdodqFfv	2613	4341	28271	33982	11533	6847	138374	559	5984	0	4443	760	15339	7955	961	1254	13264	448	7638	1479	2392	6910	16839	590	1028	15397
ASV_9kofoALs	GACGAACGCCGGCGGCGTGCCTAATACATGCAAGTCGAACGAACTCTGGTATTGATTGGTGCTTGCATCATGATTTACATTTGAGTGAGTGGCGAACTGGTGAGTAACACGTGGGAAACCTGCCCAGAAGCGGGGGATAACACCTGGAAACAGATGCTAATACCGCATAACAACTTGGACCGCATGGTCCGAGCTTGAAAGATGGCTTCGGCTATCACTTTTGGATGGTCCCGCGGCGTATTAGCTAGATGGTGGGGTAACGGCTCACCATGGCAATGATACGTAGCCGACCTGAGAGGGTAATCGGCCACATTGGGACTGAGACACGGCCCAA	Bacteria	Firmicutes	Bacilli	Lactobacillales	Lactobacillaceae	Lactobacillus	Lactobacillus_plantarum	Lactobacillus_plantarum_ASV_9kofoALs	0	0	0	0	2647	0	0	0	0	0	0	0	0	0	0	0	0	0	0	0	0	0	0	0	0	0
ASV_4oypa7e	GACGAACGCTGGCGGCGTGCCTAATACATGCAAGTCGAACGAACTCTGGCATTGATTGGTGCTTGCATCATGATTTACATTTGAGTGAGTGGCGAACTGGTGAGTAACACGTGGGAAACCTGCCCAGAAGCGGGGGATAACACCTGGAAACAGATGCTAATACCGCATAACAACTTGGACCGCATGGTCCGAGCTTGAAAGATGGCTTCGGCTATCACTTTTGGATGGTCCCGCGGCGTATTAGCTAGATGGTGGGGTAACGGCTCACCATGGCAATGATACGTAGCCGACCTGAGAGGGTAATCGGCCACATTGGGACTGAGACACGGCCCAA	Bacteria	Firmicutes	Bacilli	Lactobacillales	Lactobacillaceae	Lactobacillus	Lactobacillus_plantarum	Lactobacillus_plantarum_ASV_4oypa7e	0	0	0	0	0	0	0	0	0	0	0	0	0	0	0	0	0	0	850	0	0	0	0	0	0	0
ASV_nKonw7kh	GACGAACGCTGGCGGCGTGCCTAATACATGCAAGTCGAACGAACTCTGGTATTGATTGGTGCTTGCATCATGATTTACATTTTGAGTGAGTGGCGAACTGGTGAGTAACACTGGGAAACCTGCCCAGAAGCGGGGGAGTAACACCTGGAACGAGAGTGCTAATACCGCATAACAACTTGGACCGCATGGTCCGAGTTTGAAAGATGGCTTCGGCTATCACTTTTGGATGGTCCCGCGGCGTATTAGCTAGATGGTGGGGTAACGGCTCACCATGGCAATGATACGTAGCCGACCTGAGAGGGTAATCGGCCACATTGGGACTGAGACACGGCCCAA	Bacteria	Firmicutes	Bacilli	Lactobacillales	Lactobacillaceae	Lactobacillus	Lactobacillus_pentosus	Lactobacillus_pentosus_ASV_nKonw7kh	0	0	0	27856	0	0	0	0	0	0	0	0	0	0	0	0	0	0	0	0	0	0	0	0	0	0
ASV_7Irw9e0F	GACGAACGCTGGCGGCGTGCCTAATACATGCAAGTCGAACGAACTCTGGTATTGATTGGTGCTTGCATCATGATTTACATTTTGAGTGAGTGGCGAACTGGTGAGTAACACTGGGAAACCTGCCCAGAAGCGGGGGAGTAACACCTGGAACGAGAGTGCTAATACCGCATAACAACTTGGACCGCATGGTCCGAGCTTGAAAGATGGCTTCGGCTATCACTTTTGGATGGTCCCGCGGCGTATTAGCTAGATGGTGGGGTAACGGCTCACCATGGCAATGATACGTAGCCGACCTGAGAGGGTAATCGGCCACATTGGGACTGAGACACGGCCCAA	Bacteria	Firmicutes	Bacilli	Lactobacillales	Lactobacillaceae	Lactobacillus	Lactobacillus_plantarum	Lactobacillus_plantarum_ASV_7Irw9e0F	0	0	0	0	0	0	27649	0	0	0	0	0	0	0	0	0	0	0	0	0	0	0	0	0	0	0
ASV_2f7Ziyzp	GACGAACGCTGGCGGCGTGCCTAATACATGCAAGTCGAACGAACTCTGGTATTGATTGGTGCTTGCATCATGATTTACATTTGAGTGAGTGGCGAACTGGTGAGTAACACGTGGGAAACCTGCCCAGAAGCGGGGGATAACACCTGGAAACAGATGCTAATACCGCATAACAACTTGGACCGCATGGTCCGAGTTTGAAAGATGGCTTCGGCTATCACTTTTGGATGGTCCCGCGGCTATTAGCTAGATGGTGGGGTAACGGCTCACCATGGCAATGATACGTAGCCGACCTGAGAGGGTAATCGGCCACATTGGGACTGAGACACGGCCCAA	Bacteria	Firmicutes	Bacilli	Lactobacillales	Lactobacillaceae	Lactobacillus	Lactobacillus_pentosus	Lactobacillus_pentosus_ASV_2f7Ziyzp	0	0	0	0	0	0	0	0	0	0	0	0	0	0	0	0	0	0	0	0	0	0	0	0	0	15142
ASV_I7HFb0RG	GACGAACGCTGGCGGCGTGCCTAATACATGCAAGTCGAACGAACTCTGGTATTGATTGGTGCTTGCATCATGATTTACATTTGAGTGAGTGGCGAACTGGTGAGTAACACGTGGGAAACCTGCCCAGAAGCGGGGGATAACACCTGGAAACAGATGCTAATACCGCATAACAACTTGGACCGCATGGTCCGAGTTTGAAAGATGGCTTCGGCTATCACTTTTGGATGGTCCCGCGGCGTATTAGCTAGATGGCGGGGTAACGGCTCACCATGGCAATGATACGTAGCCGACCTGAGAGGGTAATCGGCCACATTGGGACTGAGACACGGCCCAA	Bacteria	Firmicutes	Bacilli	Lactobacillales	Lactobacillaceae	Lactobacillus	Lactobacillus_pentosus	Lactobacillus_pentosus_ASV_I7HFb0RG	0	0	0	0	0	0	0	0	0	0	0	0	1530	0	0	0	0	0	0	0	0	0	0	0	0	0
ASV_P6irttUD	GACGAACGCTGGCGGCGTGCCTAATACATGCAAGTCGAACGAACTCTGGTATTGATTGGTGCTTGCATCATGATTTACATTTGAGTGAGTGGCGAACTGGTGAGTAACACGTGGGAAACCTGCCCAGAAGCGGGGGATAACACCTGGAAACAGATGCTAATACCGCATAACAACTTGGACCGCATGGTCCGAGTTTGAAAGATGGCTTCGGCTATCACTTTTGGATGGTCCCGCGGCGTATTAGCTAGATGGTGGGGTAACGGCTCACCATGGCAATGATACGTAGCCGACCTGAGAGGGTAATCGGCCACATTGGGACTGAGACACGGCCCAA	Bacteria	Firmicutes	Bacilli	Lactobacillales	Lactobacillaceae	Lactobacillus	Lactobacillus_pentosus	Lactobacillus_pentosus_ASV_P6irttUD	1775	6763	18647	48331	14644	3561	39144	0	1647	0	9931	560	14071	6693	1774	2453	33985	845	7495	2395	5274	5723	14161	398	739	0
ASV_aFQCVwe4	GACGAACGCTGGCGGCGTGCCTAATACATGCAAGTCGAACGAACTCTGGTATTGATTGGTACTTGCATCATGATTTACATTTGAGTGAGTGGCGAACTGGTGAGTAACACGTGGGAAACCTGCCCAGAAGCGGGGGATAACACCTGGAAACAGATGCTAATACCGCATAACAACTTGGACCGCATGGTCCGAGTTTGAAAGATGGCTTCGGCTATCACTTTTGGATGGTCCCGCGGCGTATTAGCTAGATGGTGGGGTAACGGCTCACCATGGCAATGATACGTAGCCGACCTGAGAGGGTAATCGGCCACATTGGGACTGAGACACGGCCCAA	Bacteria	Firmicutes	Bacilli	Lactobacillales	Lactobacillaceae	Lactobacillus	Lactobacillus_pentosus	Lactobacillus_pentosus_ASV_aFQCVwe4	0	0	0	0	0	0	0	0	0	0	2119	0	0	0	0	0	0	0	0	0	0	0	0	0	0	0
ASV_cvchPofS	GACGAACGCTGGCGGCGTGCCTAATACATGCAAGTCGAACGAACTCTGGTATTGATTGATGCTTGCATCATGATTTACATTTGAGTGAGTGGCGAACTGGTGAGTAACACGTGGGAAACCTGCCCAGAAGCGGGGGATAACACCTGGAAACAGATGCTAATACCGCATAACAACTTGGACCGCATGGTCCGAGTTTGAAAGATGGCTTCGGCTATCACTTTTGGATGGTCCCGCGGCGTATTAGCTAGATGGTGGGGTAACGGCTCACCATGGCAATGATACGTAGCCGACCTGAGAGGGTAATCGGCCACATTGGGACTGAGACACGGCCCAA	Bacteria	Firmicutes	Bacilli	Lactobacillales	Lactobacillaceae	Lactobacillus	Lactobacillus_pentosus	Lactobacillus_pentosus_ASV_cvchPofS	0	0	0	0	0	0	0	0	0	0	2284	0	0	0	0	0	0	0	0	0	0	0	0	0	0	0
ASV_it5VuiqE	GACGAACGCTGGCGGCGTGCCTAATACATGCAAGTCGAACGAACTCTGGTATTGATTGGTGCTTGCATCATGATTTACATTTGAGTGAGTGGCGAACTGGTGAGTAACACGTGGGAAACCTGCCCAGAAGCGGGGGATAACACCTGGAAACAGATGCTAATACCGCATAACAACTTGGACCGCATGGTCCAAGTTTGAAAGATGGCTTCGGCTATCACTTTTGGATGGTCCCGCGGCGTATTAGCTAGATGGTGGGGTAACGGCTCACCATGGCAATGATACGTAGCCGACCTGAGAGGGTAATCGGCCACATTGGGACTGAGACACGGCCCAA	Bacteria	Firmicutes	Bacilli	Lactobacillales	Lactobacillaceae	Lactobacillus	Lactobacillus_pentosus	Lactobacillus_pentosus_ASV_it5VuiqE	0	1996	3537	831	455	0	0	0	303	0	0	0	4650	217	828	0	0	0	0	0	401	0	0	0	0	0
ASV_dv0Sp9eV	GACGAACGCTGGCGGCGTGCCTAATACATGCAAGTCGAACGAACTCTGGTATTGATTGGTGCTTGCATCATGATTTACATTTGAGTGAGTGGCGAACTGGTGAGTAACACGTGGGAAACCTGCCCAGAAGCGGGGGATAACACCTGGAAACAGATGCTAATACCGCATAACAACTTGGACCGCATGGTCCGAGCTTGAAAGATGGCTTCGGCTATCACTTTTGGATGGTCCCGCGGCGTATTAGCTAGATGGTGGGGTAATGGCTCACCATGGCAATGATACGTAGCCGACCTGAGAGGGTAATCGGCCACATTGGGACTGAGACACGGCCCAA	Bacteria	Firmicutes	Bacilli	Lactobacillales	Lactobacillaceae	Lactobacillus	Lactobacillus_plantarum	Lactobacillus_plantarum_ASV_dv0Sp9eV	0	1958	0	0	0	0	0	0	0	0	0	0	0	0	0	0	0	0	0	0	0	0	0	0	0	0
ASV_jJ2cQtnz	GACGAACGCTGGCGGCGTGCCTAATACATGCAAGTCGAACGAACTCTGGTATTGATTGGTGCTTGTATCATGATTTACATTTGAGTGAGTGGCGAACTGGTGAGTAACACGTGGGAAACCTGCCCAGAAGCGGGGGATAACACCTGGAAACAGATGCTAATACCGCATAACAACTTGGACCGCATGGTCCGAGCTTGAAAGATGGCTTCGGCTATCACTTTTGGATGGTCCCGCGGCGTATTAGCTAGATGGTGGGGTAATGGCTCACCATGGCAATGATACGTAGCCGACCTGAGAGGGTAATCGGCCACATTGGGACTGAGACACGGCCCAA	Bacteria	Firmicutes	Bacilli	Lactobacillales	Lactobacillaceae	Lactobacillus	Lactobacillus_plantarum	Lactobacillus_plantarum_ASV_jJ2cQtnz	0	0	259	0	0	0	0	0	0	0	0	0	0	0	0	0	0	0	0	0	0	0	0	0	0	0
ASV_kaGC0tRa	GACGAACGCTGGCGGCGTGCCTAATACATGCAAGTCGAACGAACTCTGGTATTGATTGGTGCTTGCATCATGATTTACATTTGAGTGAGTGGCGAACTGGTGAGTAACACGTGGGAAACCTGCCCAGAAGCGGGGGATAACACCTGGAAACAGATGCTAATACCGCATAACAACTTGGACCGCATGGTCCGAGTTTGAAAGATGGCTTCAGCTATCACTTTTGGATGGTCCCGCGGCGTATTAGCTAGATGGTGGGGTAACGGCTCACCATGGCAATGATACGTAGCCGACCTGAGAGGGTAATCGGCCACATTGGGACTGAGACACGGCCCAA	Bacteria	Firmicutes	Bacilli	Lactobacillales	Lactobacillaceae	Lactobacillus	Lactobacillus_pentosus	Lactobacillus_pentosus_ASV_kaGC0tRa	377	0	0	0	0	0	0	0	0	0	0	0	0	0	0	0	0	0	0	0	0	0	0	0	0	0
ASV_2F3gt59X	GACGAACGCTGGCGGCGTGCCTAATACATGCAAGTCGAACGAACTCTGGTATTGATTGGTGCTTGCATCATGATTTACATTTGAGTGAGTGGCGAACTGGTGAGTAACACGTGGGAAACCTGCCCAGAAGCGGGGGATAACACCTGGAAACAGATGCTAATACCGCATAACAACTTGGACCGCATGGTCCGAGTTTGAAAGATGGCTTCGGCTATCACTTTTGGATGGTCCCGCGGCGTATTAGCTAGATGGTGAGGTAACGGCTCACCATGGCAATGATACGTAGCCGACCTGAGAGGGTAATCGGCCACATTGGGACTGAGACACGGCCCAA	Bacteria	Firmicutes	Bacilli	Lactobacillales	Lactobacillaceae	Lactobacillus	Lactobacillus_pentosus	Lactobacillus_pentosus_ASV_2F3gt59X	694	8214	7969	108377	5839	2300	1706	245	794	0	5421	1511	6479	16477	985	1800	23016	402	8220	2021	3526	0	0	110	221	0
ASV_Kix6m4FJ	GACGAACGCTGGCGGCGTGCCTAATACATGCAAGTCGAACGAACTCTGGTATTGATTGGTGCTTGCATCATGATTTACATTTGAGTGAGTGGCGAACTGGTGAGTAACACGTGGGAAACTTGCCCAGAAGCGGGGGATAACACCTGGAAACAGATGCTAATACCGCATAACAACTTGGACCGCATGGTCCGAGTTTGAAAGATGGCTTCGGCTATCACTTTTGGATGGTCCCGCGGCGTATTAGCTAGATGGTGAGGTAACGGCTCACCATGGCAATGATACGTAGCCGACCTGAGAGGGTAATCGGCCACATTGGGACTGAGACACGGCCCAA	Bacteria	Firmicutes	Bacilli	Lactobacillales	Lactobacillaceae	Lactobacillus	Lactobacillus_pentosus	Lactobacillus_pentosus_ASV_Kix6m4FJ	0	317	0	870	1489	381	0	50	0	0	0	0	0	0	0	980	0	304	1312	0	0	0	0	0	0	0
ASV_Xk2enME	GACGAACGCTGGCGGCGTGCCTAATACATGCAAGTCGAACGAACTCTGGTATTGATTGGTGCTTGCATCATGATTTACATTTGAGTGAGTGGCGAACTGGTGAGTAACACGTGGGAAACCTGCCCAGAAGCGGGGGATAACACCTGGAAACAGATGCTAATACCGCATAACAACTTGGACCGCATGGTCCGAGTTTGAAAGATGGCTTCGGCTATCACTTTTGGATGGTCCCACGGCGTATTAGCTAGATGGTGAGGTAACGGCTCACCATGGCAATGATACGTAGCCGACCTGAGAGGGTAATCGGCCACATTGGGACTGAGACACGGCCCAA	Bacteria	Firmicutes	Bacilli	Lactobacillales	Lactobacillaceae	Lactobacillus	Lactobacillus_pentosus	Lactobacillus_pentosus_ASV_Xk2enME	0	0	0	0	0	0	1195	0	0	0	0	0	0	0	0	0	0	0	0	0	0	0	0	0	0	0
ASV_u7Km4hxc	GACGAACGCTGGCGGCGTGCCTAATACATGCAAGTCGAACGAACTCTGGTATTGATTGGTGCTTGCATCATGATTTACATTTGAGTGAGTGGCGAACTGGTGAGTAACACGTGGGAAACCTGCCCAGAAGCGGGGGATAACACCTGGAAACAGATGCTAATACCGCATAACAACTTGGACCGCATGGTCCGAGTTTGAAAGATGGCTTCGGCTATCACTTTTGGATGGTCCCGCGGCGTATTAGCTAGATGGTGAGGTAACAGCTCACCATGGCAATGATACGTAGCCGACCTGAGAGGGTAATCGGCCACATTGGGACTGAGACACGGCCCAA	Bacteria	Firmicutes	Bacilli	Lactobacillales	Lactobacillaceae	Lactobacillus	Lactobacillus_pentosus	Lactobacillus_pentosus_ASV_u7Km4hxc	0	0	1412	0	0	0	0	0	0	0	0	0	0	0	0	0	0	0	0	0	0	0	0	0	0	0
ASV_dRwq5f0f	GACGAACGCTGGCGGCGTGCCTAATACATGCAAGTCGAACGAACTCTGGCATTGATTGGTGCTTGCATCATGATTTACATTTGAGTGAGTGGCGAACTGGTGAGTAACACGTGGGAAACCTGCCCAGAAGCGGGGGATAACACCTGGAAACAGATGCTAATACCGCATAACAACTTGGACCGCATGGTCCGAGTTTGAAAGATGGCTTCGGCTATCACTTTTGGATGGTCCCGCGGCGTATTAGCTAGATGGTGAGGTAACGGCTCACCATGGCAATGATACGTAGCCGACCTGAGAGGGTAATCGGCCACATTGGGACTGAGACACGGCCCAA	Bacteria	Firmicutes	Bacilli	Lactobacillales	Lactobacillaceae	Lactobacillus	Lactobacillus_pentosus	Lactobacillus_pentosus_ASV_dRwq5f0f	0	0	0	0	0	0	0	0	0	0	0	0	1579	0	0	0	0	0	0	0	0	0	0	0	0	0
ASV_6DTKSN2v	GACGAACGCTGGCGGCGTGCCTAATACATGCAAGTCGAACGAACTCTGGTATTGATTGGTGCTTGCATCATGATTTACATTTGAGTGAGTGGCGAACTGGTGAGTAACACGTGGGAAACCTGCCCAGAAGCGGGGGATAACACCTGGAAACAGATGCTAATACCGCATAACAACTTGGACCGCATGGTCCGAGTTTGAAAGATGGCTTCGGCTATCACTTCTGGATGGTCCCGCGGCGTATTAGCTAGATGGTGAGGTAACGGCTCACCATGGCAATGATACGTAGCCGACCTGAGAGGGTAATCGGCCACATTGGGACTGAGACACGGCCCAA	Bacteria	Firmicutes	Bacilli	Lactobacillales	Lactobacillaceae	Lactobacillus	Lactobacillus_pentosus	Lactobacillus_pentosus_ASV_6DTKSN2v	0	0	1388	0	0	0	0	0	0	0	0	0	0	0	0	0	0	0	0	0	0	0	0	0	0	0
ASV_RMEQb88	GACGAACGCTGGCGGCGTGCCTAATACATGCAAGTCGAACGAACTCTGGTATTGATTGGTGCTTGCATCATGATTTACATTTGAGTGAGTGGCGAACTGGTGAGTAACACGTGGGAAACCTGCCCAGAAGCGGGGGATAACACCTGGAAACAGATGCTAATACCGCATAACAACTTGGACCGCATGGTCCGAGTTTGAAAGATGGCTTCGGCTATCACTTCTGGATGGTCCCGCGGCGTATTAGCTAGATGGTGAGGTAACGGCTCACCATGGCAATGATACGTAGCCGACCTGAGAGGGCAATCGGCCACATTGGGACTGAGACACGGCCCAA	Bacteria	Firmicutes	Bacilli	Lactobacillales	Lactobacillaceae	Lactobacillus	Lactobacillus_pentosus	Lactobacillus_pentosus_ASV_RMEQb88	23	0	560	0	74	0	0	0	141	0	0	0	0	177	0	150	0	0	0	0	0	0	0	0	0	0
ASV_sX7SvoXK	GACGAACGCTGGCGGCGTGCCTAATACATGCAAGTCGAACGAACTCTGGTATTGATTGGTGCTTGCATCATGATTTACATTTGAGTGAGTGGCGAACTGGTGAGTAACACGTGGGAAACCTGCCCAGAAGCGGGGGATAACACCTGGAAACAGATGCTAATACCGCATAACAGCTTGGACCGCATGGTCCGAGCTTGAAAGATGGCTTCGGCTATCACTTCTGGATGGTCCCGCGGCGTATTAGCTAGATGGTGAGGTAACGGCTCACCATGGCAATGATACGTAGCCGACCTGAGAGGGTAATCGGCCACATTGGGACTGAGACACGGCCCAA	Bacteria	Firmicutes	Bacilli	Lactobacillales	Lactobacillaceae	Lactobacillus	Lactobacillus_plantarum	Lactobacillus_plantarum_ASV_sX7SvoXK	0	997	0	0	0	0	0	0	0	0	0	0	0	0	0	0	0	0	0	0	0	0	0	0	0	0
ASV_qgg3VvRb	GACGAACGCTGGCGGCGTGCCTAATACATGCAAGTCGAACGAACTCTGGTATTGATTGGTGCTTGCATCATGATTTACATTTGAGTGAGTGGCGAACTGGTGAGTAACACGTGGGAAACCTGCCCGGAAGCGGGGGATAACACCTGGAAACAGATGCTAATACCGCATAACAACTTGGACCGCATGGTCCGAGCTTGAAAGATGGCTTCGGCTATCACTTCTGGATGGTCCCGCGGCGTATTAGCTAGATGGTGAGGTAACGGCTCACCATGGCAATGATACGTAGCCGACCTGAGAGGGTAATCGGCCACATTGGGACTGAGACACGGCCCAA	Bacteria	Firmicutes	Bacilli	Lactobacillales	Lactobacillaceae	Lactobacillus	Lactobacillus_plantarum	Lactobacillus_plantarum_ASV_qgg3VvRb	0	120	163	0	0	128	0	8	0	0	0	0	17	0	0	0	0	0	0	0	0	0	0	0	0	0
ASV_BtecugVx	GACGAACGCTGGCGGCGTGCCTAATACATGCAAGTCGAACGAACTCTGGTAATGATTGGTGCTTACATCATGAATTACATTTGAGTGAGTGGCGAACTGGTGAGTAACACGTGGGAAACCTGCCCAGAAGCGGGGGATAACACCTGGAAACAGATGCTAATACCGCATAACAACTTGGACCGCATGGTCCGAGTTTGAAAGATGGCTTCGGCTATCACTTTTGGATGGTCCCGCGGCGTATTAGCTAGATGGTGAGGTAACGGCTCACCATGGCAATGATACGTAGCCGACCTGAGAGGGTAATCGGCCACATTGGGACTGAGACACGGCCCAA	Bacteria	Firmicutes	Bacilli	Lactobacillales	Lactobacillaceae	Lactobacillus	Lactobacillus_pentosus	Lactobacillus_pentosus_ASV_BtecugVx	0	0	0	0	0	0	0	0	0	0	0	0	0	0	0	0	0	0	0	0	0	2722	6845	0	0	0
ASV_5qEzp35	GACGAACGCTGGCGGCGTGCCTAATACATGCAAGTCGAACGAACTCTGGTAATGATTGGTGCTTACATCATGAATTACATTTGAGTGAGTGGCGAACTGGTGAGTAACACGTGGGAAACCTGCCCAGAAGCGGGGGATAACACCTGGAAACAGATGCTAATACCGCATAACAACTTGGACCGCATGGTCCGAGTTTGAAAGATGGCTTCGGCTATCACTTTTGGATGGTCCCGCGGCTATTAGCTAGATGGTGAGGTAACGGCTCACCATGGCAATGATACGTAGCCGACCTGAGAGGGTAATCGGCCACATTGGGACTGAGACACGGCCCAA	Bacteria	Firmicutes	Bacilli	Lactobacillales	Lactobacillaceae	Lactobacillus	Lactobacillus_pentosus	Lactobacillus_pentosus_ASV_5qEzp35	0	0	0	0	0	0	0	0	0	0	0	0	0	0	0	0	0	0	0	0	0	0	0	0	0	6729
ASV_ohU0Ntrk	GACGAACGCTGGCGGCGTGCCTAATACATGCAAGTCGAACGAACTCTGGTAATGATTGGTGCTTGCATCATGAATTACATTTGAGTGAGTGGCGAACTGGTGAGTAACACGTGGGAAACCTGCCCAGAAGCGGGGGATAACACCTGGAAACAGATGCTAATACCGCATAACAACTTGGACCGCATGGTCCGAGTTTGAAAGATGGCTTCGGCTATCACTTTTGGATGGTCCCGCGGCTATTAGCTAGATGGTGAGGTAACGGCTCACCATGGCAATGATACGTAGCCGACCTGAGAGGGTAATCGGCCACATTGGGACTGAGACACGGCCCAA	Bacteria	Firmicutes	Bacilli	Lactobacillales	Lactobacillaceae	Lactobacillus	Lactobacillus_pentosus	Lactobacillus_pentosus_ASV_ohU0Ntrk	0	0	0	0	0	0	0	0	0	0	0	0	0	0	0	0	0	0	0	0	0	0	0	0	0	13767
ASV_MWvG74cR	GACGAACGCTGGCGGCGTGCCTAATACATGCAAGTCGAACGAACTCTGGTAATGATTGGTGCTTGCATCATGAATTACATTTGAGTGAGTGGCGAACTGGTGAGTAACACGTGGGAAACCTGCCCAGAAGCGGGGGATAACACCTGGAAACAGATGCTAATACCGCATAACAACTTGGACCGCATGGTCCGAGTTTGAAAGATGGCTTCGGCTATCACTTTTGGATGGTCCCGCGGCGTATTAGCTAGATGGTGAGGTAACGGCTCACCATGGCAATGATACGTAGCCGACCTGAGAGGGTAATCGGCCACATTGGGACTGAGACACGGCCCAA	Bacteria	Firmicutes	Bacilli	Lactobacillales	Lactobacillaceae	Lactobacillus	Lactobacillus_pentosus	Lactobacillus_pentosus_ASV_MWvG74cR	1547	2206	573	2122	398	1030	0	0	1783	0	0	3	90	0	0	1343	124	52	148	0	163	5024	12414	0	0	0
ASV_FKL0tJyF	GACGAACGCTGGCGGCGTGCCTAATACATGCAAGTCGAACGAACTCTGGTAATGATTGGTGCTTGCATCATGAATTACATTTGAGTGAGTGGCGAACTGGTGAGTAACACGTGGGAAACCTGCCCAGAAGCGGGGGATAACACCTGGAAACAGATGCTAATACCGCATAACAACTTGGACCGCATGGTCTGAGTTTGAAAGATGGCTTCGGCTATCACTTTTGGATGGTCCCGCGGCGTATTAGCTAGATGGTGAGGTAACGGCTCACCATGGCAATGATACGTAGCCGACCTGAGAGGGTAATCGGCCACATTGGGACTGAGACACGGCCCAA	Bacteria	Firmicutes	Bacilli	Lactobacillales	Lactobacillaceae	Lactobacillus	Lactobacillus_pentosus	Lactobacillus_pentosus_ASV_FKL0tJyF	0	830	0	0	0	0	0	0	0	0	0	0	0	0	0	0	0	0	0	0	0	0	0	0	0	0
ASV_dJNWYpVJ	GACGAACGCTGGCGGCGTGCCTAATACATGCAAGTCGAACGAACTCTGGTAATGATTGATGCTTGCATCATGAATTACATTTGAGTGAGTGGCGAACTGGTGAGTAACACGTGGGAAACCTGCCCAGAAGCGGGGGATAACACCTGGAAACAGATGCTAATACCGCATAACAACTTGGACCGCATGGTCCGAGTTTGAAAGATGGCTTCGGCTATCACTTTTGGATGGTCCCGCGGCGTATTAGCTAGATGGTGAGGTAACGGCTCACCATGGCAATGATACGTAGCCGACCTGAGAGGGTAATCGGCCACATTGGGACTGAGACACGGCCCAA	Bacteria	Firmicutes	Bacilli	Lactobacillales	Lactobacillaceae	Lactobacillus	Lactobacillus_pentosus	Lactobacillus_pentosus_ASV_dJNWYpVJ	0	0	0	0	0	0	0	0	0	0	0	0	0	0	0	0	0	0	0	0	0	1088	2630	0	0	0
ASV_uTwjriaz	GACGAACGCTGGCGGCGTGCCTAATACATGCAAGTCGAACGAACTCTGGTAATGATTGATGCTTGCATCATGAATTGCATTTGAGTGAGTGGCGAACTGGTGAGTAACACGTGGGAAACCTGCCCAGAAGCGGGGGATAACACCTGGAAACAGATGCTAATACCGCATAACAACTTGGACCGCATGGTCCGAGCTTGAAAGATGGCTTCGGCTATCACTTTTGGATGGTCCCGCGGCGTATTAGCTAGATGGTGAGGTAACGGCTCACCATGGCAATGATACGTAGCCGACCTGAGAGGGTAATCGGCCACATTGGGACTGAGACACGGCCCAA	Bacteria	Firmicutes	Bacilli	Lactobacillales	Lactobacillaceae	Lactobacillus	Lactobacillus_plantarum	Lactobacillus_plantarum_ASV_uTwjriaz	0	0	0	0	0	0	0	0	0	0	0	0	0	0	0	344	0	0	0	0	0	0	0	0	0	0
ASV_zVve6yjV	GACGAACGCTGGCGGCGTGCCTAATACATGCAAGTCGAACGAACTCTGGTAATGATTGGTGCTTGCATCATGAATTGCATTTGAGTGAGTGGCGAACTGGTGAGTAACACGTGGGAAACCTGCCCAGAAGCGGGGGATAACACCTGGAAACAGATGCTAATACCGCATAACAACTTGGACCGCATGGTCCGAGTTTGAAAGATGGCTTCGGCTATCACTTTTGGATGGTCCCGCGGCGTATTAGCTAGATGGTGAGGTAACGGCTCACCATGGCAATGATACGTAGCCGACCTGAGAGGGTAATCGGCCACATTGGGACTGAGACACGGCCCAA	Bacteria	Firmicutes	Bacilli	Lactobacillales	Lactobacillaceae	Lactobacillus	Lactobacillus_pentosus	Lactobacillus_pentosus_ASV_zVve6yjV	1040	0	0	0	0	0	0	0	0	0	0	0	0	0	0	0	0	0	0	0	0	0	0	0	0	0
ASV_783LmqA	GACGAACGCTGGCGGCGTGCCTAATACATGCAAGTCGAACGAACTCTGGTAATGATTGGTGCTTGCATCATGAATTACATTTGAGTGAGTGGCGAACTGGTGAGTAACACGTGGGAAACCTGCCCAGAAGCGGGGGATAACACCTGGAAACAGATGCTAATACCGCATAACAACTTGGACCGCATGGTCCGAGCTTGAAAGATGGCTTCGGCTATCACTTTTGGATGGTCCCGCGGCGTATTAGCTAGATGGTGAGGTAACGGCTCACCATGGCAATGATACGTAGCCGACCTGAGAGGGTAATCGGCCACATTGGGACTGAGACACGGCCCAA	Bacteria	Firmicutes	Bacilli	Lactobacillales	Lactobacillaceae	Lactobacillus	Lactobacillus_plantarum	Lactobacillus_plantarum_ASV_783LmqA	0	924	0	0	0	0	0	0	0	0	0	0	0	0	0	0	0	0	0	0	0	0	0	0	0	0
ASV_MzitgSaI	GACGAACGCTGGCGGCGTGCCTAATACATGCAAGTCGAACGAACTCTGGTAATGATTGGTGCTTGCATCATGAATTACATTTGAGTGAGTGGCGAACTGGTGAGTAACACGTGGGAAACCTGCCCAGAAGCGGGGGATAACACCTGGAAACAGATGCTAATACCGCATAACAACTCGGACCGCATGGTCCGAGTTTGAAAGATGGCTTCGGCTATCACTTTTGGATGGTCCCGCGGCGTATTAGCTAGATGGTGAGGTAACGGCTCACCATGGCAATGATACGTAGCCGACCTGAGAGGGTAATCGGCCACATTGGGACTGAGACACGGCCCAA	Bacteria	Firmicutes	Bacilli	Lactobacillales	Lactobacillaceae	Lactobacillus	Lactobacillus_pentosus	Lactobacillus_pentosus_ASV_MzitgSaI	0	0	218	0	0	0	0	0	0	0	0	0	0	0	0	0	0	0	0	0	0	0	0	0	0	0
ASV_AIK4etMP	GACGAACGCTGGCGGCGTGCCTAATACATGCAAGTCGAACGAACTCTGGTATTGATTGGTGCTTGCATCATGATTTACATTTGAGTGAGTGGCGAACTGGTGAGTAACACGTGGGAAACCTGCCCAGAAGCGGGGGAGTAACACCTGGAAACAGAGTGCTAATACCGCATAACAACTTGGACCGCATGGTCCGAGCTTGAAAGATGGCTTCGGCTATCACTTTTGGATGGTCCCGCGGTGCATTAGCTAGTTGGTAAGGTAACGGCTTACCAAGGCAATGATGCATAGCCGAGTTGAGAGACTGATCGGCCACATTGGGACTGAGACACGGCCCAA	Bacteria	Firmicutes	Bacilli	Lactobacillales	Lactobacillaceae	Lactobacillus	Lactobacillus_plantarum	Lactobacillus_plantarum_ASV_AIK4etMP	0	0	0	0	0	0	0	0	0	0	0	0	0	0	0	0	0	0	0	0	0	0	0	0	92	0
ASV_jyUfa537	GACGAACGCTGGCGGCGTGCCTAATACATGCAAGTCGAACGCACTCTCGTTAGATTGAAGAAGCTTGCTTCTGATTGATAACATTTGAGTGAGTGGCGGACGGGTGAGTAACACGTGGGTAACCTGCCCTAAAGTGGGGGATAACATTTGGAAACAGATGCTAATACCGCATAAAACCTAGCACCGCATGGTGCAAGGTTGAAAGATGGTTTCGGCTATCACTTTAGGATGGACCCGCGGTGCATTAGTTAGTTGGTGAGGTAAAGGCTCACAAAGACCGTGATGCATAGCCGACCTGAGAGGGTAATCGGCCACACTGGGACTGAGACACGGCCCAG	Bacteria	Firmicutes	Bacilli	Lactobacillales	Lactobacillaceae	Lactobacillus	Lactobacillus_curvatus	Lactobacillus_curvatus_ASV_jyUfa537	0	0	329	0	0	0	0	0	0	0	0	0	0	0	0	0	0	0	0	0	0	0	0	0	0	0
ASV_oLpypHMu	GACGAACGCTGGCGGCGTGCCTAATACATGCAAGTCGAACGCACTCTCGTTAGATTGAAGAAGCTTGCTTCTGATTGATAACATTTGAGTGAGTGGCGGACGGTGAGTAACACGTGGGTAACCTGCCCTAAAGTGGGGGATAACATTTGGAAACAGATGCTAATACCGCATAAAACCTAGCACCGCATGGTGCAAGGTTGAAAGATGGTTTCGGCTATCACTTTAGGATGGACCCGCGGTGCATTAGTTAGTTGGTGAGGTAAAGGCTCACCAAGACCGTGATGCATAGCCGACCTGAGAGGGTAATCGGCCACACTGGGACTGAGACACGGCCCAG	Bacteria	Firmicutes	Bacilli	Lactobacillales	Lactobacillaceae	Lactobacillus	Lactobacillus_curvatus	Lactobacillus_curvatus_ASV_oLpypHMu	0	0	0	0	0	0	0	0	0	0	0	0	57	0	0	0	0	0	0	0	0	0	0	0	0	0
ASV_6oxbiu28	GACGAACGCTGGCGGCGTGCCTAATACATGCAAGTCGAACGCACTCTCGTTAGATTGAAGAAGCTTGCTTCTGATTGATAACATTTGAGTGAGTGGCGGACGGGTGAGTAACACGTGGGTAACCTGCCCTAAAGTGGGGGATAACATTTGGAAACAGATGCTAATACCGCATAAAACCTAGCACCGCATGGTGCAAGGTTGAAAGATGGTTTCGGCTATCACTTTAGGATGGACCCGCGGTGCATTAGTTAGTTGGTGAGGTAAAGGCTCACCAAGACCGTGATGCATAGCCGACCTGAGAGGGTAATCGGCCACACTGGGACTGAGACACGGCCCAG	Bacteria	Firmicutes	Bacilli	Lactobacillales	Lactobacillaceae	Lactobacillus	Lactobacillus_curvatus	Lactobacillus_curvatus_ASV_6oxbiu28	324	2874	1080	1012	573	1375	78	102	553	0	1088	292	0	3437	0	1128	0	540	504	1827	145	13390	48869	15	21	63294
ASV_B3ujX4De	GACGAACGCTGGCGGCGTGCCTAATACATGCAAGTCGAACGCACTCTCGTTAGATTGAAGAAGCTTGCTTCTGATTGATAACATTTGAGTGAGTGGCGGACGGGTGAGTAACACGTGGGTAACTTGCCCTAAAGTGGGGGATAACATTTGGAAACAGATGCTAATACCGCATAAAACCTAGCACCGCATGGTGCAAGGTTGAAAGATGGTTTCGGCTATCACTTTAGGATGGACCCGCGGTGCATTAGTTAGTTGGTGAGGTAAAGGCTCACCAAGACCGTGATGCATAGCCGACCTGAGAGGGTAATCGGCCACACTGGGACTGAGACACGGCCCAG	Bacteria	Firmicutes	Bacilli	Lactobacillales	Lactobacillaceae	Lactobacillus	Lactobacillus_curvatus	Lactobacillus_curvatus_ASV_B3ujX4De	66	1708	37	52	105	295	0	0	39	0	173	0	30	885	0	179	49	110	251	284	12	0	0	0	0	0
ASV_AFNBPgiV	GACGAACGCTGGCGGCGTGCCTAATACATGCAAGTCGAACGCACTCTCGTTAGATTGAAGAAGCTTGCTTCTGATTGATAACATTTGAGTGAGTGGCGGACGGGTGAGTAACACGTGGGTAACCTGCCCTAAAGTGGGGGATAACATTTGGAAACAGATGCTAATACCGCATAAAACCTAGCACCGCATGGTGTAAGGTTGAAAGATGGTTTCGGCTATCACTTTAGGATGGACCCGCGGTGCATTAGTTAGTTGGTGAGGTAAAGGCTCACCAAGACCGTGATGCATAGCCGACCTGAGAGGGTAATCGGCCACACTGGGACTGAGACACGGCCCAG	Bacteria	Firmicutes	Bacilli	Lactobacillales	Lactobacillaceae	Lactobacillus	Lactobacillus_curvatus	Lactobacillus_curvatus_ASV_AFNBPgiV	0	0	0	0	0	0	0	0	0	0	0	57	0	0	0	0	0	0	0	0	0	1885	5115	0	0	7965
ASV_tUNnfkya	GACGAACGCTGGCGGCGTGCCTAATACATGCAAGTCGAACGCACTCTCGTTTAGATTGAAGGAGCTTGCTCCTGATTGATAAAACATTTGAGTGAGTGGCGGACGGGTGAGTAACACGTGGGTAACCTGCCCTAAAGTGGGGGATAACATTTGGAAACAGATGCTAATACCGCATAAAACCTAACACCGCATGGTGTAGGGTTGAAAGATGGTTTCGGCTATCACTTTAGGATGGACCCGCGGTGCATTAGTTAGTTGGTGAGGTAAAGGCTCACCAAGACCGTGATGCATAGCCGACCTGAGAGGGTAATCGGCCACACTGGGACTGAGACACGGCCCAG	Bacteria	Firmicutes	Bacilli	Lactobacillales	Lactobacillaceae	Lactobacillus	Lactobacillus_sakei	Lactobacillus_sakei_ASV_tUNnfkya	35	377	1230	294	0	44	49	0	517	0	42	0	0	1437	0	0	0	0	0	383	168	0	0	0	0	0
ASV_8ywAXeSI	GACGAACGCTGGCGGCGTGCCTAATACATGCAAGTCGAACGCACTCTCGTTTAGATTGAAGGAGCTTGCTCCTGATTGATAAAACATTTGAGTGAGTGGCGGACGGGTGAGTAACACGTGGGTAACCTGCCCTAAAGTGGGGGATAACATTTGGAAACAGGTGCTAATACCGCATAAAACCTAACACCGCATGGTGTAGGGTTGAAAGATGGTTTCGGCTATCACTTTAGGATGGACCCGCGGTGCATTAGTTAGTTGGTGAGGTAAAGGCTCACCAAGACCGTGATGCATAGCCGACCTGAGAGGGTAATCGGCCACACTGGGACTGAGACACGGCCCAG	Bacteria	Firmicutes	Bacilli	Lactobacillales	Lactobacillaceae	Lactobacillus	Lactobacillus_sakei	Lactobacillus_sakei_ASV_8ywAXeSI	0	0	0	0	0	0	0	0	0	0	0	0	0	0	0	0	0	0	241	0	0	0	0	0	0	0
ASV_eYLvaVAU	GACGAACGCTGGCGGCGTGCCTAATACATGCAAGTCGAACGCACTCTCGTTTAGATTGAAGGAGCTTGCTCCTGATTGATAAAACATTTGAGTGAGTGGCGGACGGGTGAGTAACACGTGGGTAACCTGCCCTAAAGTGGGGGATAACATTTGGAAACAGATGCTAATACCGCATAAAACCTAGCACCGCATGGTGCAGGGTTGAAAGATGGTTTCGGCTATCACTTTAGGATGGACCCGCGGTGCATTAGTTAGTTGGTGAGGTAAAGGCTCACCAAGACCGTGATGCATAGCCGACCTGAGAGGGTAATCGGCCACACTGGGACTGAGACACGGCCCAG	Bacteria	Firmicutes	Bacilli	Lactobacillales	Lactobacillaceae	Lactobacillus	Lactobacillus_sakei	Lactobacillus_sakei_ASV_eYLvaVAU	0	0	0	0	0	0	0	0	0	0	0	0	0	343	0	0	0	0	0	0	0	0	0	0	0	0
ASV_SrAoA0uC	GACGAACGCTGGCGGCGTGCCTAATACATGCAAGTCGAACGCACTCTGGAACTGATTGAAGAAGCTTGCTTCTGATTGAAGCTCATTTGAGTGAGTGGCGGACGGGTGAGTAACACGTGGGTAACCTGCCCTAAAGTGGGGGATAACATTTGGAAACAGATGCTAATACCGCATAAAACCTAGCACCGCATGGTGCAAGGTTGAAAGATGGTTTCGGCTATCACTTTAGGATGGACCCGCGGTGCATTAGTTAGTTGGTGAGGTAAAGGCCCACCAAGACTGTGATGCATAGCCGACCTGAGAGGGTAATCGGCCACACTGGGACTGAGACACGGCCCAG	Bacteria	Firmicutes	Bacilli	Lactobacillales	Lactobacillaceae	Lactobacillus	Lactobacillus_fuchuensis	Lactobacillus_fuchuensis_ASV_SrAoA0uC	74	89	78	232	0	0	0	4	0	0	0	0	0	316	24	0	0	17	0	0	3	0	0	0	0	0
ASV_S5DCQPnH	GACGAACGCTGGCGGCGTGCCTAATACATGCAAGTCGAACGCACTCTGGAACTGATTGAAGAAGCTCGCTTCTGATTGAAGCTCATTTGAGTGAGTGGCGGACGGGTGAGTAACACGTGGGTAACCTGCCCTAAAGTGGGGGATAACATTTGGAAACAGATGCTAATACCGCATAAAACCTAGCACCGCATGGTGCTAGGTTGAAAGATGGTTTCGGCTATCACTTTAGGATGGACCCGCGGTGCATTAGTTAGTTGGTGAGGTAAAGGCCCACCAAGACTGTGATGCATAGCCGACCTGAGAGGGTAATCGGCCACACTGGGACTGAGACACGGCCCAG	Bacteria	Firmicutes	Bacilli	Lactobacillales	Lactobacillaceae	Lactobacillus	Lactobacillus_fuchuensis	Lactobacillus_fuchuensis_ASV_S5DCQPnH	0	0	16	36	0	0	0	0	0	0	0	0	0	0	0	0	0	0	0	0	0	0	0	0	0	0
ASV_OhqsVzKd	GACGAACGCTGGCGGCGTGCCTAATACATGCAAGTCGAGCGAACTCTGGTTTTTGAACGATGGTGCTTGCACCGGAGTGATTAAACATTTGAGTGAGCGGCGGATGGGTGAGTAACACGTGGGTAACCTGCCCTAAAGTGGGGGATAACATTTGGAAACAAGTGCTAATACCGCATAACAACATTTACCACATGGTTTATGTTTGAAAGATGGTTCTGCTATCGCTTTAGGATGGACCCGCGGTGCATTAGTTAGTTGGTGAGGTAACGGCTCACCAAGACCGTGATGCATAGCCGACCTGAGAGGGTAATCGGCCACATTGGGACTGAGACACGGCCCAA	Bacteria	Firmicutes	Bacilli	Lactobacillales	Lactobacillaceae	Lactobacillus	Lactobacillus_versmoldensis	Lactobacillus_versmoldensis_ASV_OhqsVzKd	0	0	0	434	0	0	0	0	0	0	0	0	0	0	0	0	0	0	0	0	0	0	0	0	0	0
ASV_UphTWQFa	GACGAACGCTGGCGGCATGCCTAATACATGCAAGTCGAACGAACCATCCTGAAGATTGAAGCTTGCTTCATGATTCAGACCTTGGTGAGTGGCGGACGGGTGAGTAACACGTGGGTAACCTGCCCAAAAAGTGGGGGATAACATCTGGAAACAGGTGCTAATACCGCATAACAACTACTTTCTCATGATCGTAGCTTGAAAGATGGCTCTGCTATCGCTTTTGGATGGACCCGCGGCGTATTAGCTAGTTGGTGAGGTAATAGCTCACCAAGGCAATGATACGTAGCCGACCTGAGAGGGTAATCGGCCACATTGGGACTGAGACACGGCCCAA	Bacteria	Firmicutes	Bacilli	Lactobacillales	Lactobacillaceae	Lactobacillus	Lactobacillus_crustorum	Lactobacillus_crustorum_ASV_UphTWQFa	0	0	0	144	0	0	0	0	0	0	0	0	0	0	0	0	0	0	167	0	0	0	0	0	0	0
ASV_sCMkhWHJ	GACGAACGCTGGCGGCATGCCTAATACATGCAAGTCGAACGAACTCTGCTGATGATTGAAGCTTGCTTCATGAATTAGATTTGAGTGAGTGGCGGACGGGTGAGTAACACGTGGGTAACCTGCCCAAAAAGTGGGGGATAACATTTGGAACAAGTGCTAATACCGCATAACAACTACTTTCACATGATCGTAGCTTGAAAGATGGCTCTGCTATCGCTTTTGGATGGACCCGCGGCGTATTAGCTAGTTGGTGAGGTAATAGCTCACCAAGGCAATGATACGTAGCCGACCTGAGAGGGTAATCGGCCACATTGGGACTGAGACACGGCCCAA	Bacteria	Firmicutes	Bacilli	Lactobacillales	Lactobacillaceae	Lactobacillus	Lactobacillus_farciminis	Lactobacillus_farciminis_ASV_sCMkhWHJ	0	0	0	0	0	0	0	0	0	0	0	0	279	0	0	0	0	0	0	0	0	0	0	0	0	0
ASV_XeuCR6	GACGAACGCTGGCGGCGTGCCTAATACATGCAAGTCGAGCGAGCAGAACCAGCAGATTTACTTCGGTAATGACGCTGGGGACGCGAGCGGCGGATGGGTGAGTAACACGTGGGGAACCTGCCCCATAGTCTGGGATACCACTTGGAAACAGGTGCTAATACCGGATAAGAAAGCAGATCGCATGATCAGCTTATAAAAGGCGGCGTAAGCTGTCGCTATGGGATGGCCCCGCGGTGCATTAGCTAGTTGGTAAGGTAACGGCTTACCAAGGCAATGATGCATAGCCGAGTTGAGAGACTGATCGGCCACATGGAGCTGAGACACGGCCCA	Bacteria	Firmicutes	Bacilli	Lactobacillales	Lactobacillaceae	Lactobacillus	Lactobacillus_helveticus	Lactobacillus_helveticus_ASV_XeuCR6	0	0	0	0	0	0	0	0	0	0	0	0	0	0	0	0	0	0	0	0	0	0	0	0	3379	0
ASV_82UZQKuo	GACGAACGCTGGCGGCGTGCCTAATACATGCAAGTCGAGCGAGCAGAACCAGCAGATTTACTTCGGTAATGACGCTGGGGACGCGAGCGGCGGATGGGTGAGTAACACGTGGGGAACCTGCCCCATAGTCTGGGATACCACTTGGAAACAGGTGCTAATACCGGATAAGAAAGCAGATCGCATGATCAGCTTATAAAAGGCGGCGTAAGCTGTCGCTATGGGATGGCCCCGCGGTGCATTAGCTAGTTGGTAAGGTAACGGCTTACCAAGGCAATGATGCATAGCCGAGTTGAGAGACTGATCGGCCACATTGGGACTGAGACACGGCCAA	Bacteria	Firmicutes	Bacilli	Lactobacillales	Lactobacillaceae	Lactobacillus	Lactobacillus_helveticus	Lactobacillus_helveticus_ASV_82UZQKuo	0	0	0	0	0	0	0	0	0	0	0	0	0	0	0	0	0	0	0	0	0	0	0	0	0	841
ASV_YsmI0nUf	GACGAACGCTGGCGGCGTGCCTAATACATGCAAGTCGAGCGAGCAGAACCAGCAGATTTACTTCGGTAATGACGCTGGGGACGCGAGCGGCGGATGGGTGAGTAACACGTGGGGAACCTGCCCCATAGTCTGGGATACCACTTGGAAACAGGTGCTAATACCGGATAAGAAAGCAGATCGCATGATCAGCTTATAAAAGGCGGCGTAAGCTGTCGCTATGGGATGGCCCCGCGGTGCATTAGCTAGTTGGTAAGGTAACGGCTTACCAAGGCAATGATGCATAGCCGAGTTGAGAGACTGATCGGCCACATTGGGACTGAGACACGGCCCAA	Bacteria	Firmicutes	Bacilli	Lactobacillales	Lactobacillaceae	Lactobacillus	Lactobacillus_helveticus	Lactobacillus_helveticus_ASV_YsmI0nUf	21	27	35	48	32	37	17836	41	87	10561	758	28	40	85	25	155	28	14077	33	73	1996	38143	47505	371223	1141959	48369
ASV_2vzDKUc	GACGAACGCTGGCGGCGTGCCTAATACATGCAAGTCGAGCGAGCAGAACCAGCAGATTTACTTCGGTAATGACGCTGGGGACGCGAGCGGCGGATGGGTGAGTAACACGTGGGGAACCTGCCCCATAGTCTGGACTACCACTTGGAAACAGGTGCTAATACCGGATAAGAAAGCAGATCGCATGATCAGCTTATAAAAGGCGGCGTAAGCTGTCGCTATGGGATGGCCCCGCGGTGCATTAGCTAGTTGGTAAGGTAACGGCTTACCAAGGCAATGATGCATAGCCGAGTTGAGAGACTGATCGGCCACATTGGGACTGAGACACGGCCCAA	Bacteria	Firmicutes	Bacilli	Lactobacillales	Lactobacillaceae	Lactobacillus	Lactobacillus_helveticus	Lactobacillus_helveticus_ASV_2vzDKUc	0	0	0	0	0	0	0	0	0	0	0	0	0	0	0	0	0	0	0	0	0	0	0	0	15348	0
ASV_qdfFIRXy	GACGAACGCTGGCAGCGTGCCTAATACATGCAAGTCGAGCGAGCAGAACCAGCAGATTTACTTCGGTAATGACGCTGGGGACGCGAGCGGCGGATGGGTGAGTAACACGTGGGGAACCTGCCCCATAGCCTGGGATACCACTTGGAAACAGGTGCTAATACCGGATAAGAAAGCAGATCGCATGATCAGCTTATAAAAGGCGGCGTAAGCTGTCGCTATGGGATGGCCCCGCGGTGCATTAGCTAGTTGGTAAGGTAACGGCTTACCAAGGCAATGATGCATAGCCGAGTTGAGAGACTGATCGGCCACATTGGGACTGAGACACGGCCCAA	Bacteria	Firmicutes	Bacilli	Lactobacillales	Lactobacillaceae	Lactobacillus	Lactobacillus_helveticus	Lactobacillus_helveticus_ASV_qdfFIRXy	0	0	0	0	0	0	5791	0	20	3343	205	0	0	0	0	0	0	0	0	0	599	0	0	0	0	0
ASV_v0uQ2hx	GACGAACGCTGGCGGCGTGCCTAATACATGCAAGTCGAGCGAGCAGAACCAGCAGATTTACTTCGGTAATGACGCTGGGGACGCGAGCGGCGGATGGGTGAGTAACACGTGGGGAACCTGCCCCATAGCCTGGGATACCACTTGGAAACAGGTGCTAATACCGGATAAGAAAGCAGATCGCATGATCAGCTTATAAAAGGCGGCGTAAGCTGTCGCTATGGGATGGCCCCGCGGTGCATTAGCTAGTTGGTAAGGTAACGGCTTACCAAGGCAATGATGCATAGCCGAGTTGAGAGACTGATCGGCCACATTGGGACTGAGACACGGCCCAA	Bacteria	Firmicutes	Bacilli	Lactobacillales	Lactobacillaceae	Lactobacillus	Lactobacillus_helveticus	Lactobacillus_helveticus_ASV_v0uQ2hx	0	0	0	0	0	0	4812	0	14	3293	224	0	0	0	0	0	0	0	0	0	572	0	0	0	0	0
ASV_PdBQOTC	GACGAACGCTGGCGGCGTGCCTAATACATGCAAGTCGAGCGAGCAGAATCAGCAGATTTACTTCGGTAATGACGCTGGGGACGCGAGCGGCGGATGGGTGAGTAACACGTGGGGAACCTGCCCCATAGCCTGGGATACCACTTGGAAACAGGTGCTAATACCGGATAAGAAAGCAGATCGCATGATCAGCTTATAAAAGGCGGCGTAAGCTGTCGCTATGGGATGGCCCCGCGGTGCATTAGCTAGTTGGTAAGGTAACGGCTTACCAAGGCAATGATGCATAGCCGAGTTGAGAGACTGATCGGCCACATTGGGACTGAGACACGGCCCAA	Bacteria	Firmicutes	Bacilli	Lactobacillales	Lactobacillaceae	Lactobacillus	Lactobacillus_helveticus	Lactobacillus_helveticus_ASV_PdBQOTC	0	1	0	0	0	0	0	0	0	0	0	0	2	3	0	0	1	0	5	2	0	14597	18035	0	0	18484
ASV_WDHJaAI7	GACGAACGCTGGCGGCGTGCCTAATACATGCAAGTCGAGCGAGCAGAATCAGCAGATTTACTTCGGTAATGACGCTGGGGACGCGAGCGGCGGATGGGTGAGTAACACGTGGGGAACCTGCCCCATAGCCTGGGATACCACTTGGAAACAGGTGCTAATACCGGATAAGAAAGCAGATCGCATGATCAGCTTATAAAAGGCGGCGTAAGCTGTCGCTATGGGATGGCCCCGCGGTGCATTAGCTAGTTGGTAAGGTAACGGCTTACCAAGGCAATGATGCATAGCCGAGTTGAGAGACTGATCGGCCACATTGGGACTGAGACACGGCCAA	Bacteria	Firmicutes	Bacilli	Lactobacillales	Lactobacillaceae	Lactobacillus	Lactobacillus_helveticus	Lactobacillus_helveticus_ASV_WDHJaAI7	0	0	0	0	0	0	0	0	0	0	0	0	0	0	0	0	0	0	0	0	0	0	0	0	0	463
ASV_kjNCHCPO	GACGAACGCTGGCGGCGTGCCTAATACATGCAAGTCGAGCGAGCAGAACCAGCAGATTTACTTCGGTAATGACGCTGGGGACGCGAGCGGCGGATGGGTGAGTAACACGTGGGGAACCTGCCCCATAGTCTGGGATACCACTTGGAAACAGGTGCTAATACCGGATAAGAAAGCAGATCGCATGATCAGCTTATAAAAGGACGCGTAAGCTGTCGCTATGGGATGGCCCCGCGGTGCATTAGCTAGTTGGTAAGGTAACGGCTTACCAAGGCAATGATGCATAGCCGAGTTGAGAGACTGATCGGCCACATTGGGACTGAGACACGGCCCAA	Bacteria	Firmicutes	Bacilli	Lactobacillales	Lactobacillaceae	Lactobacillus	Lactobacillus_helveticus	Lactobacillus_helveticus_ASV_kjNCHCPO	0	0	1	1	0	0	353	0	0	281	0	0	0	0	0	0	0	243	0	0	0	924	1173	7015	38103	0
ASV_N7m6Nh9	GACGAACGCTGGCGGCGTGCCTAATACATGCAAGTCGAGCGAGCAGAACCAGCAGATTTACTTCGGTAATGACGCTGGGGACGCGAGCGGCGGATGGGTGAGTAACACGTGGGGAACCTGCCCCATAGTCTGGGATACCACTTGGAAACAGGTGCTAATACCGGATAAGAAAGCAGATCGCATGATCAGCTTATAAAAGGCGGCGTAAGCTGTCGCTATGGGATGGCCCCGCGGTGCATTAGCTAGTTGGTGGAGAACGGCTTACCAAGGCAATGATGCTAGCCGAGTTGAGAGACTGATCGGCCACATTGGGACTGAGACACGGCCCAA	Bacteria	Firmicutes	Bacilli	Lactobacillales	Lactobacillaceae	Lactobacillus	Lactobacillus_helveticus	Lactobacillus_helveticus_ASV_N7m6Nh9	0	0	0	0	0	0	0	0	0	0	0	0	0	0	0	0	0	0	0	0	0	0	0	0	10656	0
ASV_2smYDwUJ	GACGAACGCTGGCGGCGTGCCTAATACATGCAAGTCGAGCGAGCAGAACCAGCAGATTTACTTCGGTAATGACGCTGGGGACGCGAGCGGCGGATGGGTGAGTAACACGTGGGGAACCTGCCCCATAGTCTGGGATACCACTTGGAAACAGGTGCTAATACCGGATAAGAAAGCAGATCGCATGATCAGCTTATAAAAGGCGGCGTAAGCTGTCGCTATGGGATGGCCCCGCGGTGCATTAGCTAGTTGGTAAGGTAACGGCTCACCTAGGCGACGATACATAGCCGACCTGAGAGGGTGATCGGCCACACTGGGACTGAGACACGGCCCAG	Bacteria	Firmicutes	Bacilli	Lactobacillales	Lactobacillaceae	Lactobacillus	Lactobacillus_helveticus	Lactobacillus_helveticus_ASV_2smYDwUJ	0	0	0	0	0	0	0	0	0	0	0	0	0	0	0	0	0	0	0	0	0	0	0	0	1663	0
ASV_0zd7C8in	GACGAACGCTGGCGGCGTGCCTAATACATGCAAGTCGAGCGAGCAGAACCAGCAGATTTACTTCGGTAATGACGCTGGGGACGCGAGCGGCGGATGGGTGAGTAACACGTGGGGAACCTGCCCCATAGTCTGGGATACCACTTGGAAACAGGTGCTAATACCGGATAAGAAAGCAGATCGCATGATCAGCTTATAAAAGGCGGCGTAAGCTGTCGCTATGGGATGGCCCCGCGGTGCATTAGCTAGTAGGTGAGGTAATGGCTCACCTAGGCGACGATACATAGCCGACCTGAGAGGGTGATCGGCCACACTGGGACTGAGACACGGCCCAG	Bacteria	Firmicutes	Bacilli	Lactobacillales	Lactobacillaceae	Lactobacillus	Lactobacillus_helveticus	Lactobacillus_helveticus_ASV_0zd7C8in	0	0	0	0	0	0	0	0	0	0	0	0	0	0	0	0	0	0	0	0	0	0	0	0	865	0
ASV_6ycZBsyv	GACGAACGCTGGCGGCGTGCCTAATACATGCAAGTCGAGCGAGCAGAACCAGCAGATTTACTTCGGTAATGACGCTGGGGACGCGAGCGGCGGATGGGTGAGTAACACGTGGGGAACCTGCCCCATAGTCTGGGATACCACTTGGAAACAGGTGCTAATACCGGATAAGAAAGCAGATCGCATGATCAGCTTATAAAAGGCGGCGTAAGCTGTCGCTATGGGATGGCCCCGCGGTGCATTAGCTAGTTGGTAAGGTAACGGCTTACCAAGGCAATGATGCATAGCCGACCTGAGAGGGTGATCGGCCACACTGGGACTGAGACACGGCCCAG	Bacteria	Firmicutes	Bacilli	Lactobacillales	Lactobacillaceae	Lactobacillus	Lactobacillus_helveticus	Lactobacillus_helveticus_ASV_6ycZBsyv	0	0	0	0	0	0	0	0	0	0	0	0	0	0	0	0	0	0	0	0	0	0	0	0	4143	0
ASV_gtFghaEe	GACGAACGCTGGCGGCGTGCCTAATACATGCAAGTCGAGCGAGCAGAACCAGCAGATTTACTTCGGTAATGACGCTGGGGACGCGAGCGGCGGATGGGTGAGTAACACGTGGGGAACCTGCCCCATAGTCTGGGATACCACTTGGAAACAGGTGCTAATACCGGATAAGAAAGCAGATCGCATGATCAGCTTATAAAAGGCGGCGTAAGCTGTCGCTATGGGATGGCCCCGCGGTGCATTAGCTAGTTGGTGAGGTAATGGCTCACCAAGGCGATGATACGTAGCCGAACTGAGAGGTTGATCGGCCACATTGGGACTGAGACACGGCCCCAA	Bacteria	Firmicutes	Bacilli	Lactobacillales	Lactobacillaceae	Lactobacillus	Lactobacillus_helveticus	Lactobacillus_helveticus_ASV_gtFghaEe	0	0	0	0	0	0	0	0	0	0	0	0	0	0	0	0	0	0	0	0	0	0	0	0	176	0
ASV_Cjk4ooAW	GACGAACGCTGGCGGCGTGCCTAATACATGCAAGTCGAGCGAGCTGAATTCAAAGATTCCTTCGGGATGATTTGTTGGACGCTAGCGGCGGATGGGTGAGTAACACGTGGGCAATCTGCCCTAAAGACTGGGATACCACTTGGAAACAGGTGCTAATACCGGATAAGAAAGCAGATCGCATGATCAGCTTATAAAAGGCGGCGTAAGCTGTCGCTATGGGATGGCCCCGCGGTGCATTAGCTAGTTGGTAAGGTAACGGCTTACCAAGGCAATGATGCATAGCCGAGTTGAGAGACTGATCGGCCACATTGGGACTGAGACACGGCCCAA	Bacteria	Firmicutes	Bacilli	Lactobacillales	Lactobacillaceae	Lactobacillus	Lactobacillus_delbrueckii	Lactobacillus_delbrueckii_ASV_Cjk4ooAW	0	0	0	0	0	0	0	0	0	0	0	0	0	0	0	0	0	0	0	0	0	0	0	0	1282	0
ASV_CA3siYMk	GACGAACGCTGGCGGCGTGCCTAATACATGCAAGTCGAGCGAGCTGAATTCAAAAGATCCCTTCGGGGTGATTTGTTGGACGCTAGCGGCGGATGGGTGAGTAACACGTGGGCAATCTGCCCTAAAAGACTGGGATACCACTTGGAAACAGGTGCTAATACCGGATAACAACATGAATCGCATGATTCAAGTTTGAAAGGCGGCGCAAGCTGTCACTTTAGGATGAGCCCGCGGCGCATTAGCTAGTTGGTGGGGTAAAGGCCTACCAAGGCAATGATGCGTAGCCGAGTTGAGAGACTGATCGGCCACATTGGGACTGAGATACGGCCCAA	Bacteria	Firmicutes	Bacilli	Lactobacillales	Lactobacillaceae	Lactobacillus	Lactobacillus_delbrueckii	Lactobacillus_delbrueckii_ASV_CA3siYMk	0	0	0	0	0	0	0	0	0	0	0	0	0	0	0	0	0	0	0	0	0	2199	4475	0	0	0
ASV_BNS8pG9c	GACGAACGCTGGCGGCGTGCCTAATACATGCAAGTCGAGCGAGCTGAATTCAAAGATCCCTTCGGGGTGATTTGTTGGACGCTAGCGGCGGATGGGTGAGTAACACGTGGGCAATCTGCCCTAAAGACTGGGATACCACTTGGAAACAGGTGCTAATACCGGATAACAACATGAATCGCATGATTCAAGTTTGAAAGGCGGCGCAAGCTGTCACTTTAGGATGAGCCCGCGGCGCATTAGCTAGTTGGTGGGGTAAAGGCCTACCAAGGCAATGATGCGTAGCCGAGTTGAGAGACTGATCGGCCACATTGGGACTGAGATACGGCCCAA	Bacteria	Firmicutes	Bacilli	Lactobacillales	Lactobacillaceae	Lactobacillus	Lactobacillus_delbrueckii	Lactobacillus_delbrueckii_ASV_BNS8pG9c	0	0	0	0	0	0	0	0	0	0	0	0	0	0	0	0	0	0	0	0	0	0	0	0	0	6162
ASV_IKrTQFRG	GACGAACGCTGGCGGCGTGCCTAATACATGCAAGTCGAGCGAGCTGAATTCAAAAGATCCCTTCGGGGTGATTTGTTGGACGCTAGCGGCGGATGGGTGAGTAACACGTGGGCAATCTGCCCTAAAAGACTGGGATACCACTTGGAAACAGGTGCTAATACCGGATAACAACATGAATCGCATGATTCAAGTTTGAAAGGCGGCGCAAGCTGTCACTTTAGGATGAGCCCGCGGCGCATTAGCTAGTTGGTGGGGTAAAGGCCTACCAAGGCAATGATGCGTAGCCGAGTTGAGAGACTGATCGGCCACATTGGGACTGAGACACGGCCCAA	Bacteria	Firmicutes	Bacilli	Lactobacillales	Lactobacillaceae	Lactobacillus	Lactobacillus_delbrueckii	Lactobacillus_delbrueckii_ASV_IKrTQFRG	0	0	17	30	25	0	19164	18	50	5599	0	13	9	44	12	29	19	201	0	22	2349	35952	96261	31057	66222	0
ASV_8H8CTgim	GACGAACGCTGGCGGCGTGCCTAATACATGCAAGTCGAGCGAGCTGAATTCAAAAGATCCCTTCGGGGTGATTTGTTGGACGCTAGCGGCGGATGGGTGAGTAACACGTGGGCAATCTGCCCTAAAAGACTGGGATACCACTTGGAAACAGGTGCTAATACCGGATAACAACATGAATCGCATGATTCAAGTTTGAAAGGCGGCGCAAGCTGTCACTTTAGGATGAGCCCGCGGCGCATTAGCTAGTTGGTGGGGTAAAGGCCTACCAAGGCGATGATGCGTAGCCGAGTTGAGAGACTGATCGGCCACATTGGGACTGAGACACGGCCCAA	Bacteria	Firmicutes	Bacilli	Lactobacillales	Lactobacillaceae	Lactobacillus	Lactobacillus_delbrueckii	Lactobacillus_delbrueckii_ASV_8H8CTgim	0	0	0	0	0	0	2885	0	0	1210	0	0	0	0	0	0	0	0	0	0	441	0	0	0	0	0
ASV_7vv3NBE	GACGAACGCTGGCGGCGTGCCTAATACATGCAAGTCGAGCGAGCTGAATTCAAAGATCCCTTCGGGGTGATTTGTTGGACGCTAGCGGCGGATGGGTGAGTAACACGTGGGCAATCTGCCCTAAAGACTGGGATACCACTTGGAAACAGGTGCTAATACCGGATAACAACATGAATCGCATGATTCAAGTTTGAAAGGCGGCGCAAGCTGTCACTTTAGGATGAGCCCGCGGCGCATTAGCTAGTTGGTGGGGTAAAGGCCTACCAAGGCAATGATGCGTAGCCGAGTTGAGAGACTGATCGGCCACATTGGGACTGAGACACGGCCCAA	Bacteria	Firmicutes	Bacilli	Lactobacillales	Lactobacillaceae	Lactobacillus	Lactobacillus_delbrueckii	Lactobacillus_delbrueckii_ASV_7vv3NBE	0	0	0	0	0	0	0	0	0	0	0	0	0	0	0	0	0	0	0	0	0	0	0	0	0	97377
ASV_kOkC6L3	GACGAACGCTGGCGGCGTGCCTAATACATGCAAGTCGAGCGAGCTGAATTCAAAAGATCCCTTCGGGGTGATTTGTTGGACGCTAGCGGCGGATGGGTGAGTAACACGTGGGCAATCTGCCCTAAAAGACTGGGATACCACTTGGAAACAGGTGCTAATACCGGATAACAACATGAATCGCATGATTCAAGTTTGAAAGGCGGCGCAAGCTGTCACTTTAGGATGAGCCCGCGGTGCATTAGCTAGTTGGTGGGGTAAAGGCCTACCAAGGCAATGATGCGTAGCCGAGTTGAGAGACTGATCGGCCACATTGGGACTGAGACACGGCCCAA	Bacteria	Firmicutes	Bacilli	Lactobacillales	Lactobacillaceae	Lactobacillus	Lactobacillus_delbrueckii	Lactobacillus_delbrueckii_ASV_kOkC6L3	0	0	0	0	0	0	0	0	0	0	0	0	0	0	0	0	0	0	1	0	0	2632	5528	0	0	0
ASV_yGaWahZ8	GACGAACGCTGGCGGCGTGCCTAATACATGCAAGTCGAGCGAGCTGAATTCAAAGATCCCTTCGGGGTGATTTGTTGGACGCTAGCGGCGGATGGGTGAGTAACACGTGGGCAATCTGCCCTAAAGACTGGGATACCACTTGGAAACAGGTGCTAATACCGGATAACAACATGAATCGCATGATTCAAGTTTGAAAGGCGGCGCAAGCTGTCACTTTAGGATGAGCCCGCGGTGCATTAGCTAGTTGGTGGGGTAAAGGCCTACCAAGGCAATGATGCGTAGCCGAGTTGAGAGACTGATCGGCCACATTGGGACTGAGACACGGCCAA	Bacteria	Firmicutes	Bacilli	Lactobacillales	Lactobacillaceae	Lactobacillus	Lactobacillus_delbrueckii	Lactobacillus_delbrueckii_ASV_yGaWahZ8	0	0	0	0	0	0	0	0	0	0	0	0	0	0	0	0	0	0	0	0	0	0	0	0	0	111
ASV_ysEOG29	GACGAACGCTGGCGGCGTGCCTAATACATGCAAGTCGAGCGAGCTGAATTCAAAGATCCCTTCGGGGTGATTTGTTGGACGCTAGCGGCGGATGGGTGAGTAACACGTGGGCAATCTGCCCTAAAGACTGGGATACCACTTGGAAACAGGTGCTAATACCGGATAACAACATGAATCGCATGATTCAAGTTTGAAAGGCGGCGCAAGCTGTCACTTTAGGATGAGCCCGCGGTGCATTAGCTAGTTGGTGGGGTAAAGGCCTACCAAGGCAATGATGCGTAGCCGAGTTGAGAGACTGATCGGCCACATTGGGACTGAGACACGGCCCAA	Bacteria	Firmicutes	Bacilli	Lactobacillales	Lactobacillaceae	Lactobacillus	Lactobacillus_delbrueckii	Lactobacillus_delbrueckii_ASV_ysEOG29	0	0	0	0	0	0	0	0	0	0	0	0	0	0	0	0	0	0	0	0	0	0	0	0	0	5687
ASV_99m7ga45	GACGAACGCTGGCGGCGTGCCTAATACATGCAAGTCGAGCGAGCTGAATTCAAAAGATCCCTTCGGGGTGATTTGTTGGACGCTAGCGGCGGATGGGTGAGTAACACGTGGGCAATCTGCCCTAAAAGACTGGGATACCACTTGGAAACAGGTGCTAATACCGGATAACAACATGAATCGCATGATTCAAGTTTGAAAGGCGGCGTAAGCTGTCACTTTAGGATGAGCCCGCGGCGCATTAGCTAGTTGGTGGGGTAAAGGCCTACCAAGGCAATGATGCGTAGCCGAGTTGAGAGACTGATCGGCCACATTGGGACTGAGACACGGCCCAA	Bacteria	Firmicutes	Bacilli	Lactobacillales	Lactobacillaceae	Lactobacillus	Lactobacillus_delbrueckii	Lactobacillus_delbrueckii_ASV_99m7ga45	0	0	0	0	0	0	0	0	0	0	30	0	0	0	0	0	0	152	6	0	0	13650	35651	0	0	0
ASV_J5E7GNPU	GACGAACGCTGGCGGCGTGCCTAATACATGCAAGTCGAGCGAGCTGAATTCAAAAGATCCCTTCGGGGTGATTTGTTGGATGCTAGCGGCGGATGGGTGAGTAACACGTGGGCAATCTGCCCTAAAAGACTGGGATACCACTTGGAAACAGGTGCTAATACCGGATAACAACATGAATCGCATGATTCAAGTTTGAAAGGCGGCGCAAGCTGTCACTTTAGGATGAGCCCGCGGCGCATTAGCTAGTTGGTGGGGTAAAGGCCTACCAAGGCAATGATGCGTAGCCGAGTTGAGAGACTGATCGGCCACATTGGGACTGAGACACGGCCCAA	Bacteria	Firmicutes	Bacilli	Lactobacillales	Lactobacillaceae	Lactobacillus	Lactobacillus_delbrueckii	Lactobacillus_delbrueckii_ASV_J5E7GNPU	0	0	0	0	0	14	0	0	0	0	0	0	0	0	0	0	0	0	0	0	0	6169	11889	0	0	0
ASV_FaLVoiXA	GACGAATGCTGGCGGCGTGCCTAATACATGCAAGTCGAGCGAGCTGAATTCAAAAGATCCCTTCGGGGTGATTTGTTGGATGCTAGCGGCGGATGGGTGAGTAACACGTGGGCAATCTGCCCTAAAAGACTGGGATACCACTTGGAAACAGGTGCTAATACCGGATAACAACATGAATCGCATGATTCAAGTTTGAAAGGCGGCGCAAGCTGTCACTTTAGGATGAGCCCGCGGCGCATTAGCTAGTTGGTGGGGTAAAGGCCTACCAAGGCAATGATGCGTAGCCGAGTTGAGAGACTGATCGGCCACATTGGGACTGAGACACGGCCCAA	Bacteria	Firmicutes	Bacilli	Lactobacillales	Lactobacillaceae	Lactobacillus	Lactobacillus_delbrueckii	Lactobacillus_delbrueckii_ASV_FaLVoiXA	0	0	0	0	0	0	5103	0	13	1680	0	0	0	0	1	0	0	0	0	0	687	0	0	0	0	0
ASV_t5WCZnMF	GACGAACGCTGGCGGCGTGCCTAATACATGCAAGTCGAGCGAGCTGAATTCAAAGATCCCTTCGGGGTGATTTGTTGGATGCTAGCGGCGGATGGGTGAGTAACACGTGGGCAATCTGCCCTAAAGACTGGGATACCACTTGGAAACAGGTGCTAATACCGGATAACAACATGAATCGCATGATTCAAGTTTGAAAGGCGGCGCAAGCTGTCACTTTAGGATGAGCCCGCGGCGCATTAGCTAGTTGGTGGGGTAAAGGCCTACCAAGGCAATGATGCGTAGCCGAGTTGAGAGACTGATCGGCCACATTGGGACTGAGACACGGCCCAA	Bacteria	Firmicutes	Bacilli	Lactobacillales	Lactobacillaceae	Lactobacillus	Lactobacillus_delbrueckii	Lactobacillus_delbrueckii_ASV_t5WCZnMF	0	0	0	0	0	0	0	0	0	0	0	0	0	0	0	0	0	0	0	0	0	0	0	0	0	17079
ASV_4yAm7WYH	GACGAACGCTGGCGGCGTGCCTAATACATGCAAGTCGAGCGAGCTGAATTCAAAAGATCCCTTCGGGGTGATTTGTTGGATGCTAGCGGCGGATGGGTGAGTAACACGTGGGCAATCTGCCCTAAAAGACTGGGATACCACTTGGAAACAGGTGCTAATACCGGATAACAACATGAATCGCATGATTCAAGTTTGAAAGGCGGCGTAAGCTGTCACTTTAGGATGAGCCCGCGGCGCATTAGCTAGTTGGTGGGGTAAAGGCCTACCAAGGCAATGATGCGTAGCCGAGTTGAGAGACTGATCGGCCACATTGGGACTGAGACACGGCCCAA	Bacteria	Firmicutes	Bacilli	Lactobacillales	Lactobacillaceae	Lactobacillus	Lactobacillus_delbrueckii	Lactobacillus_delbrueckii_ASV_4yAm7WYH	0	0	0	0	0	0	0	0	0	0	0	0	0	0	2	0	0	0	0	0	0	2416	3257	115	309	0
ASV_j800U6Yj	GACGAACGCTGGCGGCGTGCCTAATACATGCAAGTCGAGCGAGCTGAATTCAAAGATCCCTTCGGGGTGATTTGTTGGACGCTAGCGGCGGATGGGTGAGTAACACGTGGGCAATCTGCCCTAAAGACTGGGATACCACTTGGAAACAGGTGCTAATACCGGATAACAACATGAATCGCATGATTCAAGTTTGAAAGGCGGCGTAAGCTGTCACTTTAGGATGAGCCCGCGGCGCATTAGCTAGTTGGTGGGGTAAAGGCCTACCAAGGCAATGATGCGTAGCCGAGTTGAGAGACTGATCGGCCATCATTGGGACTGAGACACGGCCCGAA	Bacteria	Firmicutes	Bacilli	Lactobacillales	Lactobacillaceae	Lactobacillus	Lactobacillus_delbrueckii	Lactobacillus_delbrueckii_ASV_j800U6Yj	0	0	0	0	0	0	0	0	0	0	0	0	0	0	0	0	0	0	0	0	0	0	0	0	0	33463
ASV_qQnSOXwB	GACGAACGCTGGCGGCGTGCCTAATACATGCAAGTCGAGCGAGCTGAATTCAAAGATCCCTTCGGGGTGATTTGTTGGACGCTAGCGGCGGATGGGTGAGTAACACGTGGGCAATCTGCCCTAAAGACTGGGATACCACTTGGAAACAGGTGCTAATACCGGATAACAACATGAATCGCATGATTCAAGTTTGAAAGGCGGCGTAAGCTGTCACTTTAGGATGAGCCCGCGGCGCATTAGCTAGTTGGTGGGGTAAAGGCCTACCAAGGCAATGATGCGTAGCCGAGTTGAGAGACTGATCGGCCATCATTGGGACTGAGACACGGCCAA	Bacteria	Firmicutes	Bacilli	Lactobacillales	Lactobacillaceae	Lactobacillus	Lactobacillus_delbrueckii	Lactobacillus_delbrueckii_ASV_qQnSOXwB	0	0	0	0	0	0	0	0	0	0	0	0	0	0	0	0	0	0	0	0	0	0	0	0	0	1109
ASV_rVfNR78	GACGAACGCTGGCGGCGTGCCTAATACATGCAAGTCGAGCGAGCTGAATTCAAAGATCCCTTCGGGGTGATTTGTTGGACGCTAGCGGCGGATGGGTGAGTAACACGTGGGCAATCTGCCCTAAAGACTGGGATACCACTTGGAAACAGGTGCTAATACCGGATAACAACATGAATCGCATGATTCAAGTTTGAAAGGCGGCGTAAGCTGTCACTTTAGGATGAGCCCGCGGCGCATTAGCTAGTTGGTGGGGTAAAGGCCTACCAAGGCAATGATGCGTAGCCGAGTTGAGAGACTGATCGGCCATCATTGGGACTGAGACACGGCCCAA	Bacteria	Firmicutes	Bacilli	Lactobacillales	Lactobacillaceae	Lactobacillus	Lactobacillus_delbrueckii	Lactobacillus_delbrueckii_ASV_rVfNR78	0	0	0	0	0	0	0	0	0	0	0	0	0	0	0	0	0	0	0	0	0	0	0	0	0	4385
ASV_7UYi9RzF	GACGAACGCTGGCGGCGTGCCTAATACATGCAAGTCGAGCGAGCTGAATTCAAAAGATTCCTTCGGGATGATTTGTTGGACGCTAGCGGCGGATGGGTGAGTAACACGTGGGCAATCTGCCCTAAAAGACTGGGATACCACTTGGAAACAGGTGCTAATACCGGATAACAACATGAATCGCATGATTCAAGTTTGAAAGGCGGCGCAAGCTGTCACTTTAGGATGAGCCCGCGGCGCATTAGCTAGTTGGTGGGGTAAAGGCCTACCAAGGCAATGATGCGTAGCCGAGTTGAGAGACTGATCGGCCACATTGGGACTGAGACACGGCCCAA	Bacteria	Firmicutes	Bacilli	Lactobacillales	Lactobacillaceae	Lactobacillus	Lactobacillus_delbrueckii	Lactobacillus_delbrueckii_ASV_7UYi9RzF	0	0	0	0	0	5	15506	9	54	4922	0	0	0	20	0	15	0	9	6	19	2156	34133	94552	8699	18137	0
ASV_UBXYE4n	GACGAACGCTGGCGGCGTGCCTAATACATGCAAGTCGAGCGAGCTGAATTCAAAAGATTCCTTCGGGATGATTTGTTGGACGCTAGCGGCGGATGGGTGAGTAACACGTGGGCAATCTGCCCTAAAGACTGGGATACCACTTGGAAACAGGTGCTAATACCGGATAACAACATGAATCGCATGATTCAAGTTTGAAAGGCGGCGCAAGCTGTCACTTTAGGATGAGCCCGCGGCGCATTAGCTAGTTGGTGGGGTAAAGGCCTACCAAGGCAATGATGCGTAGCCGAGTTGAGAGACTGATCGGCCACATTGGGACTGAGACACGGCCCAA	Bacteria	Firmicutes	Bacilli	Lactobacillales	Lactobacillaceae	Lactobacillus	Lactobacillus_delbrueckii	Lactobacillus_delbrueckii_ASV_UBXYE4n	0	0	0	0	0	0	0	0	0	0	0	0	17	0	0	0	0	0	0	0	0	0	0	0	0	0
ASV_OQkU4wI	GACGAACGCTGGCGGCGTGCCTAATACATGCAAGTCGAGCGAGCTGAATTCAAAGATTCCTTCGGGATGATTTGTTGGACGCTAGCGGCGGATGGGTGAGTAACACGTGGGCAATCTGCCCTAAAGACTGGGATACCACTTGGAAACAGGTGCTAATACCGGATAACAACATGAATCGCATGATTCAAGTTTGAAAGGCGGCGCAAGCTGTCACTTTAGGATGAGCCCGCGGCGCATTAGCTAGTTGGTGGGGTAAAGGCCTACCAAGGCAATGATGCGTAGCCGAGTTGAGAGACTGATCGGCCACATTGGGACTGAGACACGGCCCAA	Bacteria	Firmicutes	Bacilli	Lactobacillales	Lactobacillaceae	Lactobacillus	Lactobacillus_delbrueckii	Lactobacillus_delbrueckii_ASV_OQkU4wI	0	0	0	0	0	0	0	0	0	0	0	0	0	0	0	0	0	0	0	0	0	0	0	0	0	88823
ASV_ScrIDRpo	GACGAACGCTTGCGGCGTGCCTAATACATGCAAGTCGAGCGAGCTGAATTCAAAAGATTCCTTCGGGATGATTTGTTGGATGCTAGCGGCGGATGGGTGAGTAACACGTGGGCAATCTGCCCTAAAAGACTGGGATACCACTTGGAAACAGGTGCTAATACCGGATAACAACATGAATCGCATGATTCAAGTTTGAAAGGCGGCGCAAGCTGTCACTTTAGGATGAGCCCGCGGCGCATTAGCTAGTTGGTGGGGTAAAGGCCTACCAAGGCAATGATGCGTAGCCGAGTTGAGAGACTGATCGGCCACATTGGGACTGAGACACGGCCCAA	Bacteria	Firmicutes	Bacilli	Lactobacillales	Lactobacillaceae	Lactobacillus	Lactobacillus_delbrueckii	Lactobacillus_delbrueckii_ASV_ScrIDRpo	0	0	0	0	0	0	0	0	0	0	0	0	0	0	0	0	0	0	0	0	0	6409	18587	0	0	0
ASV_a48YMJo	GACGAACGCTTGCGGCGTGCCTAATACATGCAAGTCGAGCGAGCTGAATTCAAAGATTCCTTCGGGATGATTTGTTGGATGCTAGCGGCGGATGGGTGAGTAACACGTGGGCAATCTGCCCTAAAGACTGGGATACCACTTGGAAACAGGTGCTAATACCGGATAACAACATGAATCGCATGATTCAAGTTTGAAAGGCGGCGCAAGCTGTCACTTTAGGATGAGCCCGCGGCGCATTAGCTAGTTGGTGGGGTAAAGGCCTACCAAGGCAATGATGCGTAGCCGAGTTGAGAGACTGATCGGCCACATTGGGACTGAGACACGGCCCAA	Bacteria	Firmicutes	Bacilli	Lactobacillales	Lactobacillaceae	Lactobacillus	Lactobacillus_delbrueckii	Lactobacillus_delbrueckii_ASV_a48YMJo	0	0	0	0	0	0	0	0	0	0	0	0	0	0	0	0	0	0	0	0	0	0	0	0	0	13613
ASV_2hazYAF	GACGAACGCTGGCGGCGTGCCTAATACATGCAAGTCGAGCGAGCTGAATTCAAAAGATTCCTTCGGGATGATTTGTTGGACGCTAGCGGCGGATGGGTGAGTAACACGTGGGCAATCTGCCCTAAAAGACTGGGATACCACTTGGAAACAGGTGCTAATACCGGATAACAACATGAATCGCATGATTCAAGTTTGAAAGGCGGCGCAAGCTGTCACTTTAGGATGAGCCCGCGGCGCATTAGCTAGTTGGTGGGGTAAAGGCGTACCAAGGCAATGATGCGTAGCCGAGTTGAGAGACTGATCGGCCACATTGGGACTGAGACACGGCCCAA	Bacteria	Firmicutes	Bacilli	Lactobacillales	Lactobacillaceae	Lactobacillus	Lactobacillus_delbrueckii	Lactobacillus_delbrueckii_ASV_2hazYAF	0	0	0	0	0	1	0	0	0	0	0	0	0	0	0	0	0	0	0	0	0	5921	15611	0	0	0
ASV_R0JBEcUD	GACGAACGCTGGCGGCGTGCCTAATACATGCAAGTCGAGCGAGCTGAATTCAAAGATTCCTTCGGGATGATTTGTTGGACGCTAGCGGCGGATGGGTGAGTAACACGTGGGCAATCTGCCCTAAAGACTGGGATACCACTTGGAAACAGGTGCTAATACCGGATAACAACATGAATCGCATGATTCAAGTTTGAAAGGCGGCGCAAGCTGTCACTTTAGGATGAGCCCGCGGCGCATTAGCTAGTTGGTGGGGTAAAGGCGTACCAAGGCAATGATGCGTAGCCGAGTTGAGAGACTGATCGGCCACATTGGGACTGAGACACGGCCAA	Bacteria	Firmicutes	Bacilli	Lactobacillales	Lactobacillaceae	Lactobacillus	Lactobacillus_delbrueckii	Lactobacillus_delbrueckii_ASV_R0JBEcUD	0	0	0	0	0	0	0	0	0	0	0	0	0	0	0	0	0	0	0	0	0	0	0	0	0	156
ASV_Zr8Bk85	GACGAACGCTGGCGGCGTGCCTAATACATGCAAGTCGAGCGAGCTGAATTCAAAGATTCCTTCGGGATGATTTGTTGGACGCTAGCGGCGGATGGGTGAGTAACACGTGGGCAATCTGCCCTAAAGACTGGGATACCACTTGGAAACAGGTGCTAATACCGGATAACAACATGAATCGCATGATTCAAGTTTGAAAGGCGGCGCAAGCTGTCACTTTAGGATGAGCCCGCGGCGCATTAGCTAGTTGGTGGGGTAAAGGCGTACCAAGGCAATGATGCGTAGCCGAGTTGAGAGACTGATCGGCCACATTGGGACTGAGACACGGCCCAA	Bacteria	Firmicutes	Bacilli	Lactobacillales	Lactobacillaceae	Lactobacillus	Lactobacillus_delbrueckii	Lactobacillus_delbrueckii_ASV_Zr8Bk85	0	0	0	0	0	0	0	0	0	0	0	0	0	0	0	0	0	0	0	0	0	0	0	0	0	14884
ASV_hzfr50jp	GACGAACGCTGGCGGCGTGCCTAATACATGCAAGTCGAGCGAGCTGAATTCAAAAGATTCCTTCGGGATGATTTGTTGGACGCTAGCGGCGGATGGGTGAGTAACACGTGGGCAATCTGCCCTAAAAGACTGGGATACCACTTGGAAACAGGTGCTAATACCGGATAACAACATGAATCGCATGATTCAAGTTTGAAAGGCGGCGTAAGCTGTCACTTTAGGATGAGCCCGCGGCGCATTAGCTAGTTGGTGGGGTAAGGGCCTACCAAGGCAATGATGGCGTAGCCGAGTTGAGAGACTGATCGGCCACATTGGGACTGAGACACGGCCCAA	Bacteria	Firmicutes	Bacilli	Lactobacillales	Lactobacillaceae	Lactobacillus	Lactobacillus_delbrueckii	Lactobacillus_delbrueckii_ASV_hzfr50jp	0	0	0	0	0	0	0	0	0	0	0	0	0	0	0	0	0	0	0	0	0	0	5499	0	0	0
ASV_2zzwSye	GACGAACGCTGGCGGCGTGCCTAATACATGCAAGTCGAGCGAGCTGAATTCAAAAGATTCCTTCGGGATGATTTGTTGGACGCTAGCGGCGGATGGGTGAGTAACACGTGGGCAATCTGCCCTAAAAGACTGGGATACCACTTGGAAACAGGTGCTAATACCGGATAACAACATGAATCGCATGATTCAAGTTTGAAAGGCGGCGTAAGCTGTCACTTTAGGATGAGCCCGCGGCGCATTAGCTAGTTGGTGGGGTAAGGGCCTACCAAGGCAATGATGCGTAGCCGAGTTGAGAGACTGATCGGCCACATTGGGACTGAGACACGGCCCAA	Bacteria	Firmicutes	Bacilli	Lactobacillales	Lactobacillaceae	Lactobacillus	Lactobacillus_delbrueckii	Lactobacillus_delbrueckii_ASV_2zzwSye	0	0	0	0	0	0	0	0	0	0	0	0	0	0	0	0	0	0	0	0	0	3750	0	0	0	0
ASV_kVv3dXFu	GACGAACGCTGGCGGCGTGCCTAATACATGCAAGTCGAGCGAGCTGAATTCAAAAGATTCCTTCGGGATGATTTGTTGGACGCTAGCGGCGGATGGGTGAGTAACACGTGGGCAATCTGCCCTAAAAGACTGGGATACCACTTGGAAACAGGTGCTAATACCGGATAACAACATGAATCGCATGATTCAAGTTTGAAAGGCGGCGTAAGCTGTCACTTTAGGATGAGCCCGCGGCGCATTAGCTAGTTGGTGGGGTAAAGGCCTACCAAGGCAATGATGCGTAGCCGAGTTGAGAGACTGATCGGCCACATTGGGACTGAGACACGGCCCAA	Bacteria	Firmicutes	Bacilli	Lactobacillales	Lactobacillaceae	Lactobacillus	Lactobacillus_delbrueckii	Lactobacillus_delbrueckii_ASV_kVv3dXFu	0	0	0	0	0	0	0	0	0	0	0	0	0	0	9	0	0	115	0	0	0	10912	29700	445	227	0
ASV_sNQoILkm	GACGAACGCTGGCGGCGTGCCTAATACATGCAAGTCGAGCGAGCTGAATTCAAAGATTCCTTCGGGATGATTTGTTGGACGCTAGCGGCGGATGGGTGAGTAACACGTGGGCAATCTGCCCTAAAGACTGGGATACCACTTGGAAACAGGTGCTAATACCGGATAACAACATGAATCGCATGATTCAAGTTTGAAAGGCGGCGTAAGCTGTCACTTTAGGATGAGCCCGCGGCGCATTAGCTAGTTGGTGGGGTAAAGGCCTACCAAGGCAATGATGCGTAGCCGAGTTGAGAGACTGATCGGCCATCATTGGGACTGAGACACGGCCCGAA	Bacteria	Firmicutes	Bacilli	Lactobacillales	Lactobacillaceae	Lactobacillus	Lactobacillus_delbrueckii	Lactobacillus_delbrueckii_ASV_sNQoILkm	0	0	0	0	0	0	0	0	0	0	0	0	0	0	0	0	0	0	0	0	0	0	0	0	0	30255
ASV_HAzD8v8x	GACGAACGCTGGCGGCGTGCCTAATACATGCAAGTCGAGCGAGCTGAATTCAAAGATTCCTTCGGGATGATTTGTTGGACGCTAGCGGCGGATGGGTGAGTAACACGTGGGCAATCTGCCCTAAAGACTGGGATACCACTTGGAAACAGGTGCTAATACCGGATAACAACATGAATCGCATGATTCAAGTTTGAAAGGCGGCGTAAGCTGTCACTTTAGGATGAGCCCGCGGCGCATTAGCTAGTTGGTGGGGTAAGGGCCTACCAAGGCAATGATGCGTAGCCGAGTTGAGAGACTGATCGGCCATCATTGGGACTGAGACACGGCCCGAA	Bacteria	Firmicutes	Bacilli	Lactobacillales	Lactobacillaceae	Lactobacillus	Lactobacillus_delbrueckii	Lactobacillus_delbrueckii_ASV_HAzD8v8x	0	0	0	0	0	0	0	0	0	0	0	0	0	0	0	0	0	0	0	0	0	0	0	0	0	6005
ASV_MANJ6rQZ	GACGAACGCTGGCGGCGTGCCTAATACATGCAAGTCGAGCGAGCTGAATTCAAAGATTCCTTCGGGATGATTTGTTGGACGCTAGCGGCGGATGGGTGAGTAACACGTGGGCAATCTGCCCTAAAGACTGGGATACCACTTGGAAACAGGTGCTAATACCGGATAACAACATGAATCGCATGATTCAAGTTTGAAAGGCGGCGTAAGCTGTCACTTTAGGATGAGCCCGCGGCGCATTAGCTAGTTGGTGGGGTAAGGGCCTACCAAGGCAATGATGCGTAGCCGAGTTGAGAGACTGATCGGCCATCATTGGGACTGAGACACGGCCCAA	Bacteria	Firmicutes	Bacilli	Lactobacillales	Lactobacillaceae	Lactobacillus	Lactobacillus_delbrueckii	Lactobacillus_delbrueckii_ASV_MANJ6rQZ	0	0	0	0	0	0	0	0	0	0	0	0	0	0	0	0	0	0	0	0	0	0	0	0	0	803
ASV_AtFRh5i3	GACGAACGCTGGCGGCGTGCCTAATACATGCAAGTCGAGCGAGCTGAATTCAAAGATTCCTTCGGGATGATTTGTTGGACGCTAGCGGCGGATGGGTGAGTAACACGTGGGCAATCTGCCCTAAAGACTGGGATACCACTTGGAAACAGGTGCTAATACCGGATAACAACATGAATCGCATGATTCAAGTTTGAAAGGCGGCGTAAGCTGTCACTTTAGGATGAGCCCGCGGCGCATTAGCTAGTTGGTGGGGTAAAGGCCTACCAAGGCAATGATGCGTAGCCGAGTTGAGAGACTGATCGGCCATCATTGGGACTGAGACACGGCCAA	Bacteria	Firmicutes	Bacilli	Lactobacillales	Lactobacillaceae	Lactobacillus	Lactobacillus_delbrueckii	Lactobacillus_delbrueckii_ASV_AtFRh5i3	0	0	0	0	0	0	0	0	0	0	0	0	0	0	0	0	0	0	0	0	0	0	0	0	0	944
ASV_qKEPFd8D	GACGAACGCTGGCGGCGTGCCTAATACATGCAAGTCGAGCGAGCTGAATTCAAAGATTCCTTCGGGATGATTTGTTGGACGCTAGCGGCGGATGGGTGAGTAACACGTGGGCAATCTGCCCTAAAGACTGGGATACCACTTGGAAACAGGTGCTAATACCGGATAACAACATGAATCGCATGATTCAAGTTTGAAAGGCGGCGCAAGCTGTCACTTTAGGATGAGCCCGCGGCGCATTAGCTAGTTGGTGGGGTAAAGGCCTACCAAGGCAATGATGCGTAGCCGAGTTGAGAGACTGATCGGCCACATTGGGACTGAGACACGGCCAA	Bacteria	Firmicutes	Bacilli	Lactobacillales	Lactobacillaceae	Lactobacillus	Lactobacillus_delbrueckii	Lactobacillus_delbrueckii_ASV_qKEPFd8D	0	0	0	0	0	0	0	0	0	0	0	0	0	0	0	0	0	0	0	0	0	0	0	0	0	427
ASV_dn3JuAMD	GACGAACGCTGGCGGCGTGCCTAATACATGCAAGTCGAGCGAGCTGAATTCAAAGATTCCTTCGGGATGATTTGTTGGACGCTAGCGGCGGATGGGTGAGTAACACGTGGGCAATCTGCCCTAAAGACTGGGATACCACTTGGAAACAGGTGCTAATACCGGATAACAACATGAATCGCATGATTCAAGTTTGAAAGGCGGCGTAAGCTGTCACTTTAGGATGAGCCCGCGGCGCATTAGCTAGTTGGTGGGGTAAAGGCCTACCAAGGCAATGATGCGTAGCCGAGTTGAGAGACTGATCGGCCATCATTGGGACTGAGACACGGCCCAA	Bacteria	Firmicutes	Bacilli	Lactobacillales	Lactobacillaceae	Lactobacillus	Lactobacillus_delbrueckii	Lactobacillus_delbrueckii_ASV_dn3JuAMD	0	0	0	0	0	0	0	0	0	0	0	0	0	0	0	0	0	0	0	0	0	0	0	0	0	3907
ASV_V9pIbok	GACGAACGCTGGCGGCGTGCCTAATACATGCAAGTCGAGCGAGCTGAATTCAAAGATTCCTTCGGGATGATTTGTTGGATGCTAGCGGCGGATGGGTGAGTAACACGTGGGCAATCTGCCCTAAAAGACTGGGATACCACTTGGAAACAGGTGCTAATACCGGATAACAACATGAATCGCATGATTCAAGTTTGAAAGGCGGCGTAAGCTGTCACTTTAGGATGAGCCCGCGGCGCATTAGCTAGTTGGTGGGGTAAAGGCCTACCAAGGCAATGATGCGTAGCCGAGTTGAGAGACTGATCGGCCACATTGGGACTGAGACACGGCCCAA	Bacteria	Firmicutes	Bacilli	Lactobacillales	Lactobacillaceae	Lactobacillus	Lactobacillus_delbrueckii	Lactobacillus_delbrueckii_ASV_V9pIbok	0	0	0	0	0	0	0	0	0	0	0	0	0	0	0	0	0	0	0	0	0	0	0	275	0	0
ASV_zWID8X5K	GACGAACGCTGGCGGCGTGCCTAATACATGCAAGTCGAGCGAGCTGAATTCAAAAGATTCCTTCGGGATGATTTGTTGGACGCTAGCGGCGGATGGGTGAGTAACACGTGGGCAATCTGCCCTAAAAGCGTGGGATACCACTTGGAAACAGGTGCTAATACCGGATAACAACATGAATCGCATGATTCAAGTTTGAAAGGCGGCGCAAGCTGTCACTTTAGGATGAGCCCGCGGCGCATTAGCTAGTTGGTGGGGTAAAGGCCTACCAAGGCAATGATGGCGTAGCCGAGTTGAGAGACTGATCGGCCACATTGGGACTGAGACACGGCCCAA	Bacteria	Firmicutes	Bacilli	Lactobacillales	Lactobacillaceae	Lactobacillus	Lactobacillus_delbrueckii	Lactobacillus_delbrueckii_ASV_zWID8X5K	0	0	0	0	0	0	312	0	0	210	0	0	0	0	0	0	0	0	0	0	88	1128	4210	292	1324	0
ASV_gOtTr82U	GACGAACGCTGGCGGCGTGCCTAATACATGCAAGTCGAGCGAGCTGAATTCAAAAGATTCCTTCGGGATGATTTGTTGGACGCTAGCGGCGGATGGGTGAGTAACACGTGGGCAATCTGCCCTAAAAGCGTGGGATACCACTTGGAAACAGGTGCTAATACCGGATAACAACATGAATCGCATGATTCAAGTTTGAAAGGCGGCGCAAGCTGTCACTTTAGGATGAGCCCGCGGCGCATTAGCTAGTTGGTGGGGTAAAGGCGTACCAAGGCAATGATGGCGTAGCCGAGTTGAGAGACTGATCGGCCACATTGGGACTGAGACACGGCCCAA	Bacteria	Firmicutes	Bacilli	Lactobacillales	Lactobacillaceae	Lactobacillus	Lactobacillus_delbrueckii	Lactobacillus_delbrueckii_ASV_gOtTr82U	0	0	0	0	0	0	0	0	0	0	0	0	0	0	0	0	0	0	0	0	0	0	617	0	0	0
ASV_BvjoRNi7	GACGAACGCTGGCGGCGTGCCTAATACATGCAAGTCGAGCGAGCTGAATTCAAAAGATCCCTTCGGGGTGATTTGTTGGACGCTAGCGGCGGATGGGTGAGTAACACGTGGGCAATCTGCCCTAAAAGCGTGGGATACCACTTGGAAACAGGTGCTAATACCGGATAACAACATGAATCGCATGATTCAAGTTTGAAAGGCGGCGCAAGCTGTCACTTTAGGATGAGCCCGCGGCGCATTAGCTAGTTGGTGGGGTAAAGGCCTACCAAGGCAATGATGGCGTAGCCGAGTTGAGAGACTGATCGGCCACATTGGGACTGAGACACGGCCCAA	Bacteria	Firmicutes	Bacilli	Lactobacillales	Lactobacillaceae	Lactobacillus	Lactobacillus_delbrueckii	Lactobacillus_delbrueckii_ASV_BvjoRNi7	0	0	0	0	0	0	368	0	0	250	0	0	0	0	0	0	0	0	0	0	0	1028	3888	816	4453	0
ASV_WxC5Fcbs	GACGAACGCTGGCGGCGTGCCTAATACATGCAAGTCGAGCGAGCAGAACCAGCAGATTTACTTCGGTAATGACGCTGGGGACGCGAGCGGCGGATGGGTGAGTAACACGTGGGTAACCTGCCCTTGAAGTAGGGGATAACACTTGGAACAGGTGCTAATACCGTATAACAACCAAAACCACCTGGTTTTGGTTTAAAAAGATGGCTTCGGCTATCACTTTAGGATGGACCCGCGGCGTATTAGCTTGTTGGTAAGGTAACGGCCTACCAAGGCAATGATACGTAGCCGACCTGAGAGGGTAATCGGCCACATTGGGACTGAGACACGGCCCAA	Bacteria	Firmicutes	Bacilli	Lactobacillales	Lactobacillaceae	Lactobacillus	Lactobacillus_parabuchneri	Lactobacillus_parabuchneri_ASV_WxC5Fcbs	0	0	0	0	0	0	0	0	0	0	0	0	0	0	0	0	0	0	0	0	0	0	0	0	155	0
ASV_BcHXBBvX	GACGAACGCTGGCGGCGTGCCTAATACATGCAAGTCGAGCGAGCTGAATTCAAAAGATCCCTTCGGGGTGATTTGTTGGACGCTAGCGGCGGATGGGTGAGTAACACGTGGGCAATCTGCCCTAAAGACTGGGATACCACTTGGAAACAGGTGCTAATACCGTATAACAACCAAAACCACCTGGTTTTGGTTTAAAAGATGGCTTCGGCTATCACTTTAGGATGGACCCGCGGCGTATTAGCTTGTTGGTAAGGTAACGGCCTACCAAGGCAATGATACGTAGCCGACCTGAGAGGTAATCGGCCACATTGGGACTGAGACACGGCCCAA	Bacteria	Firmicutes	Bacilli	Lactobacillales	Lactobacillaceae	Lactobacillus	Lactobacillus_delbrueckii	Lactobacillus_delbrueckii_ASV_BcHXBBvX	0	0	0	0	0	0	0	0	0	0	0	0	0	0	0	0	0	0	0	0	0	0	0	0	57	0
ASV_vBXvyKC	GATGAACGCTGGCGGCGTGCCTAATACATGCAAGTCGAGCGAACAGACAAGGAGCTTGCTCCTTTGACGTTAGCGGCGGACGGGTGAGTAACACGTGGGTAACCTACCTATAAGACTGGGATAACTTCGGGAAACCGGAGCTAATACCGGATAATATTTCGAACCGCATGGTTCGATAGTGAAGATGGTTTTGCTATCACTTATAGATGGACCCGCGCCGTATTAGCTAGTTGGTAAGGTAACGGCTTACCAAGGCGACGATACGTAGCCGACCTGAGAGGTGATCGGCCACACTGGAACTGAGACACGGTCCAG	Bacteria	Firmicutes	Bacilli	Bacillales	Staphylococcaceae	Staphylococcus	Staphylococcus_haemolyticus	Staphylococcus_haemolyticus_ASV_vBXvyKC	0	0	0	0	34	0	0	0	0	0	0	0	0	0	0	0	0	0	0	0	0	0	0	0	0	0
ASV_KhdWyLeT	GATGAACGCTGGCGGCGTGCCTAATACATGCAAGTCGAGCGAACAGATAAGGAGCTTGCTCCTTTGACGTTAGCGGCGGACGGGTGAGTAACACGTGGGTAACCTACCTATAAGACTGGGATAACTTCGGGAAACCGGAGCTAATACCGGATAATATTTCGAACCGCATGGTTCGATAGTGAAAGATGGTTTTGCTATCACTTATAGATGGACCCGCGCCGTATTAGCTAGTTGGTAAGGTAACGGCTTACCAAGGCGACGATACGTAGCCGACCTGAGAGGTGATCGGCCACACTGGAACTGAGACACGGTCCAG	Bacteria	Firmicutes	Bacilli	Bacillales	Staphylococcaceae	Staphylococcus	Staphylococcus_devriesei	Staphylococcus_devriesei_ASV_KhdWyLeT	0	29	0	0	0	0	0	0	0	0	0	0	0	0	0	0	0	0	0	0	0	0	0	0	0	0
ASV_HKCqnc8Z	GATGAACGCTGGCGGCGTGCCTAATACATGCAAGTCGAGCGAACTGATAAGGAGCTTGCTCCTTTGACGTTAGCGGCGGACGGGTGAGTAACACGTGGGTAACCTACCTATAAGACTGGGATAACTTCGGGAAACCGGAGCTAATACCGGATAATATTTCGAACCGCATGGTTCGATAGTGAAAGATGGTTTTGCTATCACTTATAGATGGACCCGCGCCGTATTAGCTAGTTGGTAAGGTAACGGCTTACCAAGGCGACGATACGTAGCCGACCTGAGAGGTGATCGGCCACACTGGAACTGAGACACGGTCCAG	Bacteria	Firmicutes	Bacilli	Bacillales	Staphylococcaceae	Staphylococcus	Staphylococcus_haemolyticus	Staphylococcus_haemolyticus_ASV_HKCqnc8Z	0	0	0	0	0	30	0	0	0	0	0	0	0	0	0	0	0	0	0	0	0	0	0	0	0	0
ASV_JLfiY2Qv	GATGAACGCTGGCGGCGTGCCTAATACATGCAAGTCGAGCGAACAGATAAGGAGCTTGCTCCTTTGACGTTAGCGGCGGACGGGTGAGTAACACGTGGGTAACCTACCTATAAGACTGGGATAACTTCGGGAACCGGAGCTAAGTACCGGATAATATTTCGAACCGCATGGTTCGATAGTGAAAGATGGTTTTGCTATCACTTATAGATGGATCCGCGCCGTATTAGCTAGTTGGTAAGGTAACGGCTTACCAAGGCAACGATACGTAGCCGACCTGAGAGGTGATCGGCCACACTGGAACTGAGACACGGTCCAG	Bacteria	Firmicutes	Bacilli	Bacillales	Staphylococcaceae	Staphylococcus	Staphylococcus_devriesei	Staphylococcus_devriesei_ASV_JLfiY2Qv	0	0	0	36	0	0	0	0	0	0	0	0	0	0	0	0	0	0	0	0	0	0	0	0	0	0
ASV_cBCduLFY	GATGAACGCTGGCGGCGTGCCTAATACATGCAAGTCGAGCGAACGGACGAGAAGCTTGCTTCTCTGATGTTAGCGGCGGACGGGTGAGTAACACGTGGATAACCTACCTATAAGACTGGGATAACTTCGGGAAACCGGAGCTAATACCGGATAATATTTTGAACCGCATGGTTCAAAAGTGAAAGACGGTCTTGCTGTCACTTATAGATGGATCCGCGCTGCATTAGCTAGTTGGTAAGGTAACGGCTTACCAAGGCAACGATGCATAGCCGACCTGAGAGGGTGATCGGCCACACTGGAACTGAGACACGGTCCAG	Bacteria	Firmicutes	Bacilli	Bacillales	Staphylococcaceae	Staphylococcus	Staphylococcus_aureus	Staphylococcus_aureus_ASV_cBCduLFY	2	121	0	0	19	28	0	0	0	0	0	0	0	0	0	0	115	0	130	0	0	0	0	0	0	0
ASV_A5nM57SW	GACGAACGCTGGCGGCATGCCTAATACATGCAAGTCGAGCGAACAGATGAAGTGCTTGCACTTCTGACGTTAGCGGCGAACGGGTGAGTAACACGTAAGGAATCTACCTATAAGCGGGGATAACATTCGGAAACGGGTGCTAATACCGCATAATATCTTCTTCCGCATGGAAGAAGATTGAAAGACGGCTCTGCTGTCACTTATAGATGACCTTGCGGTGCATTAGTTAGTTGGTGGGGTAACGGCCTACCAAGACGATGATGCATAGCCGACCTGAGAGGTGATCGGCCACATTGGGACTGAGACACGGCCCAA	Bacteria	Firmicutes	Bacilli	Lactobacillales	Aerococcaceae	Aerococcus	Aerococcus_viridans	Aerococcus_viridans_ASV_A5nM57SW	0	0	0	0	0	0	0	0	0	0	0	0	0	0	0	0	0	0	0	17	0	0	0	0	0	0
ASV_BafbRpd4	GACGAACGCTGGCGGCATGCCTAATACATGCAAGTCGAGCGAACAGATGAAGTGCTTGCACTTCTGACGTTAGCGGCGAACGGGTGAGTAACACGTAAGGAATCTACCTATAAGCGGGGGATAACATTCGGAAACGGGTGCTAATACCGCATAATATCTTCTTCCGCATGGAAGAAGATTGAAAGACGGCTCTGCTGTCACTTATAGATGACCTTGCGGTGCATTAGTTAGTTGGTGGGGTAACGGCCTACCAAGACGATGATGCATAGCCGACCTGAGAGGTGATCGGCCACATTGGGACTGAGACACGGCCCCAA	Bacteria	Firmicutes	Bacilli	Lactobacillales	Aerococcaceae	Aerococcus	Aerococcus_viridans	Aerococcus_viridans_ASV_BafbRpd4	0	0	0	0	0	0	0	0	0	0	0	0	0	5	0	0	0	0	0	0	0	0	0	0	0	0
ASV_xPSAkBBe	GATGAACGCTGGCGGCGTGCCTAATACATGCAAGTCGAGCGAACCACTTCGGTGGTGAGCGGCGAACGGGTGAGTAACACGTAGGTGATCTGCCCATCAGACGGGGACAACGATTGGAAACGATCGCTAATACCGGATAGGACGAAAGTTTAAAGGTGCTCCTGGCACCGCTGATGGATGAGCCTGCGGCGCATTAGCTAGTTGGTAGGGTAAAGGCCTACCAAGGCGACGATGCGTAGCCGACCTGAGAGGGTGAACGGCCACACTGGGACTGAGACACGGCCCAG	Bacteria	Firmicutes	Erysipelotrichia	Erysipelotrichales	Erysipelotrichaceae	Turicibacter	Turicibacter_sanguinis	Turicibacter_sanguinis_ASV_xPSAkBBe	0	0	0	0	0	0	0	0	0	0	0	0	0	0	6	0	0	0	0	0	0	0	0	0	0	0
ASV_kLfoqAx	GACGAACGCTGGCGGCGTGCCTAATACATGCAAGTCGAACGCACTGACGTCGACCGAAGCTGCTTGCAGTGGACGTTGATTGACGTGAGTGGCGGACGGGTGAGTAACACGTGGGTAACCTACCCTTAAGTGGGGGATAACATTTGGAAACAGATGCTAATACCGCATAACCATTCAGACCACATGGTCTGAATGTAAAAGACGGCCTTTGGCTGTCACTTTTGGACGGACCCGCGGCGTATTAGTTAGTTGGTAAGGTAACGGCTTACCAAGACAATGATACGTAGCCGACCTGAGAGGTAATCGGCCACATTGGGACTGAGACACGGCCCAA	Bacteria	Firmicutes	Bacilli	Lactobacillales	Lactobacillaceae	Lactobacillus	Lactobacillus_coryniformis	Lactobacillus_coryniformis_ASV_kLfoqAx	0	0	209	0	0	0	0	0	0	0	475	0	0	0	0	0	0	0	0	0	0	0	0	0	0	0
ASV_b7eLLt4B	GACGAACGCTGGCGGCGTGCCTAATACATGCAAGTCGAACGCACTGACGTCGACCGAAGCTGCTTGCAGTGGACGTTGATTGACGTGAGTGGCGGACGGGTGAGTAACACGTGGGTAACCTACCCTTAAGTGGGGGATAACATTTGGAAACAGATGCTAATACCGCATAACCATTCTGACCACATGGTCTGAATGTAAAAGACGGCCTTTGGCTGTCACTTTTGGACGGACCCGCGGCGTATTAGTTAGTTGGTAAGGTAACGGCTTACCAAGACAATGATACGTAGCCGACCTGAGAGGGTAATCGGCCACATTGGGACTGAGACACGGCCCAA	Bacteria	Firmicutes	Bacilli	Lactobacillales	Lactobacillaceae	Lactobacillus	Lactobacillus_coryniformis	Lactobacillus_coryniformis_ASV_b7eLLt4B	0	0	0	337	0	0	0	0	0	0	0	0	0	0	0	0	0	0	0	0	0	0	0	0	0	0
ASV_OLwb0pX	GACGAACGCTGGCGGCGTGCCTAATACATGCAAGTCGAACGCACTGACGTCGACCGAAGCTGCTTGCAGTGGACGTTGATTGACGTGAGTGGCGGACGGGTGAGTAACACGTGGGTAACCTACCCTTAAGTGGGGGATAACATTTGGAAACAGATGCTAATACCGCATAACCATTCAGACCACATGGTCTGAATGTAAAAGACGGCCTTTGGCTGTCACTTTTGGACGGACCCGCGGCGTATTAGTTAGTTGGTAAGGTAACGGCTTACCAAGACAATGATACGTAGCCGACCTGAGAGGGTAATCGGCCACATTGGGACTGAGACACGGCCCAA	Bacteria	Firmicutes	Bacilli	Lactobacillales	Lactobacillaceae	Lactobacillus	Lactobacillus_coryniformis	Lactobacillus_coryniformis_ASV_OLwb0pX	340	1071	0	8086	400	357	2709	67	1687	0	0	190	726	0	250	3353	295	3740	502	580	252	6	0	16	46	0
ASV_ceBP7pz	GACGAACGCTGGCGGCGTGCCTAATACATGCAAGTCGAACGCACTGACGTCGACCGAAGCTGCTTGCAGTGGACGTTGATTGACGTGAGTGGCGGACGGGTGAGTAACACGTGGGTAACCTACCCTTAAGTAGGGGATAACATTTGGAAACAGATGCTAATACCGCATAACCATTCAGACCACATGGTCTGAATGTAAAAGACGGCCTTTGGCTGTCACTTTTGGACGGACCCGCGGCGTATTAGTTAGTTGGTAAGGTAACGGCTTACCAAGACAATGATACGTAGCCGACCTGAGAGGTAATCGGCCACATTGGGACTGAGACACGGCCCAA	Bacteria	Firmicutes	Bacilli	Lactobacillales	Lactobacillaceae	Lactobacillus	Lactobacillus_coryniformis	Lactobacillus_coryniformis_ASV_ceBP7pz	0	0	0	789	0	0	0	0	0	0	0	0	0	0	0	0	0	0	0	0	0	0	0	0	0	0
ASV_UMGSOiBg	GACGAACGCTGGCGGCGTGCCTAATACATGCAAGTCGAACGCACTGACGTCGACCGAAGCTGCTTGCAGTGGACGTTGATTGACGTGAGTGGCGGACGGGTGAGTAACACGTGGGTAACCTACCCTTAAGCGGGGGATAACATTTGGAAACAGATGCTAATACCGCATAACCATTCAGACCACATGGTCTGAATGTAAAAGACGGCCTTTGGCTGTCACTTTTGGACGGACCCGCGGCGTATTAGTTAGTTGGTAAGGTAACGGCTTACCAAGACAATGATACGTAGCCGACCTGAGAGGGTAATCGGCCACATTGGGACTGAGACACGGCCCAA	Bacteria	Firmicutes	Bacilli	Lactobacillales	Lactobacillaceae	Lactobacillus	Lactobacillus_coryniformis	Lactobacillus_coryniformis_ASV_UMGSOiBg	0	239	0	1318	0	0	465	0	0	0	0	50	0	0	0	0	0	1433	0	202	38	0	0	0	0	0
ASV_45TrRqv	GACGAACGCTGGCGGCGTGCCTAATACATGCAAGTCGAACGCACTGACGTCGACCGAAGCTGCTTGCAGTGGACGTTGATTGACGTGAGTGGCGGACGGGTGAGTAACACGTGGGTAACCTACCCTTAAGCGGGGGATAACATTTGGAAACAGATGCTAATACCGCATAACCATTCAGACCACATGGTCTGAATGTAAAAGACGGCCTTTGGCTGTCACTTTTGGACGGACCCGCGGCGTATTAGTTAGTTGGCAAGGTAACGGCTTACCAAGACAATGATACGTAGCCGACCTGAGAGGGTAATCGGCCACATTGGGACTGAGACACGGCCCAA	Bacteria	Firmicutes	Bacilli	Lactobacillales	Lactobacillaceae	Lactobacillus	Lactobacillus_coryniformis	Lactobacillus_coryniformis_ASV_45TrRqv	0	0	0	61	0	0	210	0	0	0	0	0	0	0	0	0	0	0	138	0	0	0	0	0	0	0
ASV_PexENSuD	GACGAACGCTGGCGGCGTGCCTAATACATGCAAGTCGAACGCACTGACGTCGACTGAAGCTGCTTGCAGTGGACGTTGATTGACGTGAGTGGCGGACGGGTGAGTAACACGTGGGTAACCTACCCTTAAGTGGGGGATAACATTTGGAAACAGATGCTAATACCGCATAACCATTCAGACCACATGGTCTGAATGTAAAAGACGGCCTTTGGCTGTCACTTTTGGACGGACCCGCGGCGTATTAGTTAGTTGGTAAGGTAACGGCTTACCAAGACAATGATACGTAGCCGACCTGAGAGGGTAATCGGCCACATTGGGACTGAGACACGGCCCAA	Bacteria	Firmicutes	Bacilli	Lactobacillales	Lactobacillaceae	Lactobacillus	Lactobacillus_coryniformis	Lactobacillus_coryniformis_ASV_PexENSuD	73	284	0	2243	0	0	610	0	197	0	117	0	155	0	0	934	0	1399	0	206	88	0	0	0	0	0
ASV_OIavpwaI	GATGAACGCTGGCGGCGTGCCTAATACATGCAAGTCGAACGCACTGACGTCGACTGAAGCTGCTTGCAGTGGAAGTCGATCGACGTGAGTGGCGGACGGGTGAGTAACACGTGGGTAACCTACCCTTAAGTGGGGGATAACATTTGGAAACAGATGCTAATACCGCATAACCATACAGACCACATGGTCTGTATGTAAAAGATGGCTTCGGCTATCACTTTTGGACGGACCCGCGGCGTATTAGTTAGTTGGTAAGGTAACGGCTTACCAAGACGTGATACGTAGCCGACCTGAGAGGGTAATCGGCCACATTGGGACTGAGACACGGCCCAA	Bacteria	Firmicutes	Bacilli	Lactobacillales	Lactobacillaceae	Lactobacillus	Lactobacillus_coryniformis	Lactobacillus_coryniformis_ASV_OIavpwaI	405	0	0	22	0	91	0	0	133	0	0	0	0	0	0	0	0	0	0	0	0	0	0	0	0	0
ASV_zq7soUaH	GACGAACGCTGGCGGCGTGCCTAATACATGCAAGTCGAACGCACTGACGTCGACAGAAGGTGCTTGCACTGGAAGTTGATTGACGTGAGTGGCGGACGGGTGAGTAACACGTGGGTAACCTGCCCTTAAGCGGGGGATAACATTTGGAAACAGATGCTAATACCGCATAAAAGTTGAGATCACATGGTCTTAATTTGAAAGACGGCCTTTGGCTGTCACTTAAGGATGGACCCGCGGCGTATTAGCTAGTTGGTGAGATAATAGCCCACCAAGGCGATGATACGTAGCCGACCTGAGAGGGTAATCGGCCACATTGGGACTGAGACACGGCCCAA	Bacteria	Firmicutes	Bacilli	Lactobacillales	Lactobacillaceae	Lactobacillus	Lactobacillus_bifermentans	Lactobacillus_bifermentans_ASV_zq7soUaH	0	0	0	0	0	0	0	0	0	0	0	0	0	0	0	0	0	0	0	0	3	0	0	0	0	0
ASV_45NM2fz0	GACGAACGCTGGCGGCGTGCCTAATACATGCAAGTCGAACGCACTGAGGGAGAACTTGTTCTCTTGACGTGAGTGGCGCACGGGTGAGTAACACGTGGGAAACCTACCCTTCAGCGGGGGATAACCATCGGAAACGATGACTAATACCGCATAGACGACAGAACCGCCTGGTTCAATCGGGAAAGACGGCTTCGGCTGTCACTGAAGGATGGTCCCGCGCTGCATTAGCTAGTTGGTAAGGTAACGGCTTACCAAGGCGATGATGCATAGCCGACCTGAGAGGTGATCGGCCACATTGGGACTGAGACACGGCCCAA	Bacteria	Firmicutes	Bacilli	Lactobacillales	Aerococcaceae	Facklamia	Facklamia_tabacinasalis	Facklamia_tabacinasalis_ASV_45NM2fz0	0	0	0	0	0	0	0	0	0	0	0	0	0	0	0	0	0	0	0	0	0	0	0	0	0	69
ASV_WzoI8q	GACGAACGCTGGCGGCGTGCCTAATACATGCAAGTCGAACGCACTGACGGAGAACTTGTTCTCTTGACGTGAGTGGCGCACGGGTGAGTAACACGTGGGAAAACCTACCCTTCAGCGGGGGATAACCATCGGAAACGATGACTAATACCGCATAGACGACAGAACCGCCTGGTTCAATCGGGAAAGACGGCTTCGGCTGTCACTGAAGGATGGTCCCGCGCTGCATTAGCTAGTTGGTAAGGTAACGGCTTACCAAGGCGATGATGCATAGCCGACCTGAGAGGTGATCGGCCACATTGGGACTGAGACACGGCCCAA	Bacteria	Firmicutes	Bacilli	Lactobacillales	Aerococcaceae	Facklamia	Facklamia_tabacinasalis	Facklamia_tabacinasalis_ASV_WzoI8q	0	0	0	0	0	0	0	0	0	0	0	0	0	2	0	0	0	0	0	0	0	0	0	0	0	0
ASV_hSnmXLrS	GACGAACGCTGGCGGCGTGCCTAATACATGCAAGTCGAACGCTTCTTTTTCCACCGGAGCTTGCTCCACCGGAAAAAGAGGAGTGGCGAACGGGTGAGTAACACGTGGGTAACCTGCCCATCAGAAGGGGATAACACTTGGAAACAGGTGCTAATACCGTATAACAATCGAAACCGCATGGTTTTGATTTGAAAGGCGCTTTCGGGTGTCGCTGATGGATGGACCCGCGGTGCATTAGCTAGTTGGTGAGGTAACGGCTCACCAAGGCCACGATGCATAGCCGACCTGAGAGGGTGATCGGCCACATTGGGACTGAGACACGGCCCAA	Bacteria	Firmicutes	Bacilli	Lactobacillales	Enterococcaceae	Enterococcus	Enterococcus_faecium	Enterococcus_faecium_ASV_hSnmXLrS	0	0	0	0	0	0	0	0	0	0	0	0	0	0	0	0	0	0	0	0	0	0	0	0	0	36939
ASV_vWODuh58	GACGAACGCTGGCGGCGTGCCTAATACATGCAAGTCGAACGCTTCTTTTTCCACCGGAGCTTGCTCCACCGGAAAAAGAGGAGTGGCGAACGGGTGAGTAACACGTGGGTAACCTGCCCATCAGAAGGGGATAACACTTGGAAACAGGTGCTAATACCGTATAACAATCAAAAACCGCATGGTTTTGATTTGAAAGGCGCTTTCGGGTGTCGCTGATGGATGGACCCGCGGTGCATTAGCTAGTTGGTGAGGTAACGGCTCACCAAGGCCACGATGCATAGCCGACCTGAGAGGGTGATCGGCCACATTGGGACTGAGACACGGCCCAA	Bacteria	Firmicutes	Bacilli	Lactobacillales	Enterococcaceae	Enterococcus	Enterococcus_faecium	Enterococcus_faecium_ASV_vWODuh58	0	0	0	0	0	0	0	0	0	0	0	0	0	0	0	0	0	0	0	0	0	0	0	0	0	20177
ASV_MBHEEVwc	GACGAACGCTGGCGGCGTGCCTAATACATGCAAGTCGAACGCTTCTTTTTCCACCGGAGCTTGCTCCACCGGAAAAAAGAGGAGTGGCGAACGGGTGAGTAACACGTGGGTAACCTGCCCATCAGAAGGGGATAACACTTGGAAACAGGTGCTAATACCGTATAACAATCAAAACCGCATGGTTTTGATTTGAAAGGCGCTTTCGGGTGTCGCTGATGGATGGACCCGCGGTGCATTAGCTAGTTGGTGAGGTAACGGCTCACCAAGGCCACGATGCATAGCCGACCTGAGAGGTGATCGGCCACATTGGGACTGAGACACGGCCCAA	Bacteria	Firmicutes	Bacilli	Lactobacillales	Enterococcaceae	Enterococcus	Enterococcus_faecium	Enterococcus_faecium_ASV_MBHEEVwc	0	0	0	0	0	0	0	0	0	0	0	0	0	0	0	0	0	0	0	0	0	2166	5364	0	0	0
ASV_zsa4e5su	GACGAACGCTGGCGGCGTGCCTAATACATGCAAGTCGAACGCTTCTTTTTCCACCGGAGCTTGCTCCACCGGAAAAAAGAAGAGTGGCGAACGGGTGAGTAACACGTGGGTAACCTGCCCATCAGAAGGGGATAACACTTGGAAACAGGTGCTAATACCGTATAACAATCAAAACCGCATGGTTTTGATTTGAAAGGCGCTTTCGGGTGTCGCTGATGGATGGACCCGCGGTGCATTAGCTAGTTGGTGAGGTAACGGCTCACCAAGGCCACGATGCATAGCCGACCTGAGAGGTGATCGGCCACATTGGGACTGAGACACGGCCCAA	Bacteria	Firmicutes	Bacilli	Lactobacillales	Enterococcaceae	Enterococcus	Enterococcus_faecium	Enterococcus_faecium_ASV_zsa4e5su	0	0	0	0	0	0	0	0	0	0	0	0	0	0	0	0	0	0	0	0	3	1462	3628	0	0	0
ASV_3jBfiTEk	GACGAACGCTGGCGGCGTGCCTAATACATGCAAGTCGAACGCTTCTTTTTCCACCGGAGCTTGCTCCACCGGAAAAAAGAGGAGTGGCGAACGGGTGAGTAACACGTGGGTAACCTGCCCATCAGAAGGGGATAACACTTGGAAACAGGTGCTAATACCGTATAACAATCGAAACCGCATGGTTTTGATTTGAAAGGCGCTTTCGGGTGTCGCTGATGGATGGACCCGCGGTGCATTAGCTAGTTGGTGAGGTAACGGCTCACCAAGGCCACGATGCATAGCCGACCTGAGAGGTGATCGGCCACATTGGGACTGAGACACGGCCCAA	Bacteria	Firmicutes	Bacilli	Lactobacillales	Enterococcaceae	Enterococcus	Enterococcus_faecium	Enterococcus_faecium_ASV_3jBfiTEk	0	0	0	0	0	0	0	0	0	0	0	0	0	0	2	0	0	0	0	0	0	3094	7893	0	0	0
ASV_r8NITMQu	GACGAACGCTGGCGGCGTGCCTAATACATGCAAGTCGAACGCTTCTTTTTCCACCGGAGCTTGCTCCACCGGAAAAAGAAGAGTGGCGAACGGGTGAGTAACACGTGGGTAACCTGCCCATCAGAAGGGGATAACACTTGGAAACAGGTGCTAATACCGTATAACAATCAAAAACCGCATGGTTTTGATTTGAAAGGCGCTTTCGGGTGTCGCTGATGGATGGACCCGCGGTGCATTAGCTAGTTGGTGAGGTAACGGCTCACCAAGGCCACGATGCATAGCCGACCTGAGAGGGTGATCGGCCACATTGGGACTGAGACACGGCCCAA	Bacteria	Firmicutes	Bacilli	Lactobacillales	Enterococcaceae	Enterococcus	Enterococcus_durans	Enterococcus_durans_ASV_r8NITMQu	0	0	0	0	0	0	0	0	0	0	0	0	0	0	0	0	0	0	0	0	0	0	0	0	0	13532
ASV_9G7BOoK	GACGAACGCTGGCGGCGTGCCTAATACATGCAAGTCGAACGCTTTTTCTTTCACCGGAGCTTGCTCCACCGAAAGAAAAAGGAGTGGCGAACGGGTGAGTAACACGTGGGTAACCTGCCCATCAGAAGGGGATAACACTTGGAAACAGGTGCTAATACCGTATAACAATAGAAACCGCATGGTTTCTATTTGAAAGGCGCTTTTGCGTCACTGATGGATGGACCCGCGGTGCATTAGCTAGTTGGTGAGGTAACGGCTCACCAAGGCAACGATGCATAGCCGACCTGAGAGGTGATCGGCCACATTGGGACTGAGACACGGCCCAA	Bacteria	Firmicutes	Bacilli	Lactobacillales	Enterococcaceae	Enterococcus	Enterococcus_gilvus	Enterococcus_gilvus_ASV_9G7BOoK	56	0	65	0	0	0	0	0	3	0	159	284	96	0	0	0	0	0	0	0	0	0	0	0	0	0
ASV_s9DABsNG	GACGAACGCTGGCGGCGTGCCTAATACATGCAAGTCGAACGCTTTTTCTTTCACCGGAGCTTGCTCCACCGAAAGAAAAAGGAGTGGCGAACGGGTGAGTAACACGTGGGTAACCTGCCCATCAGAAGGGGATAACACTTGGAAAACAGGTGCTAATACCGTATAACAATAGAAACCGCATGGTTTCTATTTGAAAGGCGCTTTTGCGTCACTGATGGATGGACCCGCGGTGCATTAGCTAGTTGGTGAGGTAACGGCTCACCAAGGCAACGATGCATAGCCGACCTGAGAGGTGATCGGCCACATTGGGACTGAGACACGGCCCAA	Bacteria	Firmicutes	Bacilli	Lactobacillales	Enterococcaceae	Enterococcus	Enterococcus_gilvus	Enterococcus_gilvus_ASV_s9DABsNG	0	32	0	0	0	0	0	0	0	0	0	0	0	0	0	0	0	0	0	0	0	0	0	0	0	0
ASV_BFRjcBkJ	GACGAACGCTGGCGGCGTGCCTAATACATGCAAGTCGAACGCTTTTTCTTTCACCGGAGCTTGCTCCACCGAAAGAAAAAGGAGTGGCGAACGGGTGAGTAACACGTGGGTAACCTGCCCATCAGAAGGGGATAACACTTGGAAACAGGTGCTAATACCGTATAACAATAGAAACCGCATGGTTTCTATTTGAAAGGCGCTTTTGCGTCACTGATGGATGGACCCGCGGTGCATTAGCTAGTTGGTGAGGTAACGGCTCACCAAGGCAACGATGCATAGCCGACCTGAGAGGGTGATCGGCCACATTGGGACTGAGACACGGCCCAA	Bacteria	Firmicutes	Bacilli	Lactobacillales	Enterococcaceae	Enterococcus	Enterococcus_gilvus	Enterococcus_gilvus_ASV_BFRjcBkJ	0	0	0	0	0	0	0	0	0	0	0	0	0	30	0	3	0	0	0	52	0	0	0	0	0	0
ASV_CqVThK6N	GACGAACGCTGGCGGCGTGCCTAATACATGCAAGTCGAACGCTTTTTTCTTTTCACCGGAGCTTGCTCCACCGAAAGAAAAAGGAGTGGCGAACGGGTGAGTAACACGTGGGTAACCTGCCCATCAGAAGGGGATAACACTTGGAAACAGGTGCTAATACCGTATAACAGTAGAAACCGCATGGTTTCTATTTGAAAGGCGCTTTTGCGTCACTGATGGATGGACCCGCGGTGCATTAGCTAGTTGGTGAGGTAACGGCTCACCAAGGCAACGATGCATAGCCGACCTGAGAGGTGATCGGCCACATTGGGACTGAGACACGGCCCAA	Bacteria	Firmicutes	Bacilli	Lactobacillales	Enterococcaceae	Enterococcus	Enterococcus_gilvus	Enterococcus_gilvus_ASV_CqVThK6N	0	0	629	0	0	0	0	0	0	0	0	0	0	0	0	0	0	0	0	0	0	0	0	0	0	0
ASV_ghjiiZe6	GACGAACGCTGGCGGCGTGCCTAATACATGCAAGTCGAACGCTTTTTTCTTTTCACCGGAGCTTGCTCCACCGAAAGAAAAAGGAGTGGCGAACGGGTGAGTAACACGTGGGTAACCTGCCCATCAGAAGGGGATAACACTTGGAAACAGGTGCTAATACCGTATAACAATAGAAACCGCATGGTTTCTATTTGAAAGGCGCTTTTGCGTCACTGATGGATGGACCCGCGGTGCATTAGCTAGTTGGTGAGGTAACGGCTCACCAAGGCAACGATGCATAGCCGACCTGAGAGGTGATCGGCCACATTGGGACTGAGACACGGCCCAA	Bacteria	Firmicutes	Bacilli	Lactobacillales	Enterococcaceae	Enterococcus	Enterococcus_gilvus	Enterococcus_gilvus_ASV_ghjiiZe6	0	0	0	390	187	2	0	7	0	0	0	0	0	0	0	0	0	0	0	0	19	0	0	0	0	0
ASV_Ds9zFh28	GACGAACGCTGGCGGCGTGCCTAATACATGCAAGTCGAACGCTTTTTCTTTCACCGGAGCTTGCTCCACCGAAAGAAAAAGGAGTGGCGAACGGGTGAGTAACACGTGGGTAACCTGCCCATCAGAAGGGGATAACACTTGGAAACAGGTGCTAATACCGTATAACAGTAGAAATCGCATGGTTTCTATTTGAAAGGCGCTTTTGCGTCACTGATGGATGGACCCGCGGTGCATTAGCTAGTTGGTGAGGTAACGGCTCACCAAGGCAACGATGCATAGCCGACCTGAGAGGTGATCGGCCACATTGGGACTGAGACACGGCCCCAA	Bacteria	Firmicutes	Bacilli	Lactobacillales	Enterococcaceae	Enterococcus	Enterococcus_malodoratus	Enterococcus_malodoratus_ASV_Ds9zFh28	0	0	0	0	0	0	0	0	0	0	0	0	146	0	0	0	0	0	0	0	0	0	0	0	0	0
ASV_jrMncOy5	GACGAACGCTGGCGGCGTGCCTAATACATGCAAGTCGAACGCTTCTTTCCTCCCGAGTGCTTGCACTCAATTGGAAAGAGGAGTGGCGGACGGGTGAGTAACACGTGGGTAACCTACCCATCAGAGGGGGATAACACTTGGAAACAGGTGCTAATACCGCATAACAGTTTATGCCGCATGGCATAAGAGTGAAAGGCGCTTTACGGGTGTCGCTGATGGATGGACCCGCGGTGCATTAGCTAGTTGGTGAGGTAACGGCTCACCAAGGCCACGATGCATAGCCGACCTGAGAGGGTGATCGGCCACACTGGGACTGAGACACGGCCCAG	Bacteria	Firmicutes	Bacilli	Lactobacillales	Enterococcaceae	Enterococcus	Enterococcus_faecalis	Enterococcus_faecalis_ASV_jrMncOy5	0	0	0	0	0	0	0	0	0	0	0	0	0	0	0	0	0	0	0	0	0	0	0	0	0	14722
ASV_POVL84Vy	GACGAACGCTGGCGGCGTGCCTAATACATGCAAGTCGAACGCTTCTTTCCTCCCGAGTGCTTGCACTCAATTGGAAAGAGGAGTGGCGGACGGGTGAGTAACACGTGGGTAACCTACCCATCAGAGGGGGATAACACTTGGAAACAGGTGCTAATACCGCATAACAGTTTATGCCGCATGGCATAAGAGTGAAAGGCGCTTTACGGTGTCGCTGATGGATGGACCCGCGGTGCATTAGCTAGTTGGTGAGGTAACGGCTCACCAAGGCCACGATGCATAGCCGACCTGAGAGGGTGATCGGCCACACTGGGACTGAGACACGGCCCAG	Bacteria	Firmicutes	Bacilli	Lactobacillales	Enterococcaceae	Enterococcus	Enterococcus_faecalis	Enterococcus_faecalis_ASV_POVL84Vy	0	0	0	0	0	0	0	0	0	0	0	0	0	0	0	0	0	0	0	0	0	0	953	0	0	0
ASV_rFIWyY3	GACGAACGCTGGCGGCGTGCCTAATACATGCAAGTCGAACGCTTCTTTCCTCCCGAGTGCTTGCACTCAATTGGAAAGAGGAGTGGCGGACGGGTGAGTAACACGTGGGTAACCTACCCATCAGAGGGGGATAACACTTGGAAACAGGTGCTAATACCGCATAACAGTTTATGCCGCATGGCATAAGAGTGAAAGGCGCTTTACGGGTGTCGCTGATGGATGGACCGCCGGTGCATTAGCTAGTTGGTGAGGTAACGGCTCACCAAGGCCACGATGCATAGCCGACCTGAGAGGGTGATCGGCCACACTGGGACTGAGACACGGCCCAG	Bacteria	Firmicutes	Bacilli	Lactobacillales	Enterococcaceae	Enterococcus	Enterococcus_faecalis	Enterococcus_faecalis_ASV_rFIWyY3	0	0	0	0	0	0	0	0	0	0	0	0	0	0	0	0	0	0	0	0	0	0	0	0	0	1547
ASV_IGt5GK8J	GACGAACGCTGGCGGCGTGCCTAATACATGCAAGTCGAACGCTTCTTTCCTCCCGAGTGCTTGCACTCAATTGGAAAGAGGAGTGGCGGACGGGTGAGTAACACGTGGGTAACCTACCCATCAGAGGGGGATAACACTTGGAAACAGGTGCTAATACCGCATAACAGTTTATGCCGCATGGCATAAGAGTGAAAGGCGCTTTCGGGTGTCGCTGATGGATGGACCCGCGGTGCATTAGCTAGTTGGTGAGGTAACGGCTCACCAAGGCCGCGATGCATAGCCGACCTGAGAGGGTGATCGGCCACACTGGGACTGAGACACGGCCCAG	Bacteria	Firmicutes	Bacilli	Lactobacillales	Enterococcaceae	Enterococcus	Enterococcus_faecalis	Enterococcus_faecalis_ASV_IGt5GK8J	0	40	0	0	0	0	0	0	0	0	2	0	0	3	0	0	0	0	0	0	0	2555	6923	0	0	0
ASV_7iPP88Pf	GACGAACGCTGGCGGCGTGCCTAATACATGCAAGTCGAACGCTTCTTTCCTCCCGAGTGCTTGCACTCAATTGGAAAGAGGAGTGGCGGACGGGTGAGTAACACGTGGGTAACCTACCCATCAGAGGGGGATAACACTTGGAAACAGGTGCTAATACCGCATAACAGTTTATGCCGCATGGCATAAGAGTGAAAGGCGCTTTACGGGTGTCGCTGATGGATGGACCCGCGGTGCATTAGCTAGTTGGTGAGGTAACGGCTCACCAAGGCCGCGATGCATAGCCGACCTGAGAGGGTGATCGGCCACACTGGGACTGAGACACGGCCCAG	Bacteria	Firmicutes	Bacilli	Lactobacillales	Enterococcaceae	Enterococcus	Enterococcus_faecalis	Enterococcus_faecalis_ASV_7iPP88Pf	0	0	0	0	0	0	0	0	0	0	0	0	0	0	0	0	0	0	0	0	0	0	0	0	0	4745
ASV_4Fn8h5GT	GACGAACGCTGGCGGCGTGCCTAATACATGCAAGTCGAACGCTTCTTTCCTCCCGAGTGCTTGCACTCAATTGGAAAGAGGAGTGGCGGACGGGTGAGTAACACGTGGGTAACCTACCCATCAGAGGGGGATAACACTTGGAAACAGGTGCTAATACCGCATAACAGTTTATGCCGCATGGCATAAGAGTGAAAGGCGCTTTCGGGTGTCGCTGATGGATGGACCCGCGGTGCATTAGCTAGTTGGTGAGGTAACGGCTCACCAAGGCCACGATGCATAGCCGACCTGAGAGGGTGATCGGCCACACTGGGACTGAGACACGGCCCAG	Bacteria	Firmicutes	Bacilli	Lactobacillales	Enterococcaceae	Enterococcus	Enterococcus_faecalis	Enterococcus_faecalis_ASV_4Fn8h5GT	0	0	0	5	12	0	0	0	0	0	0	4	0	0	0	0	0	0	0	0	0	4174	14331	0	58	0
ASV_ud3G55nF	GACGAACGCTGGCGGCGTGCCTAATACATGCAAGTCGAACGCTTCTTTTCTCCCGAGTGCTTGCACTCAATTGGAAAGAGGAGTGGCGGACGGGTGAGTAACACGTGGGTAACCTACCCATCAGAGGGGGATAACACTTGGAAACAGGTGCTAATACCGCATAACAGTTTATGCCGCATGGCATAAGAGTGAAAGGCGCTTTCGGGTGTCGCTGATGGATGGACCCGCGGTGCATTAGCTAGTTGGTGAGGTAACGGCTCACCAAGGCCACGATGCATAGCCGACCTGAGAGGGTGATCGGCCACACTGGGACTGAGACACGGCCCAG	Bacteria	Firmicutes	Bacilli	Lactobacillales	Enterococcaceae	Enterococcus	Enterococcus_faecalis	Enterococcus_faecalis_ASV_ud3G55nF	0	0	0	0	0	0	0	0	0	0	0	0	0	7	0	0	0	0	2	0	0	1963	5309	0	0	0
ASV_nfOceMFy	GACGAACGCTGGCGGCGTGCTTAACACATGCAAGTCGGACGGTAAGGCCCCTTTCGGGGGGTACACGAGTGGCGAACGGGTGAGTAACACGTGAGGAACGTGCCCTTGACTTCGGTATAGCTCCAGGAAACTGGTGGTAATCCCGAATATGAGCCTGGCCTGCATGGGTCGGGTTGGAAAGCTTTATGCGGTCAGGGATCGTCTCGCGGCCTATCAGCTTGTTGGTGGGGTAATGGCCTACCAAGGCAGCGACGGGTAGCCGGCCTGAGAGGGTGACCGGCCACATTGGGACTGAGATACGGCCCAG	Bacteria	Actinobacteria	Actinobacteria	Propionibacteriales	Propionibacteriaceae	Propionibacterium	Propionibacterium_freudenreichii	Propionibacterium_freudenreichii_ASV_nfOceMFy	0	0	0	0	0	0	0	0	0	0	0	0	0	0	0	0	0	0	0	0	0	160	0	0	0	131
ASV_MtDKnu0O	GACGAACGCTGGCGGCGTGCTTAACACATGCAAGTCGGACGGTAAGGCCCCTTTCGGGGGGTACACGAGTGGCGAACGGGTGAGTAACACGTGAGGAACGTGCCCTTGACTTCGGTATAGCTCCAGGAAACTGGTGGTAATCCCGAATATGAGCCTGGCCTGCATGGGTCGGGTTGGAAAGCTTTATGCGGTCAGGGATCGTCTCGCGGCCTATCAGCTTGTTGGTGGGGTAATGGCCTACCAAGGCAGCGACGGGGTAGCCGGCCTGAGAGGGTGACCGGCCACATTGGGACTGAGATACGGCCCAG	Bacteria	Actinobacteria	Actinobacteria	Propionibacteriales	Propionibacteriaceae	Propionibacterium	Propionibacterium_freudenreichii	Propionibacterium_freudenreichii_ASV_MtDKnu0O	0	0	0	0	0	0	0	0	0	0	0	0	0	0	0	0	0	0	0	0	0	0	160	0	0	0
ASV_Vwy8X2dh	GACGAACGCTGGCGGCGTGCTTAACACATGCAAGTCGGACGGTAAGGCCCCTTTCGGGGGGTACACGAGTGGCGAACGGGTGAGTAACACGTGAGGAACGTGCCCTTGACTTCGGTATAGCTCCAGGAAACTGGTGGTAATCCCGAATATGAGCCTGGCCTGCATGGGTTGGGTTGGAAAGCTTTATGCGGTCAGGGATCGTCTCGCGGCCTATCAGCTTGTTGGTGGGGTAATGGCCTACCAAGGCAGCGACGGGGTAGCCGGCCTGAGAGGGTGACCGGCCACATTGGGACTGAGATACGGCCCAG	Bacteria	Actinobacteria	Actinobacteria	Propionibacteriales	Propionibacteriaceae	Propionibacterium	Propionibacterium_freudenreichii	Propionibacterium_freudenreichii_ASV_Vwy8X2dh	0	0	0	0	0	0	0	0	0	0	0	0	0	0	0	0	0	0	0	0	0	0	0	67	175	0
ASV_Ga4xonbZ	GACGAACGCTGGCGGCGTGCTTAACACATGCAAGTCGAACGGTAAGGCCCTTTCGGGGGTACACGAGTGGCGAACGGGTGAGTAACACGTGAGTAACCTGCCCACTTCTTCGGGATAACGCTAGGAAACTGGTGCTAATACCGGATATGAGCTCCTGCCGCATGGTGGGGGTTGGAAAGTGTTTGTGGTGGTGGATGGACTCGCGGCCTATCAGCTTGTTGGTGAGGTAGTGGCTCACCAAGGCGGTGACGGGTAGCCGGCCTGAGAGGGTGACCGGCCACATTGGGACTGAGATACGGCCCAG	Bacteria	Actinobacteria	Actinobacteria	Propionibacteriales	Propionibacteriaceae	Acidipropionibacterium	Acidipropionibacterium_acidipropionici	Acidipropionibacterium_acidipropionici_ASV_Ga4xonbZ	0	0	0	0	0	0	0	0	0	0	0	0	0	0	0	0	0	0	0	0	0	0	0	0	27	0
ASV_ueG2nrTp	GACGAACGCTGGCGGCGTGCTTAACACATGCAAGTCGAACGGTAAGGCCCTTTCGGGGGTACACGAGTGGCGAACGGGTGAGTAACACGTGAGTAACCTGCCCTTGACTCTGGGATAACATCTGGAAACAGGTGCTAATACTGGATATTCAACCCTTGACTCATGTTTTGGGTTGGAAAGCTCCGGCGGTCATGGATGGACTCGCGGCCTATCAGCTTGTTGGTGAGGTAATGGCTCACCAAGGCTTCGACGGGTAGCCGGCCTGAGAGGGCGACCGGCCACATTGGGACTGAGATACGGCCCAA	Bacteria	Actinobacteria	Actinobacteria	Propionibacteriales	Propionibacteriaceae	Tessaracoccus	Tessaracoccus_flavescens	Tessaracoccus_flavescens_ASV_ueG2nrTp	0	0	0	0	0	0	0	0	0	0	0	0	0	0	0	0	0	0	0	0	0	0	0	0	0	2
ASV_298HMBEo	GACGAACGCTGGCGGCGTGCTTAACACATGCAAGTCGAACGGAAAGGCCCCAGCTTGCTGGGGTACTCGAGTGGCGAACGGGTGAGTAACACGTGGGTGATCTGCCCTGCACTTCGGGATAAGCCTGGGAAACTGGGTCTAATACCGGATAGGACCATCGTTTAGTGTCGGTGGTGGAAAGTTTTTCGGTGCAGGATGAGCCCGCGGCCTATCAGCTTGTTGGTGGGGTAATGGCCTACCAAGGCGTCGACGGGTAGCCGGCCTGAGAGGGTGGACGGCCACATTGGGACTGAGACACGGCCCAA	Bacteria	Actinobacteria	Actinobacteria	Corynebacteriales	Corynebacteriaceae	Corynebacteriaceae_Genus	Corynebacteriaceae_Species	Corynebacteriaceae_Species_ASV_298HMBEo	0	0	0	0	0	0	0	0	0	0	0	0	0	0	0	0	0	0	0	0	0	0	0	0	0	94
ASV_VGLUoSiI	GACGAACGCTGGCGGCGTGCTTAACACATGCAAGTCGAACGGAAAGGCCCTGCTTGCAGGGTACTCGAGTGGCGAACGGGTGAGTAACACGTGGGTGATCTGCCCTGCACTTCGGGATAAGCCTGGGAAACTGGGTCTAATACCGGATAGGACCATCGTTTAGTGTCGGTGGTGGAAAGTTTTTCGGTGCAGGATGAGCTCGCGGCCTATCAGCTTGTTGGTGGGGTAATGGCCTACCAAGGCGTCGACGGGTAGCCGGCCTGAGAGGGTGGACGGCCACATTGGGACTGAGACACGGCCCAG	Bacteria	Actinobacteria	Actinobacteria	Corynebacteriales	Corynebacteriaceae	Corynebacterium	Corynebacterium_variabile	Corynebacterium_variabile_ASV_VGLUoSiI	0	0	0	0	0	0	0	0	0	0	0	0	0	0	0	0	0	0	0	0	0	0	0	0	0	68
ASV_ESePwJ	GATGAACGCTGGCGGCGTGCTTAACACATGCAAGTCGAACGGAAAGGCCTCAGCTTGCTGGGGTACTCGAGTGGCGAACGGGTGAGTAACACGTGGGTGATCTGCCCTGCACTTTGGGATAAGCTTGGGAAACTGGGTCTAATACCGAATATGACCACTTCTTGGATGTTGTGGTGGAAAGCTTTTGCGGTGTGGGATGAGCCTGCGGCCTATCAGCTTGTTGGTGGGGTAATGGCCTACCAAGGCGGCGACGGGTATCCGGCCTGAGAGGGTGTACGGACACATTGGGACTGAGATACGGCCCAG	Bacteria	Actinobacteria	Actinobacteria	Corynebacteriales	Corynebacteriaceae	Corynebacterium	Corynebacterium_casei	Corynebacterium_casei_ASV_ESePwJ	0	0	0	0	0	0	0	0	0	0	0	0	0	0	0	0	0	0	0	0	0	0	0	0	0	255
ASV_wfv9N7Un	GACGAACGCTGGCGGCGTGCTTAACACATGCAAGTCGAACGCTGAAACCGGAGCTTGCTTTGGTGGATGAGTGGCGAACGGGTGAGTAACACGTGGGTGATCTGCCCTACACTTTGGGATAAGCCTGGGAAACTGGGTCTAATACCGAATATTCACACCACCGTAGGGGTGGTGTGGAAAGCTTTATGCGGTGTGGGATGAGCCTGCGGCCTATCAGCTTGTTGGTGGGGTAATGGCCTACCAAGGCGTCGACGGGTAGCCGGCCTGAGAGGGTGTACGGCCACATTGGGACTGAGACACGGCCCAG	Bacteria	Actinobacteria	Actinobacteria	Corynebacteriales	Corynebacteriaceae	Corynebacterium	Corynebacterium_glutamicum	Corynebacterium_glutamicum_ASV_wfv9N7Un	0	0	0	0	0	0	0	0	0	0	3	0	0	0	0	0	0	0	0	0	0	0	0	0	0	0
ASV_muiI7qyY	GACGAACGCTGGCTGCGTGCTTAACACATGCAAGTCGAACGCTGAAGCCCTGGTGCTTGCACCGGGGTGGATGAGTGGCGAACGGGTGAGTAACACGTGAGTAACCTGCCCCCGACTTCGGGATAAGCCCGGGAAACTGGGTCTAATACCGGATATGACGACCGAAGGCATCTTTGGTTGTGGAAAGTCTTTTCGGTTGGGGATGGGCTCGCGGCCTATCAGTTTGTTGGTGAGGTAATGGCTCACCAAGACGACGACGGGTAGCCGGCCTGAGAGGGCGACCGGCCACACTGGGACTGAGACACGGCCCAG	Bacteria	Actinobacteria	Actinobacteria	Micrococcales	Brevibacteriaceae	Brevibacterium	Brevibacterium_aurantiacum	Brevibacterium_aurantiacum_ASV_muiI7qyY	0	0	0	0	0	0	0	0	0	0	0	0	0	0	0	0	0	0	0	0	0	0	0	0	0	25
ASV_jpEfcbt	GACGAACGCTGGCTGCGTGCTTAACACATGCAAGTCGAACGCTGAAGCCCTGGTGCTTGCACCGGGGTGGATGAGTGGCGAACGGGTGAGTAACACGTGAGTAACCTGCCCCCGACTTCGGGATAAGCCCGGGAAACTGGGTCTAATACCGGATATGACCATGACTCGCATGAGTGATGGTGGAAAGTTTTTTCGGTTGGGGATGGGCTCGCGGCCTATCAGTTTGTTGGTGAGGTAATGGCTCACCAAGACGACGACGGGTAGCCGGCCTGAGAGGGCGACCGGCCACACTGGGACTGAGACACGGCCCAG	Bacteria	Actinobacteria	Actinobacteria	Micrococcales	Brevibacteriaceae	Brevibacterium	Brevibacterium_aurantiacum	Brevibacterium_aurantiacum_ASV_jpEfcbt	0	0	0	0	0	0	0	0	0	0	0	0	0	0	0	0	0	0	0	0	0	0	0	0	0	23
ASV_X0up98Le	GACGAACGCTGGCGGCGTGCTTAACACATGCAAGTCGAACGCTGAAGCTCGCAGCTTGCTGTGGGTGGATGAGTGGCGAACGGGTGAGTAACACGTGAGTAACCTGCCCCTGACTGCGGGATAAGCCCCGGGAAACTGGGTCTAATACCGCATATGACACTTGGCCGCATGGTCAGAGTGTGGAAAGTTTTTCGGTTGGGGGATGGGCTCGCGGCCTATCAGCTTGTTGGTGGGGTAAAGGCCTACCAAGGCGACGACGGGTAGCCGGCCTGAGAGGGCGACCGGCCACACTGGGACTGAGACACGGCCCAG	Bacteria	Actinobacteria	Actinobacteria	Micrococcales	Brevibacteriaceae	Brevibacterium	Brevibacterium_senegalense	Brevibacterium_senegalense_ASV_X0up98Le	0	0	0	0	0	0	0	0	0	0	0	0	0	0	0	0	0	0	0	0	0	0	0	0	0	15
ASV_4Nggxsck	GACGAACGCTGGCGGCGTGCTTAACACATGCAAGTCGAACGATGAAGCCCAGCTTGCTGGGCGGATTAGTGGCGAACGGGTGAGTAATACGTGAGTAACCTGCCTTTAACTCTGGGATAAGCCTTGGAAACGGGGTCTAATACCGGATACGACCAACCCTCGCATGGGGTGTTGGTGGAAAGGGATTTTGTACTGGTTTTAGATGGGCTCACGGCCTATCAGCTTGTTGGTGAGGTAACGGCTCACCAAGGCGACGACGGGTAGCCGGCCTGAGAGGGTGACCGGCCACACTGGGACTGAGACACGGCCCAG	Bacteria	Actinobacteria	Actinobacteria	Actinomycetales	Micrococcaceae	Rothia	Rothia_endophytica	Rothia_endophytica_ASV_4Nggxsck	0	0	0	0	0	0	0	0	0	0	0	0	0	0	0	0	0	0	0	0	0	0	0	0	9	0
ASV_D7VvmXwP	ATTGAACGCTGGCGGCAGGCTTAACACATGCAAGTCGAGCGGGGGAAGGTAGCTTGCTACCGGACCTAGCGGCGGACGGGTGAGTAATGCTTAGGAATCTGCCTATTAGTGGGGGACAACATCTCGAAAGGGATGCTAATACCGCATACGTCCTACGGGAGAAAGCAGGGGATCTTCGGACCTTGCGCTAATAGATGAGCCTAAGTCGGATTAGCTAGTTGGTGGGGTAAAGGCCTACCAAGGCGACGATCTGTAGCGGGTCTGAGAGGATGATCCGCCACACTGGGACTGAGACACGGCCCAG	Bacteria	Proteobacteria	Gammaproteobacteria	Pseudomonadales	Moraxellaceae	Acinetobacter	Acinetobacter_baumannii	Acinetobacter_baumannii_ASV_D7VvmXwP	0	0	0	0	0	0	0	0	0	0	0	0	0	0	0	0	0	0	0	0	0	0	0	0	133	0
ASV_NBVnfHCe	ATTGAACGCTGGCGGCAGGCTTAACACATGCAAGTCGAGCGGAGATGAGGTGCTTGCACCTTATCTTAGCGGCGGACGGGTGAGTAATGCTTAGGAATCTGCCTATTAGTGGGGGACAACATTCCGAAAGGAATGCTAATACCGCATACGTCCTACGGGAGAAAGCAGGGGATCTTCGGACCTTGCGCTAATAGATGAGCCTAAGTCGGATTAGCTAGTTGGTGGGGTAAAGGCCTACCAAGGCGACGATCTGTAGCGGGTCTGAGAGGATGATCCGCCACACTGGGACTGAGACACGGCCCAG	Bacteria	Proteobacteria	Gammaproteobacteria	Pseudomonadales	Moraxellaceae	Acinetobacter	Acinetobacter_haemolyticus	Acinetobacter_haemolyticus_ASV_NBVnfHCe	0	0	0	0	0	0	0	0	0	0	0	0	0	0	0	0	0	0	0	0	0	0	0	0	104	0
ASV_GsRwpTgP	ATTGAACGCTGGCGGCAGGCTTAACACATGCAAGTCGAGCGGAAACGATGATAGCTTGCTATCAGGCGTCGAGCGGCGGACGGGTGAGTAACACTTAGGAATCTACCTAGTAGTGGGGGATAGCTCGGGGAAACTCGAATTAATACCGCATACGACCTACGGGAGAAAGGGGGCAGTTTACTGCTCTCGCTATTAGATGAGCCTAAGTCGGATTAGCTAGATGGTGGGGTAAAGGCCTACCATGGCGACGATCTGTAGCTGGTCTGAGAGGATGATCAGCCACACCGGGACTGAGACACGGCCCGG	Bacteria	Proteobacteria	Gammaproteobacteria	Pseudomonadales	Moraxellaceae	Psychrobacter	Psychrobacter_celer	Psychrobacter_celer_ASV_GsRwpTgP	0	0	0	0	0	0	0	0	0	0	0	0	0	0	0	0	0	0	0	0	0	0	0	0	0	42
ASV_384iw6mx	ATTGAACGCTGGCGGCAGGCTTAACACATGCAAGTCGAGCGGAAACGATAGGAGCTTGCTCCTAGGCGTCGAGCGGCGGACGGGTGAGTAACACTTAGGAATCTACCTAGTAGTGGGGGATAGCTCGGGGAAACTCGAATTAATACCGCATACGACCTACGGGAGAAAGGGGGCAGTTTACTGCTCTCGCTATTAGATGAGCCTAAGTCGGATTAGCTAGATGGTGGGGTAAAGGCCTACCATGGCGACGATCTGTAGCTGGTCTGAGAGGATGATCAGCCACACCGGGACTGAGACACGGCCCCGG	Bacteria	Proteobacteria	Gammaproteobacteria	Pseudomonadales	Moraxellaceae	Psychrobacter	Psychrobacter_celer	Psychrobacter_celer_ASV_384iw6mx	0	0	0	0	0	0	0	0	0	0	0	0	0	0	0	0	0	0	0	0	0	0	0	0	0	19
ASV_nG42NKr6	ATTGAACGCTGGCGGCAGGCCTAACACATGCAAGTCGAGCGGTAACAGGGGGTGCTTGCACCCCGCTGACGAGCGGCGGACGGGTGAGTAATGCATAGGAATCTGCCCGATAGTGGGGGATAACCTGGGGAAACTCAGACTAATACCGCATACGTCCTACGGGAGAAAGGGGGCTTCGGCTCCCGCTATTGGATGAGCCTATGTCGGATTAGCTAGTTGGTGAGGTAATGGCTCACCAAGGCAGCGATCCGTAGCTGGTCTGAGAGGATGATCAGCCACATCGGGACTGAGACACGGCCCGA	Bacteria	Proteobacteria	Gammaproteobacteria	Oceanospirillales	Halomonadaceae	Halomonas	Halomonas_variabilis	Halomonas_variabilis_ASV_nG42NKr6	0	0	0	0	0	0	0	0	0	0	0	0	0	0	0	0	0	0	0	0	0	0	0	0	0	58
ASV_037hhk96	ATTGAACGCTGGCGGCAGGCCTAACACATGCAAGTCGAGCGGTAACAGATCTAGCTTGCTAGATGCTGACGAGCGGCGGACGGGTGAGTAATGCATAGGAATCTGCCCGATAGTGGGGGATAACCTGGGGAAACCCAGGCTAATACCGCATACGTCCTACGGGAGAAAGGGGGCTTCGGCTCCCGCTATTGGATGAGCCTATGTCGGATTAGCTAGTTGGTGAGGTAATGGCTCACCAAGGCAACGATCCGTAGCTGGTCTGAGAGGATGATCAGCCACATCGGGACTGAGACACGGCCCGA	Bacteria	Proteobacteria	Gammaproteobacteria	Oceanospirillales	Halomonadaceae	Halomonas	Halomonas_alkaliphila	Halomonas_alkaliphila_ASV_037hhk96	0	0	0	0	0	0	0	0	0	0	0	0	0	0	0	0	0	0	0	0	0	0	0	0	0	5
ASV_LzfIKZsu	ATTGAACGCTGGCGGCAGGCCTAACACATGCAAGTCGAACGGTAACAGAAAAGCAGCTTGCTGCTTTGCTGACGAGTGGCGGACGGGTGAGTAATGTCTGGGAAACTGCCTGATGGAGGGGGATAACTACGTGGAAACGGTAGCTAATACCGCATAACGTCGCAAGACCAAAGAGGGGGACCTTCGGGCCTCTTGCCATCGGATGTGCCCAGATGGGATTAGCTTGTTGGTGGGGTAACGGCTCACCAAGGCGACGATCCCTAGCTGGTCTGAGAGGATGACCAGCCACACTGGAACTGAGACACCGGTCCAG	Bacteria	Proteobacteria	Gammaproteobacteria	Enterobacteriales	Enterobacteriaceae	Shigella	Shigella_dysenteriae	Shigella_dysenteriae_ASV_LzfIKZsu	0	0	0	0	0	0	0	0	0	0	0	0	148	0	0	0	0	0	0	0	0	0	0	0	0	0
ASV_fRUPaeUt	GATGAACGCTAGCGGCAGGCCTAATACATGCAAGTCGAACGGGATCCATTGGTAGCTTGCTACCGATGGTGAGAGTGGCGCACGGGTGCGTAACGCGTGAGCAACCTACCCATATCAGGGGGATAGCCCGGAGAAATCCGGATTAATACCGCATATGGCCGAGAGGAAGCATTTTCTTTCGGTCAAATATTTATAGGTATATGGATGGGCTCGCGTGACATTAGCTAGTTGGTGGAGTAACGGCCCACCAAGGCTACGATGTCTAGGGGCTCTGAGAGGAGAATCCCCCACACGTGGTACTGAGACCACGGACCAG	Bacteria	Bacteroidetes	Sphingobacteriia	Sphingobacteriales	Sphingobacteriaceae	Sphingobacterium	Sphingobacterium_lactis	Sphingobacterium_lactis_ASV_fRUPaeUt	0	0	0	0	0	0	0	0	0	0	0	0	0	0	0	0	0	0	0	0	0	0	0	0	0	39
ASV_66CdUQkK	GATGAACGCTAGCGGCAGGCCTAATACATGCAAGTCGAACGGGATTCCAGTGTAGCTTGCTATACTGGATGAGAGTGGCGTACGGGTGCGTAACGCGTGAGCAACCTACCCATATCAGGGGGATAGCCCGGAGAAATCCGGATTAACACCGCATAATATTACTGAATGGCATCATTTAGTGATCAAATATTTATAGGATATGGATGGGCTCGCGTGACATTAGCTAGTTGGTAAGGTAACGGCTTACCAAGGCTACGATGTCTAGGGGCTCTGAGAGGAGAATCCCCCACACTGGTACTGAGACACGGACCAG	Bacteria	Bacteroidetes	Sphingobacteriia	Sphingobacteriales	Sphingobacteriaceae	Sphingobacteriaceae_Genus	Sphingobacteriaceae_Species	Sphingobacteriaceae_Species_ASV_66CdUQkK	0	0	0	0	0	0	0	0	0	0	0	0	0	0	0	0	0	0	0	0	0	0	0	0	0	27
ASV_g9nRBMqs	GACGAACGCTGGCGGCACGCCTAACACATGCAAGTCGAGCGGAGAAATTAAGATGAACCCTTCGGGGTGATTCTTAATCTTCTTAGCGGCGGACGGGTGAGTAACGCGTGGGAAACCTGCCCTATACAGGAGGATAGCCTCGGGAAACCGGGATTAATACTCCATAACACTAATCTTTCGCATGAAAGATTAGTCAAAACTCCGGTGGTATAGGATGGTCCCGCGTCCCATTAGCTAGTTGGTGAGGTAACTGCTCACCAAGGCAACGATGGGTAGCCGGCCTGAGAGGGTGATCGGCCACACTGGAACTGAGACACGGTCCAG	Bacteria	Firmicutes	Clostridia	Clostridiales	Clostridiaceae	Clostridiisalibacter	Clostridiisalibacter_Species	Clostridiisalibacter_Species_ASV_g9nRBMqs	0	0	0	0	0	0	0	0	0	0	0	0	0	0	0	0	0	0	0	0	0	0	0	0	0	77
ASV_Ut5827Gc	GATGAACGCTGGCGGCGTGCCTAACACATGCAAGTCGAGCGAACCCTTCGGGGTGAGCGGCGGACGGGTGAGTAACGCGTGGGTAACCTGCCCTGTACACACGGATAACATACCGAAAAGGTATGCTAATACGAGATAATATATTTTAATCGCATGGTTAAGATATCAAAGCTCCGGCGGTACAGGATGGACCCGCGTCTGATTAGCTAGTTGGTGAGGTAATGGCTCACCAAGGCGACGATCAGTAGCCGACCTGAGAGGTGATCGGCCACACTGGAACTGAGACACGGTCCAG	Bacteria	Firmicutes	Clostridia	Clostridiales	Peptostreptococcaceae	Intestinibacter	Intestinibacter_bartlettii	Intestinibacter_bartlettii_ASV_Ut5827Gc	0	0	0	0	0	0	0	0	0	0	0	0	0	0	0	51	0	0	0	0	0	0	0	0	0	0
ASV_97Gedc94	GATGAACGCTGGCGGCGTGCTTAACACATGCAAGTCGAGCGCGGTCCCTTTGGTGCTTGCACCAAAGAAGACTGAGCGGCGGACGGGTGAGTAACGCGTGGGTAACCTGCCCTATACACATGGATAACATGCTGAAAAGCATACTAATACATGATAACGTACACTGATGGCATCTTCGGTGTATCAAAGCGTTAGCGGTATAGGATGGACCCGCGTCTGATTAGCTAGTTGGTGGGGTAAAAGCCTACCAAGGCCACGATCAGTAGCCGACCTGAGAGGGTGATCGGCCACATTGGAACTGAGACACGGTCCAA	Bacteria	Firmicutes	Clostridia	Clostridiales	Peptostreptococcaceae	Peptostreptococcus	Peptostreptococcus_russellii	Peptostreptococcus_russellii_ASV_97Gedc94	0	0	0	0	0	0	0	0	0	0	0	0	0	0	0	0	0	0	0	0	0	0	0	0	0	3
ASV_69IqRroL	GACGAACGCTGGCGGCGCGCCTAACACATGCAAGTCGAACGGAGAGCGTGTTTTGAATTCTTCGGAAGGAAAGATACGTTTCTTAGTGGCGGACGGGTGAGTAACACGTGAGCAACCTGCCTTGCAGAGAGGGATAACGATTGGAAACGATCGCTAATACCACATAACATATGGATATCGCATGATGACCATATCAAAGATTTATCGCTGCAAGATGGGCTCGCGTCTGATTAGATAGTTGGTGGGGTAATGGCTCACCAAGTCGACGATCAGTAGCCGGACTGAGAGGTTGAACGGCCACATTGGGACTGAGACACGGCCCAG	Bacteria	Firmicutes	Clostridia	Clostridiales	Ruminococcaceae	Ruminococcaceae_Genus	Ruminococcaceae_Species	Ruminococcaceae_Species_ASV_69IqRroL	0	0	0	0	0	0	0	0	0	0	0	0	0	0	0	0	0	0	3	0	0	0	0	0	0	0
ASV_znsDtjmG	GATGAACGCTGGCGGCGTGCCTAATACATGCAAGTCGAACGCATAGCGAAAGGTGCTTGCACCTTTCAAGTGAGTGGCGAACGGGTGAGTAACACGTGGACAACCTGCCTCAAGGCTGGGGATAACATTTGGAAACAGATGCTAATACCGAATAAAACTTAGTGTCGCATGACACAAAGTTAAAAGGCGCTTCGGCGTCACCTAGAGATGGATCCGCGGTGCATTAGTTAGTTGGTGGGGTAAAGGCCTACCAAGACAATGATGCATAGCCGAGTTGAGAGACTGATCGGCCACATTGGGACTGAGACACGGCCCAA	Bacteria	Firmicutes	Bacilli	Lactobacillales	Leuconostocaceae	Leuconostoc	Leuconostoc_mesenteroides	Leuconostoc_mesenteroides_ASV_znsDtjmG	0	0	0	0	0	0	0	0	0	0	0	0	0	0	0	0	0	0	0	0	0	6518	10193	6	6	0
ASV_8DKdaiqs	GATGAACGCTGGCGGCGTGCCTAATACATGCAAGTCGAACGCATAGCGAAAGGTGCTTGCACCTTTCAAGTGAGTGGCGAACGGGTGAGTAACACGTGGACAACCTGCCTCAAGGCTGGGGATAACATTTGGAAACAGATGCTAATACCGAATAAAAACTTAGTGTCGCATGACACAAAGTTAAAAGGCAGCTTCGGCGTCACCTAGAGATGGATCCGCGGTGCATTAGTTAGTTGGTGGGGTAAAGGCCTACCAAGACAATGATGCATAGCCGAGTTGAGAGACTGATCGGCCACATTGGGACTGAGACACGGCCCAA	Bacteria	Firmicutes	Bacilli	Lactobacillales	Leuconostocaceae	Leuconostoc	Leuconostoc_mesenteroides	Leuconostoc_mesenteroides_ASV_8DKdaiqs	0	0	0	0	0	0	0	0	0	0	0	0	0	0	0	0	0	0	0	0	0	0	0	0	0	6742
ASV_aNZqnyNi	GATGAACGCTGGCGGCGTGCCTAATACATGCAAGTCGAACGCACAGCGAAAGGTGCTTGCACCTTTCAAGTGAGTGGCGAACGGGTGAGTAACACGTGGACAACCTGCCTCAAGGCTGGGGATAACATTTGGAAACAGATGCTAATACCGAATAAAACTTAGTGTCGCATGACACAAAGTTAAAAGGCGCTTCGGCGTCACCTAGAGATGGATCCGCGGTGCATTAGTTAGTTGGTGGGGTAAAGGCCTACCAAGACAATGATGCATAGCCGAGTTGAGAGACTGATCGGCCACATTGGGACTGAGACACGGCCCAA	Bacteria	Firmicutes	Bacilli	Lactobacillales	Leuconostocaceae	Leuconostoc	Leuconostoc_mesenteroides	Leuconostoc_mesenteroides_ASV_aNZqnyNi	810	42	1824	607	21	166	0	0	395	0	1012	0	0	0	0	951	0	0	670	14	22	0	0	0	0	0
ASV_TDxISKH	GATGAACGCTGGCGGCGTGCCTAATACATGCAAGTCGAACGCACAGCGAAAAGGTGCTTGCACCTTTCAAGTGAGTGGCGAACGGGTGAGTAACACGTGGACAACCTGCCTCAAGGCTGGGGATAACATTTGGAAACAGATGCTAATACCGAATAAAACTTAGTGTCGCATGACACAAAGTTAAAAGGCGCTTCGGCGTCACCTAGAGATGGATCCGCGGTGCATTAGTTAGTTGGTGGGGTAAAGGCCTACCAAGACAATGATGCATAGCCGAGTTGAGAGACTGATCGGCCACATTGGGACTGAGACACGGCCCAA	Bacteria	Firmicutes	Bacilli	Lactobacillales	Leuconostocaceae	Leuconostoc	Leuconostoc_mesenteroides	Leuconostoc_mesenteroides_ASV_TDxISKH	0	0	0	0	0	0	0	0	0	0	0	704	41	0	0	0	0	0	0	0	0	0	0	0	0	0
ASV_T4hH6RQ2	GATGAACGCTGGCGGCGTGCCTAATACATGCAAGTCGAACGCACAGCGAAAGGTGCTTGCACCTTTCAAGTGAGTGGCGAACGGGTGAGTAACACGTGGACAACCTGCCTCAAGGCTGGGGATAACATTTGGAAACAGATGCTAATACCGAATGAAACTTAGTGTCGCATGACACGAAGTTAAAAGGCGCTTTGGCGTCACCTAGAGATGGATCCGCGGTGCATTAGTTAGTTGGTGGGGTAAAGGCCTACCAAGACAATGATGCATAGCCGAGTTGAGAGACTGATCGGCCACATTGGGACTGAGACACGGCCCAA	Bacteria	Firmicutes	Bacilli	Lactobacillales	Leuconostocaceae	Leuconostoc	Leuconostoc_mesenteroides	Leuconostoc_mesenteroides_ASV_T4hH6RQ2	0	0	261	0	0	0	0	0	0	0	0	0	0	0	0	0	0	0	0	0	0	0	0	0	0	0
ASV_8VzCrkw	GATGAACGCTGGCGGCGTGCCTAATACATGCAAGTCGAACGCACAGCGAAAAGGTGCTTGCACCTTTCAAGTGAGTGGCGAACGGGTGAGTAACACGTGGACAACCTGCCTCAAGGCTGGGGATAACATTTGGAAACAGATGCTAATACCGAATGAAACTTAGTGTCGCATGATACGAAGTTAAAAGGCGCTTTGGCGTCACCTAGAGATGGATCCGCGGTGCATTAGTTAGTTGGTGGGGTAAAGGCCTACCAAGACAATGATGCATAGCCGAGTTGAGAGACTGATCGGCCACATTGGGACTGAGACACGGCCCAA	Bacteria	Firmicutes	Bacilli	Lactobacillales	Leuconostocaceae	Leuconostoc	Leuconostoc_pseudomesenteroides	Leuconostoc_pseudomesenteroides_ASV_8VzCrkw	0	56	0	0	0	0	0	0	0	0	0	0	0	0	0	0	0	0	0	0	0	0	0	0	0	0
ASV_6YvQdFJ6	GATGAACGCTGGCGGCGTGCCTAATACATGCAAGTCGAACGCACAGCGAAAGGTGCTTGCACCTTTCAAGTGAGTGGCGAACGGGTGAGTAACACGTGGACAACCTGCCTCAAGGCTGGGGATAACATTTGGAAACAGATGCTAATACCGAATAAAACTTAGTATCGCATGATACCAGGTTAAAAGGCGCTACGGCGTCACCTAGAGATGGATCCGCGGTGCATTAGTTAGTTGGTGGGGTAAAGGCCTACCAAGACAATGATGCATAGCCGAGTTGAGAGACTGATCGGCCACATTGGGACTGAGACACGGCCCAA	Bacteria	Firmicutes	Bacilli	Lactobacillales	Leuconostocaceae	Leuconostoc	Leuconostoc_carnosum	Leuconostoc_carnosum_ASV_6YvQdFJ6	0	0	0	219	0	0	0	0	0	0	0	0	0	0	0	0	0	0	0	0	0	0	0	0	0	0
ASV_CtcNeIJs	GATGAACGCTGGCGGCGTGCCTAATACATGCAAGTCGAACGCACAGCGAAAAGGTGCTTGCACCTTTCAAGTGAGTGGCGAACGGGTGAGTAACACGTGGACAACCTGCCTCAAGGCTGGGGATAACATTTGGAAACAGATGCTAATACCGAATAAAACTTAGTATCGCATGATACCAGGTTAAAAGGCGCTACGGCGTCACCTAGAGATGGATCCGCGGTGCATTAGTTAGTTGGTGGGGTAAAGGCCTACCAAGACAATGATGCATAGCCGAGTTGAGAGACTGATCGGCCACATTGGGACTGAGACACGGCCCAA	Bacteria	Firmicutes	Bacilli	Lactobacillales	Leuconostocaceae	Leuconostoc	Leuconostoc_carnosum	Leuconostoc_carnosum_ASV_CtcNeIJs	0	0	0	0	0	0	0	0	0	0	0	0	0	0	67	0	0	0	0	0	0	0	0	0	0	0
ASV_wXMAip30	GATGAACGCTGGCGGCGTGCCTAATACATGCAAGTCGAACGCACAGCGAAAGGTGCTTGCACCTTTCAAGTGAGTGGCGAACGGGTGAGTAACACGTGGACAACCTGCCTCAAGGCTGGGGATAACATTTGGAAACAGATGCTAATACCGAATAAAACTTAGTAATCGCATGATACCAGGTTAAAAGGCGCTACGGCGTCACCTAGAGATGGATCCGCGGTGCATTAGTTAGTTGGTGGGGTAAAGGCCTACCAAGACAATGATGCATAGCCGAGTTGAGAGACTGATCGGCCACATTGGGACTGAGACACGGCCCAA	Bacteria	Firmicutes	Bacilli	Lactobacillales	Leuconostocaceae	Leuconostoc	Leuconostoc_carnosum	Leuconostoc_carnosum_ASV_wXMAip30	0	0	177	0	0	0	0	0	0	0	0	0	0	0	0	0	0	0	0	0	0	0	0	0	0	0
ASV_skuuhD9x	GATGAACGCCGGCGGTGTGCCTAATACATGCAAGTCGAACGCGTTGGCCCAATTGATTGACGGTGCTTGCACCTGATTGATTTTGGTCGCCAACGAGTGGCGGACGGGTGAGTAACACGTAGGTAACCTGCCCAGAAGCGGGGGACAACATTTGGAAACAGATGCTAATACCGCATAACAACGTTGTTCGCATGAACAACGCTTAAAAGATGGCTTCTCGCTATCACTTCTGGATGGACCTGCGGTGCATTAGCTTGTTGGTGGGGTAATGGCCTACCAAGGCGATGATGCATAGCCGAGTTGAGAGACTGATCGGCCACAATGGGACTGAGACACGGCCCAT	Bacteria	Firmicutes	Bacilli	Lactobacillales	Lactobacillaceae	Lactobacillus	Lactobacillus_fermentum	Lactobacillus_fermentum_ASV_skuuhD9x	0	0	0	0	0	0	0	0	0	0	0	0	0	0	0	0	0	0	0	0	0	3957	5150	0	0	0
ASV_b2CLSBjj	GATGAACGCCGGCGGTGTGCCTAATACATGCAAGTCGAACGCGTTGGCCCAATTGATTGACGGTGCTTGCACCTGATTGATTTTGGTCTCCAACGAGTGGCGGACGGGTGAGTAACACGTAGGTAACCTGCCCAGAAGCCGGGGGACAACGATTTGGAAACAGATGCTAATACCGCATAACAACGTTGTTCGCATGAACAACGCTTAAAAGATGGCTTCTCGCTATCACTTCTGGATGGACCTGCGGTGCATTAGCTTGTTGGTGGGGTAATGGCCTACCAAGGCGGATGATGCATAGCCGAGTTGAGAGACTGATCGGCCACAATGGGGACTGAGACACGGCCCAT	Bacteria	Firmicutes	Bacilli	Lactobacillales	Lactobacillaceae	Lactobacillus	Lactobacillus_fermentum	Lactobacillus_fermentum_ASV_b2CLSBjj	0	0	0	0	0	0	0	0	0	0	0	0	0	0	0	0	0	0	0	0	0	0	0	0	0	1528
ASV_SxOMtaaV	GATGAACGCCGGCGGTGTGCCTAATACATGCAAGTCGAACGCGTTGGCCCAATTGATTGATGGTGCTTGCACCTGATTGATTTTGGTTGCCAGCGAGTGGCGGACGGGTGAGTAACACGTAGGTAACCTGCCCAGAAGCGGGGGACAACATTTGGAAACAGATGCTAATACCGCATAACAACGTTGTTCGCATGAACAACGCTTAAAAGATGGCTTCTCGCTATCACTTCTGGATGGACCTGCGGTGCATTAGCTTGTTGGTGGGGTAACGGCCTACCAAGGCGATGATGCATAGCCGAGTTGAGAGACTGATCGGCCACAATGGGACTGAGACACGGCCCAT	Bacteria	Firmicutes	Bacilli	Lactobacillales	Lactobacillaceae	Lactobacillus	Lactobacillus_fermentum	Lactobacillus_fermentum_ASV_SxOMtaaV	0	0	0	0	0	0	0	0	0	0	0	0	0	0	0	0	0	0	0	0	0	0	3821	0	0	0
ASV_RfAZdGns	GATGAACGCTGGCGGCGTGCCTAATACATGCAAGTCGAACGCTTTGTCTTTAATTGATATGAAGAGCTTGCTCTGATTTGATTTTATCTGACAAAGAGTGGCGAACGGGTGAGTAACACGTGGGTAACCTACCTCTTAGCAGGGGATAACATTTGGAAACAAGTGCTAATACCGTATAATACCAACAACCGCATGGTTGTTGGTTGAAAGATGGTTCTGCTATCACTAAGAGATGGACCCGCGGTGCATTAGCTAGTTGGTAAGGTAACGGCTTACCAAGGCAATGATGCATAGCCGAGTTGAGAGACTGATCGGCCACAATGGGACTGAGACACGGCCCAT	Bacteria	Firmicutes	Bacilli	Lactobacillales	Leuconostocaceae	Weissella	Weissella_paramesenteroides	Weissella_paramesenteroides_ASV_RfAZdGns	0	0	224	79	0	0	0	0	42	0	0	0	0	0	0	0	93	0	0	0	0	0	0	0	0	0
ASV_uNw47ynQ	GATGAACGCTGGCGGCGTGCCTAATACATGCAAGTCGAACGCTTTGTCTTTAATTGATATGAAGAGCTTGCTCTGATTTTGATTTTTATCTGACAAAGAGTGGCGAACGGGTGAGTAACACGTGGGTAACCTACCTCTTAGCAGGGGATAACATTTGGAAACAAGTGCTAATACCGTATAATACCAACAACCGCATGGTTGTTGGTTGAAAGATGGTTCTGCTATCACTAAGAGATGGACCGCGTGCATAGCTAGTTGGTAAGGTAACGGCTTACCAAGGCAATGATGCATAGCCGAGTTGAGAGACTGATCGGCCACAATGGGACTGAGACACGGCCCAT	Bacteria	Firmicutes	Bacilli	Lactobacillales	Leuconostocaceae	Weissella	Weissella_paramesenteroides	Weissella_paramesenteroides_ASV_uNw47ynQ	0	0	0	0	0	0	0	0	0	0	0	0	0	0	0	24	0	0	0	0	0	0	0	0	0	0
ASV_GduxAo2O	GATGAACGCTGGCGGCGTGCCTAATACATGCAAGTCGAACGCTTTGTCTTTAACTGATATGAAGAGCTTGCTCTGATTTGATTTTATCTGACAAAGAGTGGCGAACGGGTGAGTAACACGTGGGTAACCTACCTCTTAGCAGGGGATAACATTTGGAAACAAGTGCTAATACCGTATAATACCAACAACCGCATGGTTGTTGGTTGAAAGGTGGTTCTGCTATCACTAAGAGATGGACCCGCGGTGCATTAGCTAGTTGGTAAGGTAACGGCTTACCAAGGCAATGATGCATAGCCGAGTTGAGAGACTGATCGGCCACAATGGGACTGAGACACGGCCCAT	Bacteria	Firmicutes	Bacilli	Lactobacillales	Leuconostocaceae	Weissella	Weissella_paramesenteroides	Weissella_paramesenteroides_ASV_GduxAo2O	0	0	0	0	0	0	0	0	0	0	0	13	0	0	0	0	0	0	0	0	0	0	0	0	0	0
ASV_pW7Ho3W7	GATGAACGCTGGCGGCGTGCCTAATACATGCAAGTCGAACGCTTTGTCTTTAATTGATCTGACGAGCTTGCTCTGAAGTGATTTTATCTGACAAAGAGTGGCGAACGGGTGAGTAACACGTGGGTAACCTACCTCTTAGCAGGGGATAACATTTGGAAACAAGTGCTAATACCGTATAATACCAACAACCGCATGGTTGTTGGTTGAAAGATGGTTCTGCTATCACTAAGAGATGGACCCGCGGTGCATTAGCTAGTTGGTAAGGTAACGGCTTACCAAGGCAATGATGCATAGCCGAGTTGAGAGACTGATCGGCCACAATGGGACTGAGACACGGCCCAT	Bacteria	Firmicutes	Bacilli	Lactobacillales	Leuconostocaceae	Weissella	Weissella_paramesenteroides	Weissella_paramesenteroides_ASV_pW7Ho3W7	0	0	0	89	0	0	0	0	0	0	0	0	0	0	0	0	0	0	0	0	0	0	0	0	0	0
ASV_atJifCaF	GATGAACGCTGGCGGCGTGCCTAATACATGCAAGTCGAACGCTTTGTCTTTAATTGATCTGACGAGCTTGCTCTGATGTAATTTTATCTGACAAAGAGTGGCGAACGGGTGAGTAACACGTGGGTAACCTACCTCTTAGCAGGGGATAACACTTGGAAACAAGTGCTAATACCGTATAACACCAACAACCGCATGGTTGTTGGTTGAAAGATGGTTCTGCTATCACTAAGAGATGGACCCGCGGTGCATTAGCTAGTTGGTAAGGTAACGGCTTACCAAGGCAATGATGCATAGCCGAGTTGAGAGACTGATCGGCCACAATGGGACTGAGACACGGCCCAT	Bacteria	Firmicutes	Bacilli	Lactobacillales	Leuconostocaceae	Weissella	Weissella_paramesenteroides	Weissella_paramesenteroides_ASV_atJifCaF	0	0	119	0	0	0	0	0	0	0	0	0	0	0	0	0	0	0	0	0	0	0	0	0	0	0
ASV_hLHjkzcq	GATGAACGCTGGCGGCGTGCCTAATACATGCAAGTCGAACGCTTTGTGCTTAATTGATATGATGAGCTTGCTCTGATTTGATTTTTTGATTTCAAAGAGTGGCGAACGGGTGAGTAACACGTGGGTAACCTACCTCTTAGCAGGGGATAACATTTGGAAACAAGTGCTAATACCGTATAATACCAACAACCGCATGGTTGTTGGTTGAAAGATGGTTCTGCTATCACTAAGAGATGGACCCGCGGTGCATTAGCTAGTTGGTAAGGTAATGGCTTACCAAGGCAATGATGCATAGCCGAGTTGAGAGACTGATCGGCCACAATGGGACTGAGACACGGCCCAT	Bacteria	Firmicutes	Bacilli	Lactobacillales	Leuconostocaceae	Weissella	Weissella_hellenica	Weissella_hellenica_ASV_hLHjkzcq	0	0	0	0	0	0	0	0	0	0	0	0	0	0	0	0	0	0	0	13	0	0	0	0	0	0
ASV_WDkA22QC	GACGAACGCTGGCGGCGTGCCTAATACATGCAAGTAGAACGCTGAAGAGAGGAGCTTGCTCTTCTTGGATGAGTTGCGAACGGGTGAGTAACGCGTAGGTAACCTGCCTTGTAGCGGGGGATAACTATTGGAAACGATAGCTAATACCGCATAACAATGGATGACACATGTCATTTATTTGAAAGGGGCAATTGCTCCACTACAAGATGGACCTGCGTTGTATTAGCTAGTAGGTGAGGTAATGGCTCACCTAGGCGACGATACATAGCCGACCTGAGAGGTGATCGGCCACACGTGGACTGAGACACGGCCCAG	Bacteria	Firmicutes	Bacilli	Lactobacillales	Streptococcaceae	Streptococcus	Streptococcus_thermophilus	Streptococcus_thermophilus_ASV_WDkA22QC	4834	1232	2715	714	2213	4011	1306	2794	3453	0	507	5823	4999	436	6528	849	3476	3007	1776	1102	3514	0	781	3396	22622	0
ASV_HStUs3N	GACGAACGCTGGCGGCGTGCCTAATACATGCAAGTAGAACGCTGAAGAGAGGAGCTTGCTCTTCTTGGATGAGTTGCGAACGGGTGAGTAACGCGTAGGTAACCTGCCTTGTAGCGGGGGATAACTATTGGAAACGATAGCTAATACCGCATAACAATGGATGACACATGTCATTTATTTGAAAGGGGCAATTGTTCCACTACAAGATGGACCTGCGTTGTATTAGCTAGTAGGTGAGGTAATGGCTCACCTAGGCGACGATACATAGCCGACCTGAGAGGTGATCGGCCACACGTGGACTGAGACACGGCCCAG	Bacteria	Firmicutes	Bacilli	Lactobacillales	Streptococcaceae	Streptococcus	Streptococcus_thermophilus	Streptococcus_thermophilus_ASV_HStUs3N	3235	0	0	0	0	0	0	4651	3156	0	0	4216	0	0	0	0	0	2138	2594	0	2488	0	0	0	0	0
ASV_MsbkNj65	GACGAACGCTGGCGGCGTGCCTAATACATGCAAGTAGAACGCTGAAGAGAGGAGCTTGCTCTTCTTGGATGAGTTGCGAACGGGTGAGTAACGCGTAGGTAACCTGCCTTGTAGCGGGGGATAACTATTGGAACGATAGCTAATACCGCATAACAATGGATGACACATGTCATTTATTTGAAAGGGGCAATTGCTCCACTACAAGATGGACCTGCGTTGTATTAGCTAGTAGGTGAGGTAATGGCTCACCTAGGCGACGATACATAGCCGACCTGAGAGGTGATCGGCCACACGTGGACTGAGACACGGCCCAG	Bacteria	Firmicutes	Bacilli	Lactobacillales	Streptococcaceae	Streptococcus	Streptococcus_thermophilus	Streptococcus_thermophilus_ASV_MsbkNj65	0	0	0	0	0	0	0	0	0	0	0	0	0	0	0	0	0	0	0	0	279	0	0	0	0	0
ASV_SIESx0nj	GACGAACGCTGGCGGCGTGCCTAATACATGCAAGTAGAACGCTGAAGAGAGGAGCTTGCTCTTCTTGGATGAGTTGCGAACGGGTGAGTAACGCGTAGGTAACCTGCCTTGTAGCGGGGGATAACTATTGGAACGATAGCTAATACCGCATAACAATGGATGACACATGTCATTTATTTGAAAGGGGCAATTGCTCCACTACAAGATGGACCTGCGTTGTATTAGCTAGTAGGTTGAGGTAATGGCTCACCTAGGCGACGATACATAGCCGACCTGAGAGGTGATCGGCCACACGTGGGACTGAGACACGGCCCAG	Bacteria	Firmicutes	Bacilli	Lactobacillales	Streptococcaceae	Streptococcus	Streptococcus_thermophilus	Streptococcus_thermophilus_ASV_SIESx0nj	0	0	0	0	0	0	0	0	0	0	0	0	0	0	0	0	0	0	0	0	0	0	0	0	0	4923
ASV_50u6iLrW	GACGAACGCTGGCGGCGTGCCTAATACATGCAAGTAGAACGCTGAAGAGAGGAGCTTGCTCTTCTTGGATGAGTTGCGAACGGGTGAGTAACGCGTAGGTAACCTGCCTTGTAGCGGGGGATAACTATTGGAACGATAGCTAATACCGCATAACAATGGATGACACATGTCATTTATTTGAAAGGGGCAATTGCTCCACTACAAGATGGACCTGCGTTGTATTAGCTAGTAGGTGAGGTAATGGCTCACCTAGGCGACGATACATAGCCGACCTGAGAGGTGATCGGCCACACTGGGACTGAGACACGGCCCAG	Bacteria	Firmicutes	Bacilli	Lactobacillales	Streptococcaceae	Streptococcus	Streptococcus_thermophilus	Streptococcus_thermophilus_ASV_50u6iLrW	0	0	0	0	0	0	2730	0	0	979	0	0	8069	491	0	910	0	220596	4906	0	0	0	835	3684	35745	0
ASV_z2AFQ7o	GACGAACGCTGGCGGCGTGCCTAATACATGCAAGTAGAACGCTGAAGAGAGGAGCTTGCTCTTCTTGGATGAGTTGCGAACGGGTGAGTAACGCGTAGGTAACCTGCCTTGTAGCGGGGGATAACTATTGGAAACGATAGCTAATACCGCATAACAATGGATGACACATGTCATTTATTTGAAAGGGGCAATTGTTCCACTACAAGATGGACCTGCGTTGTATTAGCTAGTAGGTGAGGTAATGGCTCACCTAGGCGACGATACATAGCCGACCTGAGAGGTGATCGGCCACACTGGGACTGAGACACGGCCCAG	Bacteria	Firmicutes	Bacilli	Lactobacillales	Streptococcaceae	Streptococcus	Streptococcus_thermophilus	Streptococcus_thermophilus_ASV_z2AFQ7o	60441	0	0	0	0	0	0	69463	58538	390	0	95432	0	0	0	0	0	36768	38534	0	47672	0	0	0	0	0
ASV_9ohOpCV4	GACGAACGCTGGCGGCGTGCCTAATACATGCAAGTAGAACGCTGAAGAGAGGAGCTTGCTCTTCTTGGATGAGTTGCGAACGGGTGAGTAACGCGTAGGTAACCTGCCTTGTAGCGGGGGATAACTATTGGAAACGATAGCTAATACCGCATAACAATGGATGACACATGTCATTTATTTGAAAGGGGCAATTGCTCCACTACAAGATGGACCTGCGTTGTATTAGCTAGTAGGTGAGGTAATGGCTCACCTAGGCGACGATACATAGCCGACCTGAGAGGTGATCGGCCACACTGGGACTGAGACACGGCCCAG	Bacteria	Firmicutes	Bacilli	Lactobacillales	Streptococcaceae	Streptococcus	Streptococcus_thermophilus	Streptococcus_thermophilus_ASV_9ohOpCV4	292140	83552	202507	29466	135836	275063	92792	333239	283273	0	30039	455281	282544	26284	368305	41133	201415	5660	182596	67768	222609	12627	48083	222425	1068157	0
ASV_wXuoqQCi	AGAGTTTGATCATGGCTCAGGACGAACGCTGGCGGCGTGCCTAATACATGCAAGTAGAACGCTGAAGAGAGGAGCTTGCTCTTCTTGGATGAGTTGCGAACGGGTGAGTAACGCGTAGGTAACCTGCCTTGTAGCGGGGGATAACTATTGGAAACGATAGCTAATACCGCATAACAATGGATGACACATGTCATTTATTTGAAAGGGGCAATTGCTCCACTACAAGATGGACCTGCGTTGTATTAGCTAGTAGGTGAGGTAATGGCTCACCTAGGCGACGTACATAGCCGACCTGAGAGGT	Bacteria	Firmicutes	Bacilli	Lactobacillales	Streptococcaceae	Streptococcus	Streptococcus_thermophilus	Streptococcus_thermophilus_ASV_wXuoqQCi	0	0	0	0	0	0	0	0	0	0	0	0	0	0	0	0	3770	0	0	0	0	0	0	0	0	0
ASV_t57CsP5v	AGAGTTTGATCATGGCTCAGGACGAACGCTGGCGGCGTGCCTAATACATGCAAGTAGAACGCTGAAGAGAGGAGCTTGCTCTTCTTGGATGAGTTGCGAACGGGTGAGTAACGCGTAGGTAACCTGCCTTGTAGCGGGGGATAACTATTGGAAACGATAGGCTAATACCGCATAACAATGGATGACACATGTCATTTATTTGAAAGGGGCAATTGCTCCACTACAAGATGGACCTGCGTTGTATTAGCTAGTAGGTGAGGTAATGGCTCACCTAGGCGACGATACATAGCCG	Bacteria	Firmicutes	Bacilli	Lactobacillales	Streptococcaceae	Streptococcus	Streptococcus_thermophilus	Streptococcus_thermophilus_ASV_t57CsP5v	0	0	0	0	0	0	0	0	0	0	0	0	0	0	0	0	0	0	0	0	3333	0	0	0	0	0
ASV_Pb9QmwYD	AGAGTTTGATCCTGGCTCAGGACGAACGCTGGCGGCGTGCCTAATACATGCAAGTAGAACGCTGAAGAGAGGAGCTTGCTCTTCTTGGATGAGTTGCGAACGGGTGAGTAACGCGTAGGTAACCTGCCTTGTAGCGGGGGATAACTATTGGAAACGATAGCTAATACCGCATAACAATGGATGACACATGTCATTTATTTGAAAGGGGCAATTTGCTCCACTACAAGATGGACCTGCGTTGTATTAGCTAGTAGGTGAGGTAATGGCTCACCTAGGCGACGTACATAGCCGACCTGAGAGGTGATCGGCCACA	Bacteria	Firmicutes	Bacilli	Lactobacillales	Streptococcaceae	Streptococcus	Streptococcus_thermophilus	Streptococcus_thermophilus_ASV_Pb9QmwYD	0	0	0	0	2910	0	0	0	0	0	0	0	0	0	0	0	0	0	0	0	0	0	0	0	0	0
ASV_xKp78utj	GACGAACGCTGGCGGCGTGCCTAATACATGCAAGTAGAACGCTGAAGAGAGGAGCTTGCTCTTCTTGGATGAGTTGCGAACGGGTGAGTAACGCGTAGGTAACCTGCCTTGTAGCGGGGGATAACTATTGGAAACGATAGCTAATACCGCATAACAATGGATGACACATGTCATTTATTTGAAAGGGGCAATTGCTCCACTACAAGATGGACCTGCGTTGTATTAGCTAGTAGGTGAGGTAATGGCTCACCTAGGCGGACGTACATAGCCGACCTGAGAGGTGATCGGCCACACTGGGACTGAGACACGGCCCAG	Bacteria	Firmicutes	Bacilli	Lactobacillales	Streptococcaceae	Streptococcus	Streptococcus_thermophilus	Streptococcus_thermophilus_ASV_xKp78utj	0	0	0	612	0	0	1624	0	0	0	593	0	0	499	0	0	0	0	0	1297	0	270	996	4092	21173	0
ASV_FpQNSVFe	GACGAACGCTGGCGGCGTGCCTAATACATGCAAGTAGAACGCTGAAGAGAGGAGCTTGCTCTTCTTGGATGAGTTGCGAACGGGTGAGTAACGCGTAGGTAACCTGCCTTGTAGCGGGGGATAACTATTGGAAACGATAGCTAATACCGCATAACAATGGATGACACATGTCATTTATTTGAAAGGGGCAATTGTCACCTACAAGATGGACCTGCGTTGTATTAGCTAGTAGGTGAGGTAATGGCTCACCTAGGCGACGATACATAGCCGACCTGAGAGGTGATCGGCCACACTGGGACTGAGACACGGCCCAG	Bacteria	Firmicutes	Bacilli	Lactobacillales	Streptococcaceae	Streptococcus	Streptococcus_thermophilus	Streptococcus_thermophilus_ASV_FpQNSVFe	0	0	0	0	0	0	0	0	0	0	0	4160	0	0	0	0	0	0	0	0	0	0	0	0	0	0
ASV_YHOpSry	GACGAACGCTGGCGGCGTGCCTAATACATGCAAGTAGAACGCTGAAGAGAGGAGCTTGCTCTTCTTGGATGAGTTGCGAACGGGTGAGTAACGCGTAGGTAACCTGCCTTGTAGCGGGGGATAACTATTGGAACGATAGCTAATACCGCATAACAATGGATGACACATGTCATTTATTTGAAAGGGGCAATTGCTCCACTACAAGATGGACCTGCGTTGTATTAGCTAGTAGGTGAGGTAATGGCTCACCTAGGCGACGATACATAGCCGAGTTGAGAGACTGATCGGCCACATTGGGACTGAGACACGGCCCAA	Bacteria	Firmicutes	Bacilli	Lactobacillales	Streptococcaceae	Streptococcus	Streptococcus_thermophilus	Streptococcus_thermophilus_ASV_YHOpSry	0	0	0	0	0	0	0	0	0	0	0	0	0	0	0	0	0	0	0	0	0	0	0	0	374	0
ASV_zrfe6Dkp	GACGAACGCTGGCGGCGTGCCTAATACATGCAAGTCGAGCGAGCAGAACCAGCAGATTTACTTCGGTAATGACGCTGGGGACGCGAGCGGCGGATGGGTGAGTAACACGTGGGGAACCTGCCCCATAGTCTGGGATACCACTTGGAACAGGTGCTAATACCGCATAACAATGGATGACACATGTCATTTATTTGAAAGGGGCAATTGCTCCACTACAAGATGGACCTGCGTTGTATTAGCTAGTAGGTGAGGTAATGGCTCACCTAGGCGACGATACATAGCCGACCTGAGAGGGTGATCGGCCACACTGGGACTGAGACACGGCCCAG	Bacteria	Firmicutes	Bacilli	Lactobacillales	Lactobacillaceae	Lactobacillus	Lactobacillus_helveticus	Lactobacillus_helveticus_ASV_zrfe6Dkp	0	0	0	0	0	0	0	0	0	0	0	0	0	0	0	0	0	0	0	0	0	0	0	0	695	0
ASV_xZbizExi	GACGAACGCTGGCGGCGTGCCTAATACATGCAAGTCGAGCGAGCAGAACCAGCAGATTTACTTCGGTAATGACGCTGGGGACGCGAGCGGCGGATGGGTGAGTAACGCGTAGGTAACCTGCCTTGTAGCGGGGGATAACTATTGGAACGATAGCTAATACCGCATAACAATGGATGACACATGTCATTTATTTGAAAGGGGCAATTGCTCCACTACAAGATGGACCTGCGTTGTATTAGCTAGTAGGTGAGGTAATGGCTCACCTAGGCGACGATACATAGCCGACCTGAGAGGGTGATCGGCCACACTGGGACTGAGACACGGCCCAG	Bacteria	Firmicutes	Bacilli	Lactobacillales	Streptococcaceae	Streptococcus	Streptococcus_thermophilus	Streptococcus_thermophilus_ASV_xZbizExi	0	0	0	0	0	0	0	0	0	0	0	0	0	0	0	0	0	0	0	0	0	0	0	0	655	0
ASV_SPcnba49	GACGAACGCTGGCGGCGTGCCTAATACATGCAAGTAGAACGCTGAAGACTTTAGCTTGCTAGAGTTGGAAGAGTTGCGAACGGGTGAGTAACGCGTAGGTAACCTGCCTATTAGCGGGGGATAACTATTGGAACGATAGCTAATACCGCATAATAGTGTTTAACACATGTTAGAGACTTGAAAGATGCAATTGCATCACTAGTAGATGGACCTGCGTTGTATTAGCTAGTTGGTGGGGTAACGGCCTACCAAGGCGACGATACATAGCCGACCTGAGAGGGTGATCGGCCACACTGGGACTGAGACACGGCCCAG	Bacteria	Firmicutes	Bacilli	Lactobacillales	Streptococcaceae	Streptococcus	Streptococcus_gallolyticus	Streptococcus_gallolyticus_ASV_SPcnba49	0	0	0	0	0	0	0	0	0	0	0	0	0	0	0	0	0	0	0	0	5	0	0	0	0	0
ASV_rfeYf5mI	GACGAACGCTGGCGGCGTGCCTAATACATGCAAGTAGAACGCTGAGGACTGGTGCTTGCACTGGTCTAAGGAGTTGCGAACGGGTGAGTAACGCGTAGGTAACCTACCTCATAGCGGGGGATAACTATTGGAACGATAGCTAATACCGCATGACAATAGGGTACACATGTACCCTATTTAAAAGGGGCAAATGCTTCACTATGAGATGGACCTGCGTTGTATTAGCTAGTTGGTAAGGTAACGGCTTACCAAGGCGACGATACATAGCCGACCTGAGAGGTGATCGGCCACACTGGGACTGAGACACGGCCCCAG	Bacteria	Firmicutes	Bacilli	Lactobacillales	Streptococcaceae	Streptococcus	Streptococcus_uberis	Streptococcus_uberis_ASV_rfeYf5mI	0	39	0	91	0	7	67	0	0	0	0	0	0	0	0	0	0	0	0	11	8	0	0	0	0	0
ASV_8cXE9fet	GACGAACGCTGGCGGCGTGCCTAATACATGCAAGTAGAACGCTGAGGACTGGTGCTTGCACTGGTCTAAGGAGTTGCGAACGGGTGAGTAACGCGTAGGTAACCTACCTCATAGCGGGGGATAACTATTGGAACGATAGCTAATACCGCATGACAATAGGGTACACATGTACCCTATTTAAAAGGGGCAAATGCTTCACTATGAGATGGACCTGCGTTGTATTAGCTAGTTGGTAAGGTAACGGCTTACCAAGGCGACGATACATAGCCGACCTGAGAGGGTGATCGGCCACACTGGGACTGAGACACGGCCCCAG	Bacteria	Firmicutes	Bacilli	Lactobacillales	Streptococcaceae	Streptococcus	Streptococcus_uberis	Streptococcus_uberis_ASV_8cXE9fet	0	0	1	0	0	0	0	0	0	0	14	0	0	17	0	0	0	0	138	0	0	0	0	0	0	0
ASV_ErgbG8PA	GACGAACGCTGGCGGCGTGCCTAATACATGCAAGTAGAACGCTGAGGACTGGTGCTTGCACTGGTCTAAGGAGTTGCGAACGGGTGAGTAACGCGTAGGTAACCTACCTCATAGCGGGGGATAACTATTGGAACGATAGCTAATACCGCATGACAATAGGGTACACATGTACCCAATTTAAAAGGGGCAAATGCTTCACTATGAGATGGACCTGCGTTGTATTAGCTAGTTGGTAAGGTAACGGCTTACCAAGGCGACGATACATAGCCGACCTGAGAGGTGATCGGCCACACTGGGACTGAGACACGGCCCCAG	Bacteria	Firmicutes	Bacilli	Lactobacillales	Streptococcaceae	Streptococcaceae_Genus	Streptococcaceae_Species	Streptococcaceae_Species_ASV_ErgbG8PA	0	0	0	0	0	0	0	119	0	0	0	0	0	0	0	0	0	0	0	0	0	0	0	0	0	0
ASV_fTNNgNF	GACGAACGCTGGCGGCGTGCCTAATACATGCAAGTAGAACGCTGAGGACTGGTGCTTGCACCGGTTCAAGGAGTTGCGAACGGGTGAGTAACGCGTAGGTAACCTACCTCATAGCGGGGGATAACTATTGGAACGATAGCTAATACCGCATGACAATGGAGGACCCATGTCTTTCATTTAAAAGGTGCAACTGCATCACTATGAGATGGACCTGCGTTGTATTAGCTAGTTGGTGAGGTAACGGCTCACCAAGGCGACGATACATAGCCGACCTGAGAGGGTGAACGGCCACACTGGGACTGAGACACGGCCCAG	Bacteria	Firmicutes	Bacilli	Lactobacillales	Streptococcaceae	Streptococcus	Streptococcus_dysgalactiae	Streptococcus_dysgalactiae_ASV_fTNNgNF	0	0	0	0	0	0	0	0	0	0	0	0	0	0	0	0	0	18	0	0	0	0	0	0	0	0
ASV_HJawy7Oe	GACGAACGCTGGCGGCGTGCCTAATACATGCAAGTAGAACGCTGAGGACTGGTGCTTGCACCGGTTCAAGGAGTTGCGAACGGGTGAGTAACGCGTAGGTAACCTACCTCATAGCGGGGGATAACTATTGGAACGATAGCTAATACCGCATGACAATGGAGGACCCATGTCTTTCATTTAAAAGGTGCAACTGCATCACTATGAGATGGACCTGCGTTGTATTAGCTAGTTGGTGAGGTAACGGCTCACCAAGGCGACGATACATAGCCGACCTGAGAGGTGAACGGCCACACTGGGACTGAGACACGGCCCAG	Bacteria	Firmicutes	Bacilli	Lactobacillales	Streptococcaceae	Streptococcus	Streptococcus_dysgalactiae	Streptococcus_dysgalactiae_ASV_HJawy7Oe	0	0	0	0	0	0	0	0	0	0	0	0	0	0	0	0	0	0	15	0	0	0	0	0	0	0
ASV_nvKXxEez	GACGAACGCTGGCGGCGTGCCTAATACATGCAAGTAGAACGCTGAGGACTGGTGCTTGCACCGGTTCAAGGAGTTGCGAACGGGTGAGTAACGCGTAGGTAACCTACCTCATAGCGGGGGATAACTATTGGAACGATAGCTAATACCGCATGACAATGGAGGACCCATGTCTTTCATTTAAAAGGTGCAACTGCATCACTATGAGATGGACCTGCGTTGTATTAGCTAGTTGGTGAGGTAACGGCTCACCAAGGCGACGATACATAGCCGACCTGAGAGGGTGAACGGCCACACTGGGACTGAGACACGGCCCCAG	Bacteria	Firmicutes	Bacilli	Lactobacillales	Streptococcaceae	Streptococcus	Streptococcus_dysgalactiae	Streptococcus_dysgalactiae_ASV_nvKXxEez	0	0	0	0	0	10	0	0	0	0	0	0	0	0	0	0	0	0	0	0	0	0	0	0	0	0
ASV_fUnNc5Ab	AGAGTTTGATCCTGGCTCAGGACGAACGCTGGCGGCGTGCCTAATACATGCAAGTTGAGCGCTGAAGGTTGGTACTTGTACCAACTGGATGAGCAGCGAACGGGTGAGTAACGCGTGGGGAATCTGCCTTTGAGCGGGGGACAACATTTGGAAACGAATGCTAATACCGCATAAAAACTTTAAACACAAGTTTTAAGTTTGAAAGATGCAATTGCATCACTCAAAGATGATCCCGCGTTGTATTAGCTACGTTGGTGAGGTAAAGGCTCACCAAGGTGCGATAGAC	Bacteria	Firmicutes	Bacilli	Lactobacillales	Streptococcaceae	Lactococcus	Lactococcus_lactis	Lactococcus_lactis_ASV_fUnNc5Ab	0	65051	0	0	36803	0	0	0	0	0	0	0	34776	0	0	0	0	57564	0	55724	0	0	0	0	0	0
ASV_FgnHeb	AGAGTTTGATCCTGGCTCAGGACGAACGCTGGCGGCGTGCCTAATACATGCAAGTTGAGCGCTGAAGGTTGGTACTTGTACCAACTGGATGAGCAGCGAACGGGTGAGTAACGCGTGGGGAATCTGCCTTTGAGCGGGGGACAACATTTGGAACGAATGCTAATACCGCATAAAAACTTTAAACACAAGTTTTAAGTTTGAAAGATGCAATTGCATCACTCAAAGATGATCCCGCGTTGTATTAGCTACGTTGGTGAGGTAAAGGCTCACCAAGGTGCGATAGAC	Bacteria	Firmicutes	Bacilli	Lactobacillales	Streptococcaceae	Lactococcus	Lactococcus_lactis	Lactococcus_lactis_ASV_FgnHeb	0	0	0	0	0	0	0	0	0	0	34550	0	0	0	0	0	0	0	0	0	0	0	0	0	0	0
ASV_7bFTLXEJ	AGAGTTTGATCCTGGCTCAGGACGAACGCTGGCGGCGTGCCTAATACATGCAAGTTGAGCGCTGAAGGTTGGTACTTGTACCAACTGGATGAGCAGCGAACGGGTGAGTAACGCGTGGGGAATCTGCCTTTGAGCGGGGGACAACATTTGGAAACGAATGCTAATACCGCATAAAAACTTTAAACACAAGTTTTAAGTTTGAAAGATGCAATTGCATCACTCAAAGATGATCCCGCGTTGTATTAGCTAGTTGGTGAGGTAAAGGCTCACCAAGGTGCGATAGAC	Bacteria	Firmicutes	Bacilli	Lactobacillales	Streptococcaceae	Lactococcus	Lactococcus_lactis	Lactococcus_lactis_ASV_7bFTLXEJ	0	0	0	0	0	0	0	0	0	0	0	0	0	0	0	0	50621	0	0	0	0	0	0	0	0	0
ASV_sjw9uffV	AGAGTTTGATCCTGGCTCAGGACGAACGCTGGCGGCGTGCCTAATACATGCAAGTTGAGCGCTGAAGGTTGGTACTTGTACCAACTGGATGAGCAGCGAACGGGTGAGTAACGCGTGGGGAATCTGCCTTTGAGCGGGGGACAACATTTGGAACGAATGCTAATACCGCATAAAAACTTTAAACACAAGTTTTAAGTTTGAAAGATGCAATTGCATCACTCAAAGATGATCCCGCGTTGTATTAGCTAGTTGGTGAGGTAAAGGCTCACCAAGGTCGATAGAC	Bacteria	Firmicutes	Bacilli	Lactobacillales	Streptococcaceae	Lactococcus	Lactococcus_lactis	Lactococcus_lactis_ASV_sjw9uffV	0	0	0	0	0	55439	0	0	0	0	0	0	0	0	0	0	0	0	0	0	0	0	0	0	0	0
ASV_pDk7vBhW	AGAGTTTGATCCTGGCTCAGGACGAACGCTGGCGGCGTGCCTAATACATGCAAGTTGAGCGCTGAAGGTTGGTACTTGTACCAACTGGATGAGCAGCGAACGGGTGAGTAACGCGTGGGGAATCTGCCTTTGAGCGGGGGACAACATTTGGAAACGAATGCTAATACCGCATAAAAACTTTAAACACAAGTTTTAAGTTTGAAAGATGCAATTGCATCACTCAAAGATGATCCCGCGTTGTATTAGCTAGTTGGTGAGGTAAAGGCTCACCAAGGCGATAGAC	Bacteria	Firmicutes	Bacilli	Lactobacillales	Streptococcaceae	Lactococcus	Lactococcus_lactis	Lactococcus_lactis_ASV_pDk7vBhW	0	0	0	0	0	0	45821	0	0	119522	0	0	0	0	0	0	0	0	0	0	0	0	0	0	0	0
ASV_izVWsntm	AGAGTTTGATCCTGGCTCAGGACGAACGCTGGCGGCGTGCCTAATACATGCAAGTTGAGCGCTGAAGGTTGGTACTTGTACCAACTGGATGAGCAGCGAACGGGTGAGTAACGCGTGGGGAATCTGCCTTTGAGCGGGGGACAACATTTGGAAACGAATGCTAATACCGCATAAAAACTTTAAACACAAGTTTTAAGTTTGAAAGATGCAATTGCATCACTCAAAGATGATCCCGCGTTGTATTAGCTACGTTGGTGAGGTAAAGGCTCACCAAGGCGATAGA	Bacteria	Firmicutes	Bacilli	Lactobacillales	Streptococcaceae	Lactococcus	Lactococcus_lactis	Lactococcus_lactis_ASV_izVWsntm	0	0	0	0	0	0	0	37185	0	0	0	0	0	90305	0	48746	0	0	0	0	0	0	0	0	0	0
ASV_tsE8v28y	AGAGTTTGATCCTGGCTCAGGACGAACGCTGGCGGCGTGCCTAATACATGCAAGTTGAGCGCTGAAGGTTGGTACTTGTACCGACTGGATGAGCAGCGAACGGGTGAGTAACGCGTGGGGAATCTGCCTTTGAGCGGGGGACAACATTTGGAAACGAATGCTAATACCGCATAAAAACTTTAAACACAAGTTTTAAGTTTGAAAGATGCAATTGCATCACTCAAAGATGATCCCGCGTTGTATTAGCTAGTTGGTGAGGTAAAGGCTCACCAAGGCGATAGAC	Bacteria	Firmicutes	Bacilli	Lactobacillales	Streptococcaceae	Lactococcus	Lactococcus_lactis	Lactococcus_lactis_ASV_tsE8v28y	0	0	0	31811	0	0	0	0	0	0	0	0	0	0	0	0	0	0	0	0	0	0	0	0	0	0
ASV_yt0QzTTJ	GACGAACGCTGGCGGCGTGCCTAATACATGCAAGTTGAGCGCTGAAGGTTGGTACTTGTACCGACTGGATGAGCAGCGAACGGGTGAGTAACGCGTGGGGAATCTGCCTTTGAGCGGGGGACAACATTTTGGAAACGAATGCTAATACCGCATAAAAACTTTAAACACAAGTTTTAAGTTTGAAAGATGCAATTGCATCACTCAAAGATGATCCCGCGTTGTATTAGCTAGTTGGTGAGGTAAAGGCTCACCAAGGCGATGATACATAGCCGACCTGAGAGGGTGATCGGCCACATTGGGACTGAGACACGGCCCAA	Bacteria	Firmicutes	Bacilli	Lactobacillales	Streptococcaceae	Lactococcus	Lactococcus_lactis	Lactococcus_lactis_ASV_yt0QzTTJ	0	0	0	76106	0	0	0	0	0	0	0	0	0	0	0	0	0	0	0	0	0	10855	24726	0	0	0
ASV_xDIjoYc5	GACGAACGCTGGCGGCGTGCCTAATACATGCAAGTTGAGCGCTGAAGGTTGGTACTTGTACCGACTGGATGAGCAGCGAACGGGTGAGTAACGCGTGGGGAATCTGCCTTTGAGCGGGGGACAACATTTGGAAACGAATGCTAATACCGCATAAAAACTTTAAACACAAGTTTTAAGTTTGAAAGATGCAATTGCATCACTCAAAGATGATCCCGCGTTGTATTAGCTAGTTGGTGAGGTAAAGGCTCACCAAGGCGATGATACATAGCCGACCTGAGAGGGTGATCGGCCACATTGGGACTGAGACACGGCCCAA	Bacteria	Firmicutes	Bacilli	Lactobacillales	Streptococcaceae	Lactococcus	Lactococcus_lactis	Lactococcus_lactis_ASV_xDIjoYc5	0	0	71219	0	0	0	49730	0	41517	0	0	17513	0	0	0	0	0	0	63284	0	102508	0	0	0	0	0
ASV_JsvkZTHm	GACGAACGCTGGCGGCGTGCCTAATACATGCAAGTTGAGCGCTGAAGGTTGGTACTTGTACCAACTGGATGAGCAGCGAACGGGTGAGTAACGCGTGGGGAATCTGCCTTTGAGCGGGGGACAACATTTGGAAACGAATGCTAATACCGCATAAAAACTTTAAACACAAGTTTTAAGTTTGAAAGATGCAATTGCATCACTCAAAGATGATCCCGCGTTGTATTAGCTAGTTGGTGAGGTAAAGGCTCACCAAGGCGATGATACATAGCCGACCTGAGAGGGTGATCGGCCACATTGGGACTGAGACACGGCCCAA	Bacteria	Firmicutes	Bacilli	Lactobacillales	Streptococcaceae	Lactococcus	Lactococcus_lactis	Lactococcus_lactis_ASV_JsvkZTHm	44476	157485	0	0	79835	120721	54841	88238	30587	255471	90195	7881	93275	177615	89991	104392	117970	134530	34468	128858	0	0	0	0	0	0
ASV_35vj3PTr	GACGAACGCTGGCGGCGTGCCTAATACATGCAAGTTGAGCGCTGAAGGTTGGTACTTGTACCAACTGGATGAGCAGCGAACGGGTGAGTAACGCGTGGGGAATCTGCCTTTGAGCGGGGGACAACATTTGGAAACGAATGCTAATACCGCATAAAAACTTTAAACACAAGTTTTAAGTTTGAAAGAAGCAATTGCATCACTCAAAGATGATCCCGCGTTGTATTAGCTAGTTGGTGAGGTAAAGGCTCACCAAGGCGATGATACATAGCCGACCTGAGAGGTGATCGGCCACATTGGGACTGAGACACGGCCCAA	Bacteria	Firmicutes	Bacilli	Lactobacillales	Streptococcaceae	Lactococcus	Lactococcus_lactis	Lactococcus_lactis_ASV_35vj3PTr	7339	32528	0	0	16964	14155	5148	0	5885	0	0	0	0	25612	0	0	0	0	8502	0	0	0	0	0	477	0
ASV_H2wj8Q8n	GACGAACGCTGGCGGCGTGCCTAATACATGCAAGTTGAGCGCTGAAGGTTGGTACTTGTACCAACTGGATGAGCAGCGAACGGGTGAGTAACGCGTGGGGAATCTGCCTTTGAGCGGGGGACAACATTTGGAAACGAATGCTAATACCGCATAAAAACTTTAAACACAAGTTTTAAGTTTGAAAGAAGCAATTGCATCACTCAAAGATGATCCCGCGTTGTATTAGCTAGTTGGTGAGGTAAAGGCTCACCAAGGCGATGATACATAGCCGACCTGAGAGGGTGATCGGCCACATTGGGACTGAGACACGGCCCAA	Bacteria	Firmicutes	Bacilli	Lactobacillales	Streptococcaceae	Lactococcus	Lactococcus_lactis	Lactococcus_lactis_ASV_H2wj8Q8n	0	0	0	0	0	0	0	0	0	0	0	1498	0	0	0	0	0	0	0	0	0	0	0	0	0	0
ASV_LSxBmanh	GACGAACGCTGGCGGCGTGCCTAATACATGCAAGTTGAGCGATGAAGATTGGTGCTTGCACCAATTTGAAGAGCAGCGAACGGGTGAGTAACGCGTGGGGAATCTGCCTTTGAGCGGGGGACAACATTTTGGAAACGAATGCTAATACCGCATAATAACTTTAAACATAAGTTTTAAGTTTGAAGATGCAATTGCATCACTCAAAGATGATCCCGCGTTGTATTAGCTAGTTGGTGAGGTAAAGGCTCACCAAGGCGATGATACATAGCCGACCTGAGAGGTGATCGGCCACATTGGGACTGAGACACGGCCCAA	Bacteria	Firmicutes	Bacilli	Lactobacillales	Streptococcaceae	Lactococcus	Lactococcus_lactis	Lactococcus_lactis_ASV_LSxBmanh	5213	31934	0	31294	6490	41189	0	71098	3395	1776	8982	0	8371	0	0	0	109454	0	0	16170	0	0	0	218	0	0
ASV_w8RxL92	GACGAACGCTGGCGGCGTGCCTAATACATGCAAGTTGAGCGATGAAGATTGGTGCTTGCACCAATTTGAAGAGCAGCGAACGGGTGAGTAACGCGTGGGGAATCTGCCTTTGAGCGGGGGACAACATTTTGGAAACGAATGCTAATACCGCATAATAACTTTAAACATAAGTTTTAAGTTTGAAGATGCAATTGCATCACTCAAAGATGATCCCGCGTTGTATTAGCTAGTTGGTGAGGTAAAGGCTCACCAAGGCGATGATACATAGCCGACCTGAGAGGGTGATCGGCCACATTGGGACTGAGACACGGCCCAA	Bacteria	Firmicutes	Bacilli	Lactobacillales	Streptococcaceae	Lactococcus	Lactococcus_lactis	Lactococcus_lactis_ASV_w8RxL92	0	0	0	0	0	0	3765	0	0	0	0	0	0	0	0	2670	0	0	0	0	0	0	0	0	0	0
ASV_rjtVRQ	GACGAACGCTGGCGGCGTGCCTAATACATGCAAGTTGAGCGATGAAGATTGGTGCTTGCACCAATTTGAAGAGCAGCGAACGGGTGAGTAACGCGTGGGGAATCTGCCTTTGAGCGGGGGACAACATTTGGAAACGAATGCTAATACCGCATAATAACTTTAAACATAAGTTTTAAGTTTGAAGATGCAATTGCATCACTCAAAGATGATCCCGCGTTGTATTAGCTAGTTGGTGAGGTAAAGGCTCACCAAGGCGATGATACATAGCCGACCTGAGAGGTGATCGGCCACATTGGGACTGAGACACGGCCCAA	Bacteria	Firmicutes	Bacilli	Lactobacillales	Streptococcaceae	Lactococcus	Lactococcus_lactis	Lactococcus_lactis_ASV_rjtVRQ	0	0	0	0	0	0	0	0	0	0	0	0	0	37313	322	0	0	0	0	0	0	0	0	0	0	0
ASV_uREroxwZ	GACGAACGCTGGCGGCGTGCCTAATACATGCAAGTTGAGCGATGAAGATTGGTGCTTGCACCAATTTGAAGAGCAGCGAACGGGTGAGTAACGCGTGGGGAATCTGCCTTTGAGCGGGGGACAACATTTGGAAACGAATGCTAATACCGCATAATAACTTTAAACATAAGTTTTAAGTTTGAAGATGCAATTGCATCACTCAAAGATGATCCCGCGTTGTATTAGCTAGTTGGTGAGGTAAAGGCTCACCAAGGCGATGATACATAGCCGACCTGAGAGGGTGATCGGCCACATTGGGACTGAGACACGGCCCAA	Bacteria	Firmicutes	Bacilli	Lactobacillales	Streptococcaceae	Lactococcus	Lactococcus_lactis	Lactococcus_lactis_ASV_uREroxwZ	0	0	0	0	0	0	0	0	0	0	0	0	0	0	0	0	0	0	0	0	10336	0	0	0	0	0
ASV_OHI2Pd3A	GACGAACGCTGGCGGCGTGCCTAATACATGCAAGTTGAGCGATGAAGATTGGTGCTTGCACCAATTTGAAGAGCAGCGAACGGGTGAGTAACGCGTGGGGAATCTGCCTTTGAGCGGGGGACAACATTTGGAAACGAATGCTAATACCGCATAATAACTTTAAACATAAGTTTTAAGTTTGAAAGATGCAATTGCATCACTCAAAGATGATCCCGCGTTGTATTAGCTAGTTGGTGAGGTAAAGGCTCACCAAGGCGATGATACATAGCCGACCTGAGAGGGTGATCGGCCACATTGGGACTGAGACACGGCCCAA	Bacteria	Firmicutes	Bacilli	Lactobacillales	Streptococcaceae	Lactococcus	Lactococcus_lactis	Lactococcus_lactis_ASV_OHI2Pd3A	0	0	0	0	0	0	0	0	0	0	0	3803	0	0	0	0	0	0	0	0	0	0	0	0	0	0
ASV_T0pIYYzH	GACGAACGCTGGCGGCGTGCCTAATACATGCAAGTTGAGCGATGAAGATTGGTGCTTGCACCAATTTGAAGAGCAGCGAACGGGTGAGTAACGCGTGGGGAATCTGCCTTTGAGCGGGGGACAACATTTTGGAAACGAATGCTAATACCGCATAACAACTTTAAACATAAGTTTTAAGTTTGAAGATGCAATTGCATCACTCAAAGATGATCCCGCGTTGTATTAGCTAGTTGGTGAGGTAAAGGCTCACCAAGGCGATGATACATAGCCGACCTGAGAGGTGATCGGCCACATTGGGACTGAGACACGGCCCAA	Bacteria	Firmicutes	Bacilli	Lactobacillales	Streptococcaceae	Lactococcus	Lactococcus_lactis	Lactococcus_lactis_ASV_T0pIYYzH	0	0	8107	0	0	0	0	0	7929	0	0	989	0	0	0	0	0	0	1577	0	1914	17949	46966	0	55	0
ASV_LEpwJttm	GACGAACGCTGGCGGCGTGCCTAATACATGCAAGTTGAGCGATGAAGATTGGTGCTTGCACCAATTTGAAGAGCAGCGAACGGGTGAGTAACGCGTGGGGAATCTGCCTTTGAGCGGGGGACAACATTTGGAAACGAATGCTAATACCGCATAACAACTTTAAACATAAGTTTTAAGTTTGAAGATGCAATTGCATCACTCAAAGATGATCCCGCGTTGTATTAGCTAGTTGGTGAGGTAAAGGCTCACCAAGGCGATGATACATAGCCGACCTGAGAGGTGATCGGCCACATTGGGACTGAGACACGGCCCAA	Bacteria	Firmicutes	Bacilli	Lactobacillales	Streptococcaceae	Lactococcus	Lactococcus_lactis	Lactococcus_lactis_ASV_LEpwJttm	0	0	0	0	0	0	0	0	0	0	0	0	0	0	0	0	0	23335	0	0	0	0	0	0	0	0
ASV_Z932qVnh	GACGAACGCTGGCGGCGTGCCTAATACATGCAAGTTGAGCGATGAAGATTGGTGCTTGCACCAATTTGAAGAGCAGCGAACGGGTGAGTAACGCGTGGGGAATCTGCCTTTGAGCGGGGGACAACATTTGGAAACGAATGCTAATACCGCATAACAACTTTAAACATAAGTTTTAAGTTTGAAAGATGCAATTGCATCACTCAAAGAATGATCCCGCGTTGTATTAGCTAGTTGGTGAGGTAAAGGCTCACCAAGGCGATGATACATAGCCGACCTGAGAGGGTGATCGGCCACATTGGGACTGAGACACGGCCCAA	Bacteria	Firmicutes	Bacilli	Lactobacillales	Streptococcaceae	Lactococcus	Lactococcus_lactis	Lactococcus_lactis_ASV_Z932qVnh	0	0	0	0	0	0	0	0	0	0	0	0	0	0	0	0	0	0	0	0	0	0	0	0	0	2030
ASV_fbXoYjXY	GACGAACGCTGGCGGCGTGCCTAATACATGCAAGTTGAGCGATGAAGATTGGTGCTTGCACCAATTTGAAGAGCAGCGAACGGGTGAGTAACGCGTGGGGAATCTGCCTTTGAGCGGGGGACAACATTTTGGAAACGAATGCTAATACCGCATAATAACTTTAAACATAAGTTTTAAGTTTGAAGTATAGCAATTGCATCACTCAAGAATGATCCCGCGTTGTATTAGCTAGTTGGTGAGGTAAAGGCTCACCAAGGCGATGATACATAGCCGACCTGAGAGGTGATCGGCCACATTGGACTGAGACACGGCCCAA	Bacteria	Firmicutes	Bacilli	Lactobacillales	Streptococcaceae	Lactococcus	Lactococcus_lactis	Lactococcus_lactis_ASV_fbXoYjXY	410	0	0	0	0	3035	271	0	4798	160	735	987	0	0	0	234	8267	0	0	0	1022	0	0	0	0	0
ASV_jfFE4Suv	GACGAACGCTGGCGGCGTGCCTAATACATGCAAGTTGAGCGATGAAGATTGGTGCTTGCACCAATTTGAAGAGCAGCGAACGGGTGAGTAACGCGTGGGGAATCTGCCTTTGAGCGGGGGACAACATTTTGGAAACGAATGCTAATACCGCATAATAACTTTAAACATAAGTTTTAAGTTTGAAGATAGCAATTGCATCACTCAAGAATGATCCCGCGTTGTATTAGCTAGTTGGTGAGGTAAAGGCTCACCAAGGCGATGATACATAGCCGACCTGAGAGGTGATCGGCCACATTGGACTGAGACACGGCCCAA	Bacteria	Firmicutes	Bacilli	Lactobacillales	Streptococcaceae	Lactococcus	Lactococcus_lactis	Lactococcus_lactis_ASV_jfFE4Suv	0	0	0	2412	483	0	0	5041	0	0	0	0	642	0	0	0	0	0	0	0	0	0	0	0	0	0
ASV_8LvZjRCb	GACGAACGCTGGCGGCGTGCCTAATACATGCAAGTTGAGCGATGAAGATTGGTGCTTGCACCAATTTGAAGAGCAGCGAACGGGTGAGTAACGCGTGGGGAATCTGCCTTTGAGCGGGGGACAACATTTTGGAAACGAATGCTAATACCGCATAACAACTTTAAACATAAGTTTTAAGTTTGAAGTATAGCAATTGCATCACTCAAGAATGATCCCGCGTTGTATTAGCTAGTTGGTGAGGTAAAGGCTCACCAAGGCGATGATACATAGCCGACCTGAGAGGTGATCGGCCACATTGGACTGAGACACGGCCCAA	Bacteria	Firmicutes	Bacilli	Lactobacillales	Streptococcaceae	Lactococcus	Lactococcus_lactis	Lactococcus_lactis_ASV_8LvZjRCb	0	0	0	0	0	0	0	0	0	0	0	0	0	0	0	0	0	0	0	0	0	0	3598	0	0	0
ASV_h7ofZAjh	GACGAACGCTGGCGGCGTGCCTAATACATGCAAGTTGAGCGATGAAGATTGGTGCTTGCACCAATTTGAAGAGCAGCGAACGGGTGAGTAACGCGTGGGGAATCTGCCTTTGAGCGGGGGACAACATTTGGAAACGAATGCTAATACCGCATAATAACTTTAAACATAAGTTTTAAGTTTGAAGATAGCAATTGCATCACTCAAGAATGATCCCGCGTTGTATTAGCTAGTTGGTGAGGTAAAGGCTCACCAAGGCGATGATACATAGCCGACCTGAGAGGTGATCGGCCACATTGGACTGAGACACGGCCCAA	Bacteria	Firmicutes	Bacilli	Lactobacillales	Streptococcaceae	Lactococcus	Lactococcus_lactis	Lactococcus_lactis_ASV_h7ofZAjh	0	0	0	0	0	0	0	0	0	0	0	0	0	2716	0	0	0	0	0	0	0	0	0	0	0	0
ASV_JUWwAHCz	GACGAACGCTGGCGGCGTGCCTAATACATGCAAGTTGAGCGATGAAGATTGGTGCTTGCACCAATTTGAAGAGCAGCGAACGGGTGAGTAACGCGTGGGGAATCTGCCTTTGAGCGGGGGACAACATTTTGGAAACGAATGCTAATACCGCATAATAACTTTAAACATAAGTTTTAAGTTTGAAGATAGCAATTGCATCACTCAAGAATGATCCCGCGTTGTATTAGCTAGTTGGTGAGGTAAAGGCTCACCAAGGCGATGATACATAGCCGACCTGAGAGGTGATCGGCCACATTGGGACTGAGACACGGCCCAA	Bacteria	Firmicutes	Bacilli	Lactobacillales	Streptococcaceae	Lactococcus	Lactococcus_lactis	Lactococcus_lactis_ASV_JUWwAHCz	0	2043	0	0	0	0	0	0	0	0	0	101	0	0	0	0	0	0	244	1220	0	0	0	0	0	0
ASV_qijuSFeI	GACGAACGCTGGCGGCGTGCCTAATACATGCAAGTTGAGCGATGAAGATTGGTGCTTGCACCAATTTGAAGAGCAGCGAACGGGTGAGTAACGCGTGGGGAATCTGCCTTTGAGCGGGGGACAACATTTTGGAAACGAATGCTAATACCGCATAACAACTTTAAACATAAGTTTTAAGTTTGAAGATAGCAATTGCATCACTCAAGAATGATCCCGCGTTGTATTAGCTAGTTGGTGAGGTAAAGGCTCACCAAGGCGATGATACATAGCCGACCTGAGAGGTGATCGGCCACATTGGGACTGAGACACGGCCCAA	Bacteria	Firmicutes	Bacilli	Lactobacillales	Streptococcaceae	Lactococcus	Lactococcus_lactis	Lactococcus_lactis_ASV_qijuSFeI	0	0	514	0	0	0	0	0	506	0	0	0	0	0	0	0	0	1820	64	0	111	1077	0	0	0	0
ASV_n43b8xHJ	GACGAACGCTGGCGGCGTGCCTAATACATGCAAGTTGAGCGATGAAGATTGGTGCTTGCACCAATTTGAAGAGCAGCGAACGGGTGAGTAACGCGTGGGGAATCTGCCTTTGAGCGGGGGACAACATTTGGAAACGAATGCTAATACCGCATAACAACTTTAAACATAAGTTTTAAGTTTAAGTATAGCAATTGCATCACTCAAAGAATGATCCCGCGTTGTATTAGCTAGTTGGTGAGGTAAAGGCTCACCAAGGCGATGATACATAGCCGACCTGAGAGGGTGATCGGCCACATTGGGACTGAGACACGGCCCAA	Bacteria	Firmicutes	Bacilli	Lactobacillales	Streptococcaceae	Lactococcus	Lactococcus_lactis	Lactococcus_lactis_ASV_n43b8xHJ	0	0	0	0	0	0	0	0	0	0	0	0	0	0	0	0	0	0	0	0	0	0	0	0	0	38719
