# Supplementary material for: High-throughput qPCR and 16S rRNA gene amplicon sequencing as complementary methods for the investigation of the cheese microbiota
Source: BMC Microbiol. 2022 Feb 7;22:48. doi: 10.1186/s12866-022-02451-y (PMC8819918; doi:10.1186/s12866-022-02451-y)
Supplement: Supplementary file 1 — Additional file 1. [file 12866_2022_2451_MOESM1_ESM.zip › htqpcr_ngs_data-main/rawdata/V18-22-21_htqpcr_rawdata.csv]

Chip Run Info	G:\drma_data\Fluidigm_BioMark_data\p588_CheeseSamples-18-22-21_results\p588_CheeseSamples\ChipRun.bml	1691204034	192.24 (169x)	GE 192x24 PCR+Melt v2	ROX	EvaGreen	15.03.2020 12:42:39	00:51:21	GDC172-31-6-71	SamplePlateName: Undefined/Undefined	SamplePlateBarCode: Undefined/Undefined	ReagentPlateName: Undefined	ReagentPlateBarCode: Undefined
Application Version	4.5.2
Application Build	20180628.1231
Export Type	Table Results
Quality Threshold	0.5
Baseline Correction Method	Constant
Ct Threshold Method	User Data (Global)
Experiment Information	Experiment Information	Experiment Information	Experiment Information	Experiment Information	Experiment Information	EvaGreen	EvaGreen	EvaGreen	EvaGreen	EvaGreen	EvaGreen	EvaGreen	EvaGreen
Chamber	Sample	Sample	Sample	EvaGreen	EvaGreen	Ct	Ct	Ct	Ct	Ct	Tm	Tm	Tm
ID	Name	Type	rConc	Name	Type	Value	Calibrated rConc	Quality	Call	Threshold	In Range	Out Range	Peak Ratio
S001-A13	Standard (S24) 10^7	Standard	10000000	Lbbrevi_g2037-3	Test	10.5279011719756	10945006.1007868	0.92	Pass	0.05	81.7792369268354	999	1
S002-A13	Not relevant	Unknown	1	Lbbrevi_g2037-3	Test	17.5877728624956	114998.566207497	0.84	Pass	0.05	82.4361737462926	999	1
S003-A13	Not relevant	Unknown	1	Lbbrevi_g2037-3	Test	999	-1	0	Flag	0.05	999	999	0
S006-A13	18-22-21 EH 14	Unknown	1	Lbbrevi_g2037-3	Test	999	-1	0	Flag	0.05	999	999	0
S005-A13	18-22-21 EH 06	Unknown	1	Lbbrevi_g2037-3	Test	25.954971662275	519.746330473957	0.83	Pass	0.05	82.2363879918879	999	1
S004-A13	Not relevant	Unknown	1	Lbbrevi_g2037-3	Test	999	-1	0	Flag	0.05	999	999	0
S013-A13	18-22-21 PW 01	Unknown	1	Lbbrevi_g2037-3	Test	999	-1	0	Flag	0.05	999	999	0
S014-A13	Not relevant	Unknown	1	Lbbrevi_g2037-3	Test	999	-1	0	Flag	0.05	999	999	0
S015-A13	Standard (S24) 10^7	Standard	10000000	Lbbrevi_g2037-3	Test	10.7466492497974	9504122.56473155	0.87	Pass	0.05	81.0574336946929	999	1
S018-A13	Not relevant	Unknown	1	Lbbrevi_g2037-3	Test	999	-1	0	Flag	0.05	999	999	0
S017-A13	Not relevant	Unknown	1	Lbbrevi_g2037-3	Test	999	-1	0	Flag	0.05	999	999	0
S016-A13	Not relevant	Unknown	1	Lbbrevi_g2037-3	Test	17.7653542879787	102547.568775666	0.84	Pass	0.05	81.8553410582875	999	1
S025-A13	Standard (S24) 10^6	Standard	1000000	Lbbrevi_g2037-3	Test	14.2372934837228	999221.294692542	0.9	Pass	0.05	80.9956576609429	999	1
S026-A13	Not relevant	Unknown	1	Lbbrevi_g2037-3	Test	21.2733642695346	10661.2538349764	0.85	Pass	0.05	81.7995720419395	999	1
S027-A13	Not relevant	Unknown	1	Lbbrevi_g2037-3	Test	999	-1	0	Flag	0.05	999	999	0
S030-A13	18-22-21 EH 15	Unknown	1	Lbbrevi_g2037-3	Test	26.5548699718728	352.915224897701	0.79	Pass	0.05	81.9981954533139	999	1
S029-A13	18-22-21 EH 07	Unknown	1	Lbbrevi_g2037-3	Test	19.6292701570924	30800.969549051	0.85	Pass	0.05	81.960098141866	999	1
S028-A13	Not relevant	Unknown	1	Lbbrevi_g2037-3	Test	999	-1	0	Flag	0.05	999	999	0
S037-A13	18-22-21 PW 02	Unknown	1	Lbbrevi_g2037-3	Test	999	-1	0	Flag	0.05	999	999	0
S038-A13	Not relevant	Unknown	1	Lbbrevi_g2037-3	Test	999	-1	0	Flag	0.05	999	999	0
S039-A13	Standard (S24) 10^6	Standard	1000000	Lbbrevi_g2037-3	Test	13.9702831336915	1187110.44159836	0.92	Pass	0.05	80.7607212970491	999	1
S042-A13	Not relevant	Unknown	1	Lbbrevi_g2037-3	Test	999	-1	0	Flag	0.05	999	999	0
S041-A13	Not relevant	Unknown	1	Lbbrevi_g2037-3	Test	999	-1	0	Flag	0.05	999	999	0
S040-A13	Not relevant	Unknown	1	Lbbrevi_g2037-3	Test	21.2044617195879	11145.9777042382	0.82	Pass	0.05	81.7290405622702	999	1
S049-A13	Standard (S24) 10^5	Standard	100000	Lbbrevi_g2037-3	Test	17.8523300354572	96950.5958327295	0.9	Pass	0.05	80.749586789611	999	1
S050-A13	Not relevant	Unknown	1	Lbbrevi_g2037-3	Test	999	-1	0	Flag	0.05	999	999	0
S051-A13	Not relevant	Unknown	1	Lbbrevi_g2037-3	Test	999	-1	0	Flag	0.05	999	999	0
S054-A13	18-22-21 EH 16	Unknown	1	Lbbrevi_g2037-3	Test	999	-1	0	Flag	0.05	999	999	0
S053-A13	18-22-21 EH 08	Unknown	1	Lbbrevi_g2037-3	Test	26.1198096475102	467.299927767499	0.92	Pass	0.05	81.9651238108901	999	1
S052-A13	Not relevant	Unknown	1	Lbbrevi_g2037-3	Test	999	-1	0	Flag	0.05	999	999	0
S061-A13	18-22-21 PW 03	Unknown	1	Lbbrevi_g2037-3	Test	999	-1	0	Flag	0.05	999	999	0
S062-A13	Not relevant	Unknown	1	Lbbrevi_g2037-3	Test	999	-1	0	Flag	0.05	999	999	0
S063-A13	Standard (S24) 10^5	Standard	100000	Lbbrevi_g2037-3	Test	17.6934826856963	107415.592768904	0.91	Pass	0.05	80.6449906988336	999	1
S066-A13	Not relevant	Unknown	1	Lbbrevi_g2037-3	Test	999	-1	0	Flag	0.05	999	999	0
S065-A13	Not relevant	Unknown	1	Lbbrevi_g2037-3	Test	999	-1	0	Flag	0.05	999	999	0
S064-A13	Not relevant	Unknown	1	Lbbrevi_g2037-3	Test	999	-1	0	Flag	0.05	999	999	0
S073-A13	Standard (S24) 10^4	Standard	10000	Lbbrevi_g2037-3	Test	21.1898155736003	11251.8190960844	0.91	Pass	0.05	80.4087844639932	999	1
S074-A13	Not relevant	Unknown	1	Lbbrevi_g2037-3	Test	999	-1	0	Flag	0.05	999	999	0
S075-A13	Not relevant	Unknown	1	Lbbrevi_g2037-3	Test	999	-1	0	Flag	0.05	999	999	0
S078-A13	18-22-21 EH 17	Unknown	1	Lbbrevi_g2037-3	Test	21.9691021388715	6805.00241594748	0.9	Pass	0.05	81.9277241851724	999	1
S077-A13	18-22-21 EH 09	Unknown	1	Lbbrevi_g2037-3	Test	999	-1	0	Flag	0.05	999	999	0
S076-A13	18-22-21 EH 01	Unknown	1	Lbbrevi_g2037-3	Test	25.0914728281277	907.373961551902	0.84	Pass	0.05	81.6930915090625	999	1
S085-A13	Not relevant	Unknown	1	Lbbrevi_g2037-3	Test	24.1910849582578	1622.25572958721	0.91	Pass	0.05	81.6426875142112	999	1
S086-A13	Not relevant	Unknown	1	Lbbrevi_g2037-3	Test	999	-1	0	Flag	0.05	999	999	0
S087-A13	Standard (S24) 10^4	Standard	10000	Lbbrevi_g2037-3	Test	20.8491690233781	14018.0844942322	0.91	Pass	0.05	80.581796371458	999	1
S090-A13	18-22-21 EH 01	Unknown	1	Lbbrevi_g2037-3	Test	24.8420654928856	1065.81671087036	0.88	Pass	0.05	81.7580316021884	999	1
S089-A13	Not relevant	Unknown	1	Lbbrevi_g2037-3	Test	999	-1	0	Flag	0.05	999	999	0
S088-A13	Not relevant	Unknown	1	Lbbrevi_g2037-3	Test	999	-1	0	Flag	0.05	999	999	0
S100-A13	18-22-21 EH 02	Unknown	1	Lbbrevi_g2037-3	Test	22.6703324824973	4328.21695669133	0.91	Pass	0.05	81.6654681189862	999	1
S101-A13	18-22-21 EH 10	Unknown	1	Lbbrevi_g2037-3	Test	999	-1	0	Flag	0.05	999	999	0
S102-A13	18-22-21 EH 18	Unknown	1	Lbbrevi_g2037-3	Test	999	-1	0	Flag	0.05	999	999	0
S099-A13	Not relevant	Unknown	1	Lbbrevi_g2037-3	Test	999	-1	0	Flag	0.05	999	999	0
S098-A13	Not relevant	Unknown	1	Lbbrevi_g2037-3	Test	999	-1	0	Flag	0.05	999	999	0
S097-A13	Standard (S24) 10^3	Standard	1000	Lbbrevi_g2037-3	Test	24.9771650786389	976.834457485114	0.97	Pass	0.05	80.3849737392679	999	1
S112-A13	Not relevant	Unknown	1	Lbbrevi_g2037-3	Test	999	-1	0	Flag	0.05	999	999	0
S113-A13	Not relevant	Unknown	1	Lbbrevi_g2037-3	Test	999	-1	0	Flag	0.05	999	999	0
S114-A13	18-22-21 EH 02	Unknown	1	Lbbrevi_g2037-3	Test	22.7866215693117	4015.31013942221	0.91	Pass	0.05	81.8627056942555	999	1
S111-A13	Standard (S24) 10^3	Standard	1000	Lbbrevi_g2037-3	Test	25.1750024669357	859.759920465603	0.91	Pass	0.05	80.4588906579691	999	1
S110-A13	Not relevant	Unknown	1	Lbbrevi_g2037-3	Test	999	-1	0	Flag	0.05	999	999	0
S109-A13	Not relevant	Unknown	1	Lbbrevi_g2037-3	Test	999	-1	0	Flag	0.05	999	999	0
S124-A13	18-22-21 EH 03	Unknown	1	Lbbrevi_g2037-3	Test	999	-1	0	Flag	0.05	999	999	0
S125-A13	18-22-21 EH 11	Unknown	1	Lbbrevi_g2037-3	Test	19.6135262178103	31115.4878250426	0.85	Pass	0.05	81.8565873843498	999	1
S126-A13	18-22-21 EH 19	Unknown	1	Lbbrevi_g2037-3	Test	999	-1	0	Flag	0.05	999	999	0
S123-A13	Not relevant	Unknown	1	Lbbrevi_g2037-3	Test	999	-1	0	Flag	0.05	999	999	0
S122-A13	Not relevant	Unknown	1	Lbbrevi_g2037-3	Test	999	-1	0	Flag	0.05	999	999	0
S121-A13	Not relevant	Unknown	1	Lbbrevi_g2037-3	Test	20.5598592684172	16895.3622759335	0.81	Pass	0.05	80.7326422832639	999	1
S136-A13	Not relevant	Unknown	1	Lbbrevi_g2037-3	Test	999	-1	0	Flag	0.05	999	999	0
S137-A13	Not relevant	Unknown	1	Lbbrevi_g2037-3	Test	999	-1	0	Flag	0.05	999	999	0
S138-A13	18-22-21 EH 03	Unknown	1	Lbbrevi_g2037-3	Test	25.7524927754798	592.292158922578	0.84	Pass	0.05	81.7791755408959	999	1
S135-A13	Not relevant	Unknown	1	Lbbrevi_g2037-3	Test	20.590716575669	16562.2666332467	0.81	Pass	0.05	80.8118056022472	999	1
S134-A13	Not relevant	Unknown	1	Lbbrevi_g2037-3	Test	999	-1	0	Flag	0.05	999	999	0
S133-A13	Not relevant	Unknown	1	Lbbrevi_g2037-3	Test	999	-1	0	Flag	0.05	999	999	0
S148-A13	18-22-21 EH 04	Unknown	1	Lbbrevi_g2037-3	Test	23.0153788513116	3464.25652849073	0.8	Pass	0.05	81.4376697841714	999	1
S149-A13	18-22-21 EH 12	Unknown	1	Lbbrevi_g2037-3	Test	25.3622541590591	761.903649371864	0.83	Pass	0.05	81.8760373119061	999	1
S150-A13	18-22-21 EH 20	Unknown	1	Lbbrevi_g2037-3	Test	999	-1	0	Flag	0.05	999	999	0
S147-A13	Not relevant	Unknown	1	Lbbrevi_g2037-3	Test	999	-1	0	Flag	0.05	999	999	0
S146-A13	Not relevant	Unknown	1	Lbbrevi_g2037-3	Test	999	-1	0	Flag	0.05	999	999	0
S145-A13	Not relevant	Unknown	1	Lbbrevi_g2037-3	Test	24.2687276142135	1542.97902510875	0.88	Pass	0.05	80.7588150103564	999	1
S160-A13	Not relevant	Unknown	1	Lbbrevi_g2037-3	Test	999	-1	0	Flag	0.05	999	999	0
S161-A13	Not relevant	Unknown	1	Lbbrevi_g2037-3	Test	999	-1	0	Flag	0.05	999	999	0
S162-A13	18-22-21 EH 04	Unknown	1	Lbbrevi_g2037-3	Test	23.5781066670474	2409.38392701246	0.82	Pass	0.05	81.4754264775001	999	1
S159-A13	Not relevant	Unknown	1	Lbbrevi_g2037-3	Test	23.7566531243607	2147.18024217044	0.9	Pass	0.05	80.8387935761317	999	1
S158-A13	Not relevant	Unknown	1	Lbbrevi_g2037-3	Test	999	-1	0	Flag	0.05	999	999	0
S157-A13	Not relevant	Unknown	1	Lbbrevi_g2037-3	Test	999	-1	0	Flag	0.05	999	999	0
S172-A13	18-22-21 EH 05	Unknown	1	Lbbrevi_g2037-3	Test	21.9024663645714	7103.99926680404	0.79	Pass	0.05	82.0360640988431	999	1
S173-A13	18-22-21 EH 13	Unknown	1	Lbbrevi_g2037-3	Test	999	-1	0	Flag	0.05	999	999	0
S174-A13	18-22-21 EH 21	Unknown	1	Lbbrevi_g2037-3	Test	24.5882688789162	1255.47719972806	0.9	Pass	0.05	81.9908272449928	999	1
S171-A13	Not relevant	Unknown	1	Lbbrevi_g2037-3	Test	999	-1	0	Flag	0.05	999	999	0
S170-A13	Not relevant	Unknown	1	Lbbrevi_g2037-3	Test	999	-1	0	Flag	0.05	999	999	0
S169-A13	Not relevant	Unknown	1	Lbbrevi_g2037-3	Test	999	-1	0	Flag	0.05	999	999	0
S184-A13	Not relevant	Unknown	1	Lbbrevi_g2037-3	Test	999	-1	0	Flag	0.05	999	999	0
S185-A13	Not relevant	Unknown	1	Lbbrevi_g2037-3	Test	999	-1	0	Flag	0.05	999	999	0
S186-A13	18-22-21 EH 05	Unknown	1	Lbbrevi_g2037-3	Test	21.6014171820954	8627.23659854318	0.8	Pass	0.05	82.4035899134266	999	1
S183-A13	Not relevant	Unknown	1	Lbbrevi_g2037-3	Test	999	-1	0	Flag	0.05	999	999	0
S182-A13	NTC (TE)	NTC	1	Lbbrevi_g2037-3	Test	999	-1	0	Flag	0.05	999	999	0
S181-A13	Not relevant	Unknown	1	Lbbrevi_g2037-3	Test	999	-1	0	Flag	0.05	999	999	0
S001-A12	Standard (S24) 10^7	Standard	10000000	Lnmesen_purL	Test	10.6820111069381	10911467.5943397	0.97	Pass	0.05	81.5503160435302	999	1
S002-A12	Not relevant	Unknown	1	Lnmesen_purL	Test	999	-1	0	Flag	0.05	999	999	0
S003-A12	Not relevant	Unknown	1	Lnmesen_purL	Test	999	-1	0	Flag	0.05	999	999	0
S006-A12	18-22-21 EH 14	Unknown	1	Lnmesen_purL	Test	999	-1	0	Flag	0.05	999	999	0
S005-A12	18-22-21 EH 06	Unknown	1	Lnmesen_purL	Test	25.5449057305903	761.671420053294	0.96	Pass	0.05	82.0124288311483	999	1
S004-A12	Not relevant	Unknown	1	Lnmesen_purL	Test	999	-1	0	Flag	0.05	999	999	0
S013-A12	18-22-21 PW 01	Unknown	1	Lnmesen_purL	Test	999	-1	0	Flag	0.05	999	999	0
S014-A12	Not relevant	Unknown	1	Lnmesen_purL	Test	19.2882089868614	42788.7474559143	0.84	Pass	0.05	81.7652031594305	999	1
S015-A12	Standard (S24) 10^7	Standard	10000000	Lnmesen_purL	Test	10.9026299050546	9466544.2460529	0.92	Pass	0.05	80.8451325999085	999	1
S018-A12	Not relevant	Unknown	1	Lnmesen_purL	Test	999	-1	0	Flag	0.05	999	999	0
S017-A12	Not relevant	Unknown	1	Lnmesen_purL	Test	999	-1	0	Flag	0.05	999	999	0
S016-A12	Not relevant	Unknown	1	Lnmesen_purL	Test	999	-1	0	Flag	0.05	999	999	0
S025-A12	Standard (S24) 10^6	Standard	1000000	Lnmesen_purL	Test	14.3766310660779	1011010.16750238	0.95	Pass	0.05	80.7830854657919	999	1
S026-A12	Not relevant	Unknown	1	Lnmesen_purL	Test	999	-1	0	Flag	0.05	999	999	0
S027-A12	Not relevant	Unknown	1	Lnmesen_purL	Test	999	-1	0	Flag	0.05	999	999	0
S030-A12	18-22-21 EH 15	Unknown	1	Lnmesen_purL	Test	26.26718393254	478.406198778551	0.82	Pass	0.05	81.7750112180111	999	1
S029-A12	18-22-21 EH 07	Unknown	1	Lnmesen_purL	Test	999	-1	0	Flag	0.05	999	999	0
S028-A12	Not relevant	Unknown	1	Lnmesen_purL	Test	999	-1	0	Flag	0.05	999	999	0
S037-A12	18-22-21 PW 02	Unknown	1	Lnmesen_purL	Test	999	-1	0	Flag	0.05	999	999	0
S038-A12	Not relevant	Unknown	1	Lnmesen_purL	Test	23.0391857017281	3823.33958969911	0.9	Pass	0.05	81.344116867102	999	1
S039-A12	Standard (S24) 10^6	Standard	1000000	Lnmesen_purL	Test	14.2415147215059	1102905.10157197	0.95	Pass	0.05	80.3999225168449	999	1
S042-A12	Not relevant	Unknown	1	Lnmesen_purL	Test	999	-1	0	Flag	0.05	999	999	0
S041-A12	Not relevant	Unknown	1	Lnmesen_purL	Test	999	-1	0	Flag	0.05	999	999	0
S040-A12	Not relevant	Unknown	1	Lnmesen_purL	Test	999	-1	0	Flag	0.05	999	999	0
S049-A12	Standard (S24) 10^5	Standard	100000	Lnmesen_purL	Test	17.9386021572126	102028.269445016	0.92	Pass	0.05	80.4052160908406	999	1
S050-A12	Not relevant	Unknown	1	Lnmesen_purL	Test	999	-1	0	Flag	0.05	999	999	0
S051-A12	Not relevant	Unknown	1	Lnmesen_purL	Test	999	-1	0	Flag	0.05	999	999	0
S054-A12	18-22-21 EH 16	Unknown	1	Lnmesen_purL	Test	23.1858718064597	3478.76423209333	0.79	Pass	0.05	81.3360403250263	999	1
S053-A12	18-22-21 EH 08	Unknown	1	Lnmesen_purL	Test	999	-1	0	Flag	0.05	999	999	0
S052-A12	Not relevant	Unknown	1	Lnmesen_purL	Test	999	-1	0	Flag	0.05	999	999	0
S061-A12	18-22-21 PW 03	Unknown	1	Lnmesen_purL	Test	999	-1	0	Flag	0.05	999	999	0
S062-A12	Not relevant	Unknown	1	Lnmesen_purL	Test	19.9463129243615	28009.3983379554	0.89	Pass	0.05	81.5918371395675	999	1
S063-A12	Standard (S24) 10^5	Standard	100000	Lnmesen_purL	Test	17.8568594966148	107542.033479385	0.94	Pass	0.05	80.3133682035934	999	1
S066-A12	Not relevant	Unknown	1	Lnmesen_purL	Test	999	-1	0	Flag	0.05	999	999	0
S065-A12	Not relevant	Unknown	1	Lnmesen_purL	Test	999	-1	0	Flag	0.05	999	999	0
S064-A12	Not relevant	Unknown	1	Lnmesen_purL	Test	999	-1	0	Flag	0.05	999	999	0
S073-A12	Standard (S24) 10^4	Standard	10000	Lnmesen_purL	Test	22.0571575986534	7195.27960939991	0.95	Pass	0.05	80.1226054266367	999	1
S074-A12	Not relevant	Unknown	1	Lnmesen_purL	Test	999	-1	0	Flag	0.05	999	999	0
S075-A12	Not relevant	Unknown	1	Lnmesen_purL	Test	999	-1	0	Flag	0.05	999	999	0
S078-A12	18-22-21 EH 17	Unknown	1	Lnmesen_purL	Test	999	-1	0	Flag	0.05	999	999	0
S077-A12	18-22-21 EH 09	Unknown	1	Lnmesen_purL	Test	20.7333938513095	16873.7695498557	0.89	Pass	0.05	80.9188248120117	999	1
S076-A12	18-22-21 EH 01	Unknown	1	Lnmesen_purL	Test	19.7895565550569	30984.0088975361	0.88	Pass	0.05	81.1128473824123	999	1
S085-A12	Not relevant	Unknown	1	Lnmesen_purL	Test	24.6925612932023	1318.58757986066	0.91	Pass	0.05	80.9137872269261	999	1
S086-A12	Not relevant	Unknown	1	Lnmesen_purL	Test	19.3128710673116	42114.6609811821	0.89	Pass	0.05	81.4451061397656	999	1
S087-A12	Standard (S24) 10^4	Standard	10000	Lnmesen_purL	Test	21.3570696444768	11293.1077466747	0.93	Pass	0.05	80.2012772597639	999	1
S090-A12	18-22-21 EH 01	Unknown	1	Lnmesen_purL	Test	20.197477785396	23827.0610451307	0.88	Pass	0.05	81.1570369731638	999	1
S089-A12	Not relevant	Unknown	1	Lnmesen_purL	Test	999	-1	0	Flag	0.05	999	999	0
S088-A12	Not relevant	Unknown	1	Lnmesen_purL	Test	999	-1	0	Flag	0.05	999	999	0
S100-A12	18-22-21 EH 02	Unknown	1	Lnmesen_purL	Test	25.9308810000074	594.069538652327	0.95	Pass	0.05	81.0154522975439	999	1
S101-A12	18-22-21 EH 10	Unknown	1	Lnmesen_purL	Test	999	-1	0	Flag	0.05	999	999	0
S102-A12	18-22-21 EH 18	Unknown	1	Lnmesen_purL	Test	999	-1	0	Flag	0.05	999	999	0
S099-A12	Not relevant	Unknown	1	Lnmesen_purL	Test	16.0738587160315	338968.441287159	0.88	Pass	0.05	81.7068651428834	999	1
S098-A12	Not relevant	Unknown	1	Lnmesen_purL	Test	999	-1	0	Flag	0.05	999	999	0
S097-A12	Standard (S24) 10^3	Standard	1000	Lnmesen_purL	Test	24.5493780203308	1445.93030641931	0.97	Pass	0.05	80.1108027411487	999	1
S112-A12	Not relevant	Unknown	1	Lnmesen_purL	Test	999	-1	0	Flag	0.05	999	999	0
S113-A12	Not relevant	Unknown	1	Lnmesen_purL	Test	16.287886466766	295332.080392279	0.88	Pass	0.05	81.7245568704268	999	1
S114-A12	18-22-21 EH 02	Unknown	1	Lnmesen_purL	Test	25.2873721206702	899.045884994485	0.91	Pass	0.05	81.175364775618	999	1
S111-A12	Standard (S24) 10^3	Standard	1000	Lnmesen_purL	Test	23.7777571158165	2376.38026174614	0.97	Pass	0.05	80.1474918645124	999	1
S110-A12	Not relevant	Unknown	1	Lnmesen_purL	Test	20.2544577780817	22968.7386263436	0.87	Pass	0.05	81.6197892787986	999	1
S109-A12	Not relevant	Unknown	1	Lnmesen_purL	Test	999	-1	0	Flag	0.05	999	999	0
S124-A12	18-22-21 EH 03	Unknown	1	Lnmesen_purL	Test	19.6629260782228	33616.0998790464	0.88	Pass	0.05	80.871209045943	999	1
S125-A12	18-22-21 EH 11	Unknown	1	Lnmesen_purL	Test	21.9155755032497	7882.03424623861	0.91	Pass	0.05	81.132560574189	999	1
S126-A12	18-22-21 EH 19	Unknown	1	Lnmesen_purL	Test	21.8170452650103	8398.2801238027	0.84	Pass	0.05	81.1674160845391	999	1
S123-A12	Not relevant	Unknown	1	Lnmesen_purL	Test	26.1910212879663	502.451538637597	0.9	Pass	0.05	81.5694857260921	999	1
S122-A12	Not relevant	Unknown	1	Lnmesen_purL	Test	999	-1	0	Flag	0.05	999	999	0
S121-A12	Not relevant	Unknown	1	Lnmesen_purL	Test	19.1454476924933	46908.3282519536	0.89	Pass	0.05	80.4398551200222	999	1
S136-A12	Not relevant	Unknown	1	Lnmesen_purL	Test	999	-1	0	Flag	0.05	999	999	0
S137-A12	Not relevant	Unknown	1	Lnmesen_purL	Test	26.3878812754271	442.63542195908	0.94	Pass	0.05	81.6222720086016	999	1
S138-A12	18-22-21 EH 03	Unknown	1	Lnmesen_purL	Test	19.9306727287626	28292.8861750112	0.84	Pass	0.05	81.0292762068561	999	1
S135-A12	Not relevant	Unknown	1	Lnmesen_purL	Test	19.4149568615793	39435.4707026522	0.89	Pass	0.05	80.6582573652254	999	1
S134-A12	Not relevant	Unknown	1	Lnmesen_purL	Test	20.7060116521024	17173.9030058687	0.78	Pass	0.05	81.7556295181192	999	1
S133-A12	Not relevant	Unknown	1	Lnmesen_purL	Test	999	-1	0	Flag	0.05	999	999	0
S148-A12	18-22-21 EH 04	Unknown	1	Lnmesen_purL	Test	23.4087673046036	3013.67672296101	0.93	Pass	0.05	81.1276894497198	999	1
S149-A12	18-22-21 EH 12	Unknown	1	Lnmesen_purL	Test	20.4318191178835	20489.9804082366	0.87	Pass	0.05	81.198911175552	999	1
S150-A12	18-22-21 EH 20	Unknown	1	Lnmesen_purL	Test	999	-1	0	Flag	0.05	999	999	0
S147-A12	Not relevant	Unknown	1	Lnmesen_purL	Test	999	-1	0	Flag	0.05	999	999	0
S146-A12	Not relevant	Unknown	1	Lnmesen_purL	Test	999	-1	0	Flag	0.05	999	999	0
S145-A12	Not relevant	Unknown	1	Lnmesen_purL	Test	21.5481550531991	9985.73884420467	0.92	Pass	0.05	80.4198473671171	999	1
S160-A12	Not relevant	Unknown	1	Lnmesen_purL	Test	999	-1	0	Flag	0.05	999	999	0
S161-A12	Not relevant	Unknown	1	Lnmesen_purL	Test	999	-1	0	Flag	0.05	999	999	0
S162-A12	18-22-21 EH 04	Unknown	1	Lnmesen_purL	Test	23.1041553491263	3666.70011875834	0.94	Pass	0.05	81.3366843172631	999	1
S159-A12	Not relevant	Unknown	1	Lnmesen_purL	Test	22.9750082776547	3984.63756959233	0.96	Pass	0.05	80.4470392487803	999	1
S158-A12	Not relevant	Unknown	1	Lnmesen_purL	Test	999	-1	0	Flag	0.05	999	999	0
S157-A12	Not relevant	Unknown	1	Lnmesen_purL	Test	19.9095621623856	28680.0831509167	0.88	Pass	0.05	81.8324984242677	999	1
S172-A12	18-22-21 EH 05	Unknown	1	Lnmesen_purL	Test	25.8910153841177	609.515729640797	0.94	Pass	0.05	81.8573308794901	999	1
S173-A12	18-22-21 EH 13	Unknown	1	Lnmesen_purL	Test	23.9038554542982	2191.06379030911	0.76	Pass	0.05	82.1656289174926	999	1
S174-A12	18-22-21 EH 21	Unknown	1	Lnmesen_purL	Test	999	-1	0	Flag	0.05	999	999	0
S171-A12	Not relevant	Unknown	1	Lnmesen_purL	Test	999	-1	0	Flag	0.05	999	999	0
S170-A12	Not relevant	Unknown	1	Lnmesen_purL	Test	999	-1	0	Flag	0.05	999	999	0
S169-A12	Not relevant	Unknown	1	Lnmesen_purL	Test	999	-1	0	Flag	0.05	999	999	0
S184-A12	Not relevant	Unknown	1	Lnmesen_purL	Test	999	-1	0	Flag	0.05	999	999	0
S185-A12	Not relevant	Unknown	1	Lnmesen_purL	Test	999	-1	0	Flag	0.05	999	999	0
S186-A12	18-22-21 EH 05	Unknown	1	Lnmesen_purL	Test	999	-1	0	Flag	0.05	999	999	0
S183-A12	Not relevant	Unknown	1	Lnmesen_purL	Test	999	-1	0	Flag	0.05	999	999	0
S182-A12	NTC (TE)	NTC	1	Lnmesen_purL	Test	999	-1	0	Flag	0.05	999	999	0
S181-A12	Not relevant	Unknown	1	Lnmesen_purL	Test	18.3566073864519	77953.1371587545	0.89	Pass	0.05	82.3241881564628	999	1
S001-A15	Standard (S24) 10^7	Standard	10000000	Prfreud_g4997	Test	10.859310916047	10482465.1383905	0.94	Pass	0.05	85.0381193400552	999	1
S002-A15	Not relevant	Unknown	1	Prfreud_g4997	Test	999	-1	0	Flag	0.05	999	999	0
S003-A15	Not relevant	Unknown	1	Prfreud_g4997	Test	999	-1	0	Flag	0.05	999	999	0
S006-A15	18-22-21 EH 14	Unknown	1	Prfreud_g4997	Test	999	-1	0	Flag	0.05	999	999	0
S005-A15	18-22-21 EH 06	Unknown	1	Prfreud_g4997	Test	999	-1	0	Flag	0.05	999	999	0
S004-A15	Not relevant	Unknown	1	Prfreud_g4997	Test	19.9918192375091	28803.2662481724	0.86	Pass	0.05	85.2993317041633	999	1
S013-A15	18-22-21 PW 01	Unknown	1	Prfreud_g4997	Test	999	-1	0	Flag	0.05	999	999	0
S014-A15	Not relevant	Unknown	1	Prfreud_g4997	Test	999	-1	0	Flag	0.05	999	999	0
S015-A15	Standard (S24) 10^7	Standard	10000000	Prfreud_g4997	Test	11.0443809479568	9301744.19959758	0.93	Pass	0.05	84.1906485815636	999	1
S018-A15	Not relevant	Unknown	1	Prfreud_g4997	Test	19.9674219932052	29260.6141833102	0.85	Pass	0.05	85.0274817647883	999	1
S017-A15	Not relevant	Unknown	1	Prfreud_g4997	Test	999	-1	0	Flag	0.05	999	999	0
S016-A15	Not relevant	Unknown	1	Prfreud_g4997	Test	999	-1	0	Flag	0.05	999	999	0
S025-A15	Standard (S24) 10^6	Standard	1000000	Prfreud_g4997	Test	14.5666909404433	956766.454955459	0.94	Pass	0.05	84.1255817900969	999	1
S026-A15	Not relevant	Unknown	1	Prfreud_g4997	Test	26.1218050363029	550.066170866784	0.94	Pass	0.05	84.7923742172164	999	1
S027-A15	Not relevant	Unknown	1	Prfreud_g4997	Test	999	-1	0	Flag	0.05	999	999	0
S030-A15	18-22-21 EH 15	Unknown	1	Prfreud_g4997	Test	999	-1	0	Flag	0.05	999	999	0
S029-A15	18-22-21 EH 07	Unknown	1	Prfreud_g4997	Test	999	-1	0	Flag	0.05	999	999	0
S028-A15	Not relevant	Unknown	1	Prfreud_g4997	Test	22.9605576054364	4235.65828395158	0.9	Pass	0.05	84.8146092709899	999	1
S037-A15	18-22-21 PW 02	Unknown	1	Prfreud_g4997	Test	999	-1	0	Flag	0.05	999	999	0
S038-A15	Not relevant	Unknown	1	Prfreud_g4997	Test	999	-1	0	Flag	0.05	999	999	0
S039-A15	Standard (S24) 10^6	Standard	1000000	Prfreud_g4997	Test	14.3039045420021	1133701.99430037	0.96	Pass	0.05	83.9419711793943	999	1
S042-A15	Not relevant	Unknown	1	Prfreud_g4997	Test	23.3411203247747	3312.83670910682	0.92	Pass	0.05	84.8898765733639	999	1
S041-A15	Not relevant	Unknown	1	Prfreud_g4997	Test	999	-1	0	Flag	0.05	999	999	0
S040-A15	Not relevant	Unknown	1	Prfreud_g4997	Test	999	-1	0	Flag	0.05	999	999	0
S049-A15	Standard (S24) 10^5	Standard	100000	Prfreud_g4997	Test	17.9889028760664	104982.73983677	0.94	Pass	0.05	83.9104097475277	999	1
S050-A15	Not relevant	Unknown	1	Prfreud_g4997	Test	999	-1	0	Flag	0.05	999	999	0
S051-A15	Not relevant	Unknown	1	Prfreud_g4997	Test	999	-1	0	Flag	0.05	999	999	0
S054-A15	18-22-21 EH 16	Unknown	1	Prfreud_g4997	Test	999	-1	0	Flag	0.05	999	999	0
S053-A15	18-22-21 EH 08	Unknown	1	Prfreud_g4997	Test	999	-1	0	Flag	0.05	999	999	0
S052-A15	Not relevant	Unknown	1	Prfreud_g4997	Test	999	-1	0	Flag	0.05	999	999	0
S061-A15	18-22-21 PW 03	Unknown	1	Prfreud_g4997	Test	999	-1	0	Flag	0.05	999	999	0
S062-A15	Not relevant	Unknown	1	Prfreud_g4997	Test	999	-1	0	Flag	0.05	999	999	0
S063-A15	Standard (S24) 10^5	Standard	100000	Prfreud_g4997	Test	17.8133907450054	117580.857535179	0.94	Pass	0.05	83.841222633176	999	1
S066-A15	Not relevant	Unknown	1	Prfreud_g4997	Test	999	-1	0	Flag	0.05	999	999	0
S065-A15	Not relevant	Unknown	1	Prfreud_g4997	Test	999	-1	0	Flag	0.05	999	999	0
S064-A15	Not relevant	Unknown	1	Prfreud_g4997	Test	999	-1	0	Flag	0.05	999	999	0
S073-A15	Standard (S24) 10^4	Standard	10000	Prfreud_g4997	Test	21.0401025966904	14637.6888509334	0.93	Pass	0.05	83.7210043908144	999	1
S074-A15	Not relevant	Unknown	1	Prfreud_g4997	Test	999	-1	0	Flag	0.05	999	999	0
S075-A15	Not relevant	Unknown	1	Prfreud_g4997	Test	22.1975442992355	6932.5354723256	0.83	Pass	0.05	85.0086955777897	999	1
S078-A15	18-22-21 EH 17	Unknown	1	Prfreud_g4997	Test	999	-1	0	Flag	0.05	999	999	0
S077-A15	18-22-21 EH 09	Unknown	1	Prfreud_g4997	Test	999	-1	0	Flag	0.05	999	999	0
S076-A15	18-22-21 EH 01	Unknown	1	Prfreud_g4997	Test	999	-1	0	Flag	0.05	999	999	0
S085-A15	Not relevant	Unknown	1	Prfreud_g4997	Test	18.1286476621616	95924.4657397138	0.87	Pass	0.05	84.8380426050733	999	1
S086-A15	Not relevant	Unknown	1	Prfreud_g4997	Test	999	-1	0	Flag	0.05	999	999	0
S087-A15	Standard (S24) 10^4	Standard	10000	Prfreud_g4997	Test	21.9000041661504	8401.00090868028	0.95	Pass	0.05	83.7627395257132	999	1
S090-A15	18-22-21 EH 01	Unknown	1	Prfreud_g4997	Test	999	-1	0	Flag	0.05	999	999	0
S089-A15	Not relevant	Unknown	1	Prfreud_g4997	Test	22.0880091540333	7440.61699441984	0.88	Pass	0.05	84.9907810931467	999	1
S088-A15	Not relevant	Unknown	1	Prfreud_g4997	Test	999	-1	0	Flag	0.05	999	999	0
S100-A15	18-22-21 EH 02	Unknown	1	Prfreud_g4997	Test	999	-1	0	Flag	0.05	999	999	0
S101-A15	18-22-21 EH 10	Unknown	1	Prfreud_g4997	Test	999	-1	0	Flag	0.05	999	999	0
S102-A15	18-22-21 EH 18	Unknown	1	Prfreud_g4997	Test	999	-1	0	Flag	0.05	999	999	0
S099-A15	Not relevant	Unknown	1	Prfreud_g4997	Test	999	-1	0	Flag	0.05	999	999	0
S098-A15	Not relevant	Unknown	1	Prfreud_g4997	Test	999	-1	0	Flag	0.05	999	999	0
S097-A15	Standard (S24) 10^3	Standard	1000	Prfreud_g4997	Test	25.6649825601423	738.79046618723	0.72	Pass	0.05	83.6338123281445	999	1
S112-A15	Not relevant	Unknown	1	Prfreud_g4997	Test	999	-1	0	Flag	0.05	999	999	0
S113-A15	Not relevant	Unknown	1	Prfreud_g4997	Test	999	-1	0	Flag	0.05	999	999	0
S114-A15	18-22-21 EH 02	Unknown	1	Prfreud_g4997	Test	999	-1	0	Flag	0.05	999	999	0
S111-A15	Standard (S24) 10^3	Standard	1000	Prfreud_g4997	Test	999	-1	0	Flag	0.05	999	999	0
S110-A15	Not relevant	Unknown	1	Prfreud_g4997	Test	999	-1	0	Flag	0.05	999	999	0
S109-A15	Not relevant	Unknown	1	Prfreud_g4997	Test	22.3941594880691	6105.98126071513	0.86	Pass	0.05	84.8131929167461	999	1
S124-A15	18-22-21 EH 03	Unknown	1	Prfreud_g4997	Test	999	-1	0	Flag	0.05	999	999	0
S125-A15	18-22-21 EH 11	Unknown	1	Prfreud_g4997	Test	999	-1	0	Flag	0.05	999	999	0
S126-A15	18-22-21 EH 19	Unknown	1	Prfreud_g4997	Test	999	-1	0	Flag	0.05	999	999	0
S123-A15	Not relevant	Unknown	1	Prfreud_g4997	Test	999	-1	0	Flag	0.05	999	999	0
S122-A15	Not relevant	Unknown	1	Prfreud_g4997	Test	999	-1	0	Flag	0.05	999	999	0
S121-A15	Not relevant	Unknown	1	Prfreud_g4997	Test	21.26590828269	12651.7327986233	0.91	Pass	0.05	83.8741225654856	999	1
S136-A15	Not relevant	Unknown	1	Prfreud_g4997	Test	999	-1	0	Flag	0.05	999	999	0
S137-A15	Not relevant	Unknown	1	Prfreud_g4997	Test	999	-1	0	Flag	0.05	999	999	0
S138-A15	18-22-21 EH 03	Unknown	1	Prfreud_g4997	Test	999	-1	0	Flag	0.05	999	999	0
S135-A15	Not relevant	Unknown	1	Prfreud_g4997	Test	21.2350951798248	12905.9775072343	0.91	Pass	0.05	83.9638382179691	999	1
S134-A15	Not relevant	Unknown	1	Prfreud_g4997	Test	999	-1	0	Flag	0.05	999	999	0
S133-A15	Not relevant	Unknown	1	Prfreud_g4997	Test	17.9891840529606	104963.680974298	0.88	Pass	0.05	84.9903206897445	999	1
S148-A15	18-22-21 EH 04	Unknown	1	Prfreud_g4997	Test	999	-1	0	Flag	0.05	999	999	0
S149-A15	18-22-21 EH 12	Unknown	1	Prfreud_g4997	Test	999	-1	0	Flag	0.05	999	999	0
S150-A15	18-22-21 EH 20	Unknown	1	Prfreud_g4997	Test	999	-1	0	Flag	0.05	999	999	0
S147-A15	Not relevant	Unknown	1	Prfreud_g4997	Test	999	-1	0	Flag	0.05	999	999	0
S146-A15	Not relevant	Unknown	1	Prfreud_g4997	Test	999	-1	0	Flag	0.05	999	999	0
S145-A15	Not relevant	Unknown	1	Prfreud_g4997	Test	24.8419532314357	1256.96362599779	0.96	Pass	0.05	83.8407138404824	999	1
S160-A15	Not relevant	Unknown	1	Prfreud_g4997	Test	999	-1	0	Flag	0.05	999	999	0
S161-A15	Not relevant	Unknown	1	Prfreud_g4997	Test	999	-1	0	Flag	0.05	999	999	0
S162-A15	18-22-21 EH 04	Unknown	1	Prfreud_g4997	Test	999	-1	0	Flag	0.05	999	999	0
S159-A15	Not relevant	Unknown	1	Prfreud_g4997	Test	23.959954860944	2221.57396549474	0.9	Pass	0.05	83.9580602133839	999	1
S158-A15	Not relevant	Unknown	1	Prfreud_g4997	Test	999	-1	0	Flag	0.05	999	999	0
S157-A15	Not relevant	Unknown	1	Prfreud_g4997	Test	23.8779074995824	2342.44417919852	0.9	Pass	0.05	84.9773792500146	999	1
S172-A15	18-22-21 EH 05	Unknown	1	Prfreud_g4997	Test	999	-1	0	Flag	0.05	999	999	0
S173-A15	18-22-21 EH 13	Unknown	1	Prfreud_g4997	Test	999	-1	0	Flag	0.05	999	999	0
S174-A15	18-22-21 EH 21	Unknown	1	Prfreud_g4997	Test	999	-1	0	Flag	0.05	999	999	0
S171-A15	Not relevant	Unknown	1	Prfreud_g4997	Test	25.8316835916256	663.396920590481	0.9	Pass	0.05	85.2319932851187	999	1
S170-A15	Not relevant	Unknown	1	Prfreud_g4997	Test	999	-1	0	Flag	0.05	999	999	0
S169-A15	Not relevant	Unknown	1	Prfreud_g4997	Test	999	-1	0	Flag	0.05	999	999	0
S184-A15	Not relevant	Unknown	1	Prfreud_g4997	Test	999	-1	0	Flag	0.05	999	999	0
S185-A15	Not relevant	Unknown	1	Prfreud_g4997	Test	24.9889079681739	1143.17394111296	0.95	Pass	0.05	85.4255896332277	999	1
S186-A15	18-22-21 EH 05	Unknown	1	Prfreud_g4997	Test	999	-1	0	Flag	0.05	999	999	0
S183-A15	Not relevant	Unknown	1	Prfreud_g4997	Test	999	-1	0	Flag	0.05	999	999	0
S182-A15	NTC (TE)	NTC	1	Prfreud_g4997	Test	999	-1	0	Flag	0.05	999	999	0
S181-A15	Not relevant	Unknown	1	Prfreud_g4997	Test	999	-1	0	Flag	0.05	999	999	0
S001-A10	Standard (S24) 10^7	Standard	10000000	Ecfaeci_cysS	Test	11.1003095367547	11007877.0050584	0.96	Pass	0.05	79.6891654793396	999	1
S002-A10	Not relevant	Unknown	1	Ecfaeci_cysS	Test	999	-1	0	Flag	0.05	999	999	0
S003-A10	Not relevant	Unknown	1	Ecfaeci_cysS	Test	999	-1	0	Flag	0.05	999	999	0
S006-A10	18-22-21 EH 14	Unknown	1	Ecfaeci_cysS	Test	999	-1	0	Flag	0.05	999	999	0
S005-A10	18-22-21 EH 06	Unknown	1	Ecfaeci_cysS	Test	999	-1	0	Flag	0.05	999	999	0
S004-A10	Not relevant	Unknown	1	Ecfaeci_cysS	Test	999	-1	0	Flag	0.05	999	999	0
S013-A10	18-22-21 PW 01	Unknown	1	Ecfaeci_cysS	Test	999	-1	0	Flag	0.05	999	999	0
S014-A10	Not relevant	Unknown	1	Ecfaeci_cysS	Test	26.4507306913793	519.217538123163	0.87	Pass	0.05	79.8821848644616	999	1
S015-A10	Standard (S24) 10^7	Standard	10000000	Ecfaeci_cysS	Test	11.3635125416006	9279457.32761912	0.88	Pass	0.05	78.9973109836468	999	1
S018-A10	Not relevant	Unknown	1	Ecfaeci_cysS	Test	999	-1	0	Flag	0.05	999	999	0
S017-A10	Not relevant	Unknown	1	Ecfaeci_cysS	Test	999	-1	0	Flag	0.05	999	999	0
S016-A10	Not relevant	Unknown	1	Ecfaeci_cysS	Test	999	-1	0	Flag	0.05	999	999	0
S025-A10	Standard (S24) 10^6	Standard	1000000	Ecfaeci_cysS	Test	14.8372704449078	973824.219082969	0.92	Pass	0.05	78.93549289749	999	1
S026-A10	Not relevant	Unknown	1	Ecfaeci_cysS	Test	999	-1	0	Flag	0.05	999	999	0
S027-A10	Not relevant	Unknown	1	Ecfaeci_cysS	Test	999	-1	0	Flag	0.05	999	999	0
S030-A10	18-22-21 EH 15	Unknown	1	Ecfaeci_cysS	Test	999	-1	0	Flag	0.05	999	999	0
S029-A10	18-22-21 EH 07	Unknown	1	Ecfaeci_cysS	Test	999	-1	0	Flag	0.05	999	999	0
S028-A10	Not relevant	Unknown	1	Ecfaeci_cysS	Test	19.6947413474252	41634.5290618786	0.86	Pass	0.05	79.7462437190426	999	1
S037-A10	18-22-21 PW 02	Unknown	1	Ecfaeci_cysS	Test	999	-1	0	Flag	0.05	999	999	0
S038-A10	Not relevant	Unknown	1	Ecfaeci_cysS	Test	999	-1	0	Flag	0.05	999	999	0
S039-A10	Standard (S24) 10^6	Standard	1000000	Ecfaeci_cysS	Test	14.5457673982918	1176623.80017812	0.95	Pass	0.05	78.7154746597005	999	1
S042-A10	Not relevant	Unknown	1	Ecfaeci_cysS	Test	19.7749880526942	39521.8230658715	0.84	Pass	0.05	79.871471235835	999	1
S041-A10	Not relevant	Unknown	1	Ecfaeci_cysS	Test	999	-1	0	Flag	0.05	999	999	0
S040-A10	Not relevant	Unknown	1	Ecfaeci_cysS	Test	999	-1	0	Flag	0.05	999	999	0
S049-A10	Standard (S24) 10^5	Standard	100000	Ecfaeci_cysS	Test	18.380600187416	97685.5834755806	0.92	Pass	0.05	78.724056376503	999	1
S050-A10	Not relevant	Unknown	1	Ecfaeci_cysS	Test	999	-1	0	Flag	0.05	999	999	0
S051-A10	Not relevant	Unknown	1	Ecfaeci_cysS	Test	999	-1	0	Flag	0.05	999	999	0
S054-A10	18-22-21 EH 16	Unknown	1	Ecfaeci_cysS	Test	999	-1	0	Flag	0.05	999	999	0
S053-A10	18-22-21 EH 08	Unknown	1	Ecfaeci_cysS	Test	999	-1	0	Flag	0.05	999	999	0
S052-A10	Not relevant	Unknown	1	Ecfaeci_cysS	Test	999	-1	0	Flag	0.05	999	999	0
S061-A10	18-22-21 PW 03	Unknown	1	Ecfaeci_cysS	Test	999	-1	0	Flag	0.05	999	999	0
S062-A10	Not relevant	Unknown	1	Ecfaeci_cysS	Test	999	-1	0	Flag	0.05	999	999	0
S063-A10	Standard (S24) 10^5	Standard	100000	Ecfaeci_cysS	Test	18.2764916263401	104513.495752821	0.92	Pass	0.05	78.6506470136728	999	1
S066-A10	Not relevant	Unknown	1	Ecfaeci_cysS	Test	999	-1	0	Flag	0.05	999	999	0
S065-A10	Not relevant	Unknown	1	Ecfaeci_cysS	Test	26.7464352002775	428.556570802127	0.9	Pass	0.05	79.614237746364	999	1
S064-A10	Not relevant	Unknown	1	Ecfaeci_cysS	Test	999	-1	0	Flag	0.05	999	999	0
S073-A10	Standard (S24) 10^4	Standard	10000	Ecfaeci_cysS	Test	21.7617044631209	10886.841857617	0.91	Pass	0.05	78.4266326335303	999	1
S074-A10	Not relevant	Unknown	1	Ecfaeci_cysS	Test	999	-1	0	Flag	0.05	999	999	0
S075-A10	Not relevant	Unknown	1	Ecfaeci_cysS	Test	999	-1	0	Flag	0.05	999	999	0
S078-A10	18-22-21 EH 17	Unknown	1	Ecfaeci_cysS	Test	999	-1	0	Flag	0.05	999	999	0
S077-A10	18-22-21 EH 09	Unknown	1	Ecfaeci_cysS	Test	999	-1	0	Flag	0.05	999	999	0
S076-A10	18-22-21 EH 01	Unknown	1	Ecfaeci_cysS	Test	999	-1	0	Flag	0.05	999	999	0
S085-A10	Not relevant	Unknown	1	Ecfaeci_cysS	Test	23.8391094450991	2827.53013601808	0.9	Pass	0.05	79.6461336065889	999	1
S086-A10	Not relevant	Unknown	1	Ecfaeci_cysS	Test	999	-1	0	Flag	0.05	999	999	0
S087-A10	Standard (S24) 10^4	Standard	10000	Ecfaeci_cysS	Test	21.2976475204798	14712.6690732053	0.92	Pass	0.05	78.5466988165308	999	1
S090-A10	18-22-21 EH 01	Unknown	1	Ecfaeci_cysS	Test	999	-1	0	Flag	0.05	999	999	0
S089-A10	Not relevant	Unknown	1	Ecfaeci_cysS	Test	999	-1	0	Flag	0.05	999	999	0
S088-A10	Not relevant	Unknown	1	Ecfaeci_cysS	Test	999	-1	0	Flag	0.05	999	999	0
S100-A10	18-22-21 EH 02	Unknown	1	Ecfaeci_cysS	Test	999	-1	0	Flag	0.05	999	999	0
S101-A10	18-22-21 EH 10	Unknown	1	Ecfaeci_cysS	Test	999	-1	0	Flag	0.05	999	999	0
S102-A10	18-22-21 EH 18	Unknown	1	Ecfaeci_cysS	Test	999	-1	0	Flag	0.05	999	999	0
S099-A10	Not relevant	Unknown	1	Ecfaeci_cysS	Test	999	-1	0	Flag	0.05	999	999	0
S098-A10	Not relevant	Unknown	1	Ecfaeci_cysS	Test	999	-1	0	Flag	0.05	999	999	0
S097-A10	Standard (S24) 10^3	Standard	1000	Ecfaeci_cysS	Test	999	-1	0	Flag	0.05	999	999	0
S112-A10	Not relevant	Unknown	1	Ecfaeci_cysS	Test	999	-1	0	Flag	0.05	999	999	0
S113-A10	Not relevant	Unknown	1	Ecfaeci_cysS	Test	999	-1	0	Flag	0.05	999	999	0
S114-A10	18-22-21 EH 02	Unknown	1	Ecfaeci_cysS	Test	999	-1	0	Flag	0.05	999	999	0
S111-A10	Standard (S24) 10^3	Standard	1000	Ecfaeci_cysS	Test	24.1225293051001	2352.49303155304	0.97	Pass	0.05	78.4112427269285	999	1
S110-A10	Not relevant	Unknown	1	Ecfaeci_cysS	Test	999	-1	0	Flag	0.05	999	999	0
S109-A10	Not relevant	Unknown	1	Ecfaeci_cysS	Test	999	-1	0	Flag	0.05	999	999	0
S124-A10	18-22-21 EH 03	Unknown	1	Ecfaeci_cysS	Test	26.4993940475552	503.076580435107	0.93	Pass	0.05	79.5355105966937	999	1
S125-A10	18-22-21 EH 11	Unknown	1	Ecfaeci_cysS	Test	999	-1	0	Flag	0.05	999	999	0
S126-A10	18-22-21 EH 19	Unknown	1	Ecfaeci_cysS	Test	26.8004144714988	413.803986545175	0.96	Pass	0.05	79.9091172514983	999	1
S123-A10	Not relevant	Unknown	1	Ecfaeci_cysS	Test	999	-1	0	Flag	0.05	999	999	0
S122-A10	Not relevant	Unknown	1	Ecfaeci_cysS	Test	999	-1	0	Flag	0.05	999	999	0
S121-A10	Not relevant	Unknown	1	Ecfaeci_cysS	Test	18.9056254215239	69479.6549620711	0.85	Pass	0.05	78.2933314303747	999	1
S136-A10	Not relevant	Unknown	1	Ecfaeci_cysS	Test	999	-1	0	Flag	0.05	999	999	0
S137-A10	Not relevant	Unknown	1	Ecfaeci_cysS	Test	999	-1	0	Flag	0.05	999	999	0
S138-A10	18-22-21 EH 03	Unknown	1	Ecfaeci_cysS	Test	999	-1	0	Flag	0.05	999	999	0
S135-A10	Not relevant	Unknown	1	Ecfaeci_cysS	Test	18.584999334833	85550.5354617528	0.87	Pass	0.05	78.3727834353428	999	1
S134-A10	Not relevant	Unknown	1	Ecfaeci_cysS	Test	999	-1	0	Flag	0.05	999	999	0
S133-A10	Not relevant	Unknown	1	Ecfaeci_cysS	Test	999	-1	0	Flag	0.05	999	999	0
S148-A10	18-22-21 EH 04	Unknown	1	Ecfaeci_cysS	Test	999	-1	0	Flag	0.05	999	999	0
S149-A10	18-22-21 EH 12	Unknown	1	Ecfaeci_cysS	Test	999	-1	0	Flag	0.05	999	999	0
S150-A10	18-22-21 EH 20	Unknown	1	Ecfaeci_cysS	Test	999	-1	0	Flag	0.05	999	999	0
S147-A10	Not relevant	Unknown	1	Ecfaeci_cysS	Test	999	-1	0	Flag	0.05	999	999	0
S146-A10	Not relevant	Unknown	1	Ecfaeci_cysS	Test	999	-1	0	Flag	0.05	999	999	0
S145-A10	Not relevant	Unknown	1	Ecfaeci_cysS	Test	21.4974930809002	12923.1118848637	0.86	Pass	0.05	78.2641966999012	999	1
S160-A10	Not relevant	Unknown	1	Ecfaeci_cysS	Test	999	-1	0	Flag	0.05	999	999	0
S161-A10	Not relevant	Unknown	1	Ecfaeci_cysS	Test	999	-1	0	Flag	0.05	999	999	0
S162-A10	18-22-21 EH 04	Unknown	1	Ecfaeci_cysS	Test	999	-1	0	Flag	0.05	999	999	0
S159-A10	Not relevant	Unknown	1	Ecfaeci_cysS	Test	21.4981956551337	12917.2210372679	0.85	Pass	0.05	78.3277453835999	999	1
S158-A10	Not relevant	Unknown	1	Ecfaeci_cysS	Test	999	-1	0	Flag	0.05	999	999	0
S157-A10	Not relevant	Unknown	1	Ecfaeci_cysS	Test	999	-1	0	Flag	0.05	999	999	0
S172-A10	18-22-21 EH 05	Unknown	1	Ecfaeci_cysS	Test	26.5388775955134	490.349886246893	0.74	Pass	0.05	80.0241611014496	999	1
S173-A10	18-22-21 EH 13	Unknown	1	Ecfaeci_cysS	Test	999	-1	0	Flag	0.05	999	999	0
S174-A10	18-22-21 EH 21	Unknown	1	Ecfaeci_cysS	Test	999	-1	0	Flag	0.05	999	999	0
S171-A10	Not relevant	Unknown	1	Ecfaeci_cysS	Test	999	-1	0	Flag	0.05	999	999	0
S170-A10	Not relevant	Unknown	1	Ecfaeci_cysS	Test	999	-1	0	Flag	0.05	999	999	0
S169-A10	Not relevant	Unknown	1	Ecfaeci_cysS	Test	999	-1	0	Flag	0.05	999	999	0
S184-A10	Not relevant	Unknown	1	Ecfaeci_cysS	Test	999	-1	0	Flag	0.05	999	999	0
S185-A10	Not relevant	Unknown	1	Ecfaeci_cysS	Test	999	-1	0	Flag	0.05	999	999	0
S186-A10	18-22-21 EH 05	Unknown	1	Ecfaeci_cysS	Test	999	-1	0	Flag	0.05	999	999	0
S183-A10	Not relevant	Unknown	1	Ecfaeci_cysS	Test	999	-1	0	Flag	0.05	999	999	0
S182-A10	NTC (TE)	NTC	1	Ecfaeci_cysS	Test	999	-1	0	Flag	0.05	999	999	0
S181-A10	Not relevant	Unknown	1	Ecfaeci_cysS	Test	19.4965500502977	47349.1058665592	0.86	Pass	0.05	80.7047721472032	999	1
S001-A16	Standard (S24) 10^7	Standard	10000000	Lbcasei_g4591	Test	11.244685788497	11051312.368595	0.97	Pass	0.05	82.671393705389	999	1
S002-A16	Not relevant	Unknown	1	Lbcasei_g4591	Test	999	-1	0	Flag	0.05	999	999	0
S003-A16	Not relevant	Unknown	1	Lbcasei_g4591	Test	999	-1	0	Flag	0.05	999	999	0
S006-A16	18-22-21 EH 14	Unknown	1	Lbcasei_g4591	Test	999	-1	0	Flag	0.05	999	999	0
S005-A16	18-22-21 EH 06	Unknown	1	Lbcasei_g4591	Test	999	-1	0	Flag	0.05	999	999	0
S004-A16	Not relevant	Unknown	1	Lbcasei_g4591	Test	999	-1	0	Flag	0.05	999	999	0
S013-A16	18-22-21 PW 01	Unknown	1	Lbcasei_g4591	Test	999	-1	0	Flag	0.05	999	999	0
S014-A16	Not relevant	Unknown	1	Lbcasei_g4591	Test	999	-1	0	Flag	0.05	999	999	0
S015-A16	Standard (S24) 10^7	Standard	10000000	Lbcasei_g4591	Test	11.5881601546581	8859986.93626263	0.95	Pass	0.05	81.9055145811614	999	1
S018-A16	Not relevant	Unknown	1	Lbcasei_g4591	Test	999	-1	0	Flag	0.05	999	999	0
S017-A16	Not relevant	Unknown	1	Lbcasei_g4591	Test	999	-1	0	Flag	0.05	999	999	0
S016-A16	Not relevant	Unknown	1	Lbcasei_g4591	Test	999	-1	0	Flag	0.05	999	999	0
S025-A16	Standard (S24) 10^6	Standard	1000000	Lbcasei_g4591	Test	15.0114958936822	979068.75500213	0.96	Pass	0.05	81.8315367355592	999	1
S026-A16	Not relevant	Unknown	1	Lbcasei_g4591	Test	17.6326477069094	181282.661483762	0.9	Pass	0.05	82.3752625243221	999	1
S027-A16	Not relevant	Unknown	1	Lbcasei_g4591	Test	999	-1	0	Flag	0.05	999	999	0
S030-A16	18-22-21 EH 15	Unknown	1	Lbcasei_g4591	Test	999	-1	0	Flag	0.05	999	999	0
S029-A16	18-22-21 EH 07	Unknown	1	Lbcasei_g4591	Test	999	-1	0	Flag	0.05	999	999	0
S028-A16	Not relevant	Unknown	1	Lbcasei_g4591	Test	999	-1	0	Flag	0.05	999	999	0
S037-A16	18-22-21 PW 02	Unknown	1	Lbcasei_g4591	Test	999	-1	0	Flag	0.05	999	999	0
S038-A16	Not relevant	Unknown	1	Lbcasei_g4591	Test	999	-1	0	Flag	0.05	999	999	0
S039-A16	Standard (S24) 10^6	Standard	1000000	Lbcasei_g4591	Test	14.7762719583714	1139054.14935847	0.97	Pass	0.05	81.6664402351362	999	1
S042-A16	Not relevant	Unknown	1	Lbcasei_g4591	Test	999	-1	0	Flag	0.05	999	999	0
S041-A16	Not relevant	Unknown	1	Lbcasei_g4591	Test	999	-1	0	Flag	0.05	999	999	0
S040-A16	Not relevant	Unknown	1	Lbcasei_g4591	Test	17.5608433269871	189854.69717853	0.93	Pass	0.05	82.2655564273416	999	1
S049-A16	Standard (S24) 10^5	Standard	100000	Lbcasei_g4591	Test	18.5922554847258	97769.3310842055	0.95	Pass	0.05	81.6467417815815	999	1
S050-A16	Not relevant	Unknown	1	Lbcasei_g4591	Test	999	-1	0	Flag	0.05	999	999	0
S051-A16	Not relevant	Unknown	1	Lbcasei_g4591	Test	999	-1	0	Flag	0.05	999	999	0
S054-A16	18-22-21 EH 16	Unknown	1	Lbcasei_g4591	Test	999	-1	0	Flag	0.05	999	999	0
S053-A16	18-22-21 EH 08	Unknown	1	Lbcasei_g4591	Test	999	-1	0	Flag	0.05	999	999	0
S052-A16	Not relevant	Unknown	1	Lbcasei_g4591	Test	999	-1	0	Flag	0.05	999	999	0
S061-A16	18-22-21 PW 03	Unknown	1	Lbcasei_g4591	Test	999	-1	0	Flag	0.05	999	999	0
S062-A16	Not relevant	Unknown	1	Lbcasei_g4591	Test	999	-1	0	Flag	0.05	999	999	0
S063-A16	Standard (S24) 10^5	Standard	100000	Lbcasei_g4591	Test	18.4538442408476	106876.051649706	0.95	Pass	0.05	81.5858577040715	999	1
S066-A16	Not relevant	Unknown	1	Lbcasei_g4591	Test	999	-1	0	Flag	0.05	999	999	0
S065-A16	Not relevant	Unknown	1	Lbcasei_g4591	Test	999	-1	0	Flag	0.05	999	999	0
S064-A16	Not relevant	Unknown	1	Lbcasei_g4591	Test	999	-1	0	Flag	0.05	999	999	0
S073-A16	Standard (S24) 10^4	Standard	10000	Lbcasei_g4591	Test	21.640528734494	13752.7813647113	0.92	Pass	0.05	81.3651013844669	999	1
S074-A16	Not relevant	Unknown	1	Lbcasei_g4591	Test	999	-1	0	Flag	0.05	999	999	0
S075-A16	Not relevant	Unknown	1	Lbcasei_g4591	Test	999	-1	0	Flag	0.05	999	999	0
S078-A16	18-22-21 EH 17	Unknown	1	Lbcasei_g4591	Test	999	-1	0	Flag	0.05	999	999	0
S077-A16	18-22-21 EH 09	Unknown	1	Lbcasei_g4591	Test	999	-1	0	Flag	0.05	999	999	0
S076-A16	18-22-21 EH 01	Unknown	1	Lbcasei_g4591	Test	24.4634311946863	2236.43480048752	0.86	Pass	0.05	82.5585240379406	999	1
S085-A16	Not relevant	Unknown	1	Lbcasei_g4591	Test	999	-1	0	Flag	0.05	999	999	0
S086-A16	Not relevant	Unknown	1	Lbcasei_g4591	Test	999	-1	0	Flag	0.05	999	999	0
S087-A16	Standard (S24) 10^4	Standard	10000	Lbcasei_g4591	Test	21.7742123177308	12619.2598453881	0.88	Pass	0.05	81.3997773191809	999	1
S090-A16	18-22-21 EH 01	Unknown	1	Lbcasei_g4591	Test	26.8176546380407	491.688457035178	0	Flag	0.05	999	999	0
S089-A16	Not relevant	Unknown	1	Lbcasei_g4591	Test	999	-1	0	Flag	0.05	999	999	0
S088-A16	Not relevant	Unknown	1	Lbcasei_g4591	Test	999	-1	0	Flag	0.05	999	999	0
S100-A16	18-22-21 EH 02	Unknown	1	Lbcasei_g4591	Test	999	-1	0	Flag	0.05	999	999	0
S101-A16	18-22-21 EH 10	Unknown	1	Lbcasei_g4591	Test	999	-1	0	Flag	0.05	999	999	0
S102-A16	18-22-21 EH 18	Unknown	1	Lbcasei_g4591	Test	999	-1	0	Flag	0.05	999	999	0
S099-A16	Not relevant	Unknown	1	Lbcasei_g4591	Test	999	-1	0	Flag	0.05	999	999	0
S098-A16	Not relevant	Unknown	1	Lbcasei_g4591	Test	999	-1	0	Flag	0.05	999	999	0
S097-A16	Standard (S24) 10^3	Standard	1000	Lbcasei_g4591	Test	999	-1	0	Flag	0.05	999	999	0
S112-A16	Not relevant	Unknown	1	Lbcasei_g4591	Test	999	-1	0	Flag	0.05	999	999	0
S113-A16	Not relevant	Unknown	1	Lbcasei_g4591	Test	999	-1	0	Flag	0.05	999	999	0
S114-A16	18-22-21 EH 02	Unknown	1	Lbcasei_g4591	Test	999	-1	0	Flag	0.05	999	999	0
S111-A16	Standard (S24) 10^3	Standard	1000	Lbcasei_g4591	Test	999	-1	0	Flag	0.05	999	999	0
S110-A16	Not relevant	Unknown	1	Lbcasei_g4591	Test	999	-1	0	Flag	0.05	999	999	0
S109-A16	Not relevant	Unknown	1	Lbcasei_g4591	Test	999	-1	0	Flag	0.05	999	999	0
S124-A16	18-22-21 EH 03	Unknown	1	Lbcasei_g4591	Test	999	-1	0	Flag	0.05	999	999	0
S125-A16	18-22-21 EH 11	Unknown	1	Lbcasei_g4591	Test	999	-1	0	Flag	0.05	999	999	0
S126-A16	18-22-21 EH 19	Unknown	1	Lbcasei_g4591	Test	999	-1	0	Flag	0.05	999	999	0
S123-A16	Not relevant	Unknown	1	Lbcasei_g4591	Test	999	-1	0	Flag	0.05	999	999	0
S122-A16	Not relevant	Unknown	1	Lbcasei_g4591	Test	999	-1	0	Flag	0.05	999	999	0
S121-A16	Not relevant	Unknown	1	Lbcasei_g4591	Test	18.3659433103262	113095.02813986	0.91	Pass	0.05	81.7353655057692	999	1
S136-A16	Not relevant	Unknown	1	Lbcasei_g4591	Test	999	-1	0	Flag	0.05	999	999	0
S137-A16	Not relevant	Unknown	1	Lbcasei_g4591	Test	999	-1	0	Flag	0.05	999	999	0
S138-A16	18-22-21 EH 03	Unknown	1	Lbcasei_g4591	Test	999	-1	0	Flag	0.05	999	999	0
S135-A16	Not relevant	Unknown	1	Lbcasei_g4591	Test	18.4589106828735	106528.210156484	0.92	Pass	0.05	81.7890873890405	999	1
S134-A16	Not relevant	Unknown	1	Lbcasei_g4591	Test	999	-1	0	Flag	0.05	999	999	0
S133-A16	Not relevant	Unknown	1	Lbcasei_g4591	Test	999	-1	0	Flag	0.05	999	999	0
S148-A16	18-22-21 EH 04	Unknown	1	Lbcasei_g4591	Test	999	-1	0	Flag	0.05	999	999	0
S149-A16	18-22-21 EH 12	Unknown	1	Lbcasei_g4591	Test	999	-1	0	Flag	0.05	999	999	0
S150-A16	18-22-21 EH 20	Unknown	1	Lbcasei_g4591	Test	999	-1	0	Flag	0.05	999	999	0
S147-A16	Not relevant	Unknown	1	Lbcasei_g4591	Test	999	-1	0	Flag	0.05	999	999	0
S146-A16	Not relevant	Unknown	1	Lbcasei_g4591	Test	999	-1	0	Flag	0.05	999	999	0
S145-A16	Not relevant	Unknown	1	Lbcasei_g4591	Test	21.5571141582032	14511.0881379907	0.93	Pass	0.05	81.7218641859183	999	1
S160-A16	Not relevant	Unknown	1	Lbcasei_g4591	Test	999	-1	0	Flag	0.05	999	999	0
S161-A16	Not relevant	Unknown	1	Lbcasei_g4591	Test	999	-1	0	Flag	0.05	999	999	0
S162-A16	18-22-21 EH 04	Unknown	1	Lbcasei_g4591	Test	999	-1	0	Flag	0.05	999	999	0
S159-A16	Not relevant	Unknown	1	Lbcasei_g4591	Test	21.6025730244296	14092.787881908	0.94	Pass	0.05	81.7989913244845	999	1
S158-A16	Not relevant	Unknown	1	Lbcasei_g4591	Test	999	-1	0	Flag	0.05	999	999	0
S157-A16	Not relevant	Unknown	1	Lbcasei_g4591	Test	999	-1	0	Flag	0.05	999	999	0
S172-A16	18-22-21 EH 05	Unknown	1	Lbcasei_g4591	Test	999	-1	0	Flag	0.05	999	999	0
S173-A16	18-22-21 EH 13	Unknown	1	Lbcasei_g4591	Test	999	-1	0	Flag	0.05	999	999	0
S174-A16	18-22-21 EH 21	Unknown	1	Lbcasei_g4591	Test	999	-1	0	Flag	0.05	999	999	0
S171-A16	Not relevant	Unknown	1	Lbcasei_g4591	Test	999	-1	0	Flag	0.05	999	999	0
S170-A16	Not relevant	Unknown	1	Lbcasei_g4591	Test	999	-1	0	Flag	0.05	999	999	0
S169-A16	Not relevant	Unknown	1	Lbcasei_g4591	Test	999	-1	0	Flag	0.05	999	999	0
S184-A16	Not relevant	Unknown	1	Lbcasei_g4591	Test	999	-1	0	Flag	0.05	999	999	0
S185-A16	Not relevant	Unknown	1	Lbcasei_g4591	Test	999	-1	0	Flag	0.05	999	999	0
S186-A16	18-22-21 EH 05	Unknown	1	Lbcasei_g4591	Test	999	-1	0	Flag	0.05	999	999	0
S183-A16	Not relevant	Unknown	1	Lbcasei_g4591	Test	999	-1	0	Flag	0.05	999	999	0
S182-A16	NTC (TE)	NTC	1	Lbcasei_g4591	Test	999	-1	0	Flag	0.05	999	999	0
S181-A16	Not relevant	Unknown	1	Lbcasei_g4591	Test	999	-1	0	Flag	0.05	999	999	0
S001-A09	Standard (S24) 10^7	Standard	10000000	Lclaccre_mtlD-2	Test	11.2759288459073	10703444.0823811	0.9	Pass	0.05	79.8975368158506	999	1
S002-A09	Not relevant	Unknown	1	Lclaccre_mtlD-2	Test	13.5644115092417	2921584.79654585	0.79	Pass	0.05	80.973234810065	999	1
S003-A09	Not relevant	Unknown	1	Lclaccre_mtlD-2	Test	13.8590951867762	2471755.36967415	0.8	Pass	0.05	80.9905738279808	999	1
S006-A09	18-22-21 EH 14	Unknown	1	Lclaccre_mtlD-2	Test	19.6831120399129	90763.1171752852	0.84	Pass	0.05	80.812525254335	999	1
S005-A09	18-22-21 EH 06	Unknown	1	Lclaccre_mtlD-2	Test	16.9593534933338	425667.790100629	0.84	Pass	0.05	80.8266142670481	999	1
S004-A09	Not relevant	Unknown	1	Lclaccre_mtlD-2	Test	15.0977487799744	1224020.90487935	0.75	Pass	0.05	80.726456871267	999	1
S013-A09	18-22-21 PW 01	Unknown	1	Lclaccre_mtlD-2	Test	999	-1	0	Flag	0.05	999	999	0
S014-A09	Not relevant	Unknown	1	Lclaccre_mtlD-2	Test	14.8194226521495	1433412.47762625	0.8	Pass	0.05	80.0974908510691	999	1
S015-A09	Standard (S24) 10^7	Standard	10000000	Lclaccre_mtlD-2	Test	11.8824609128478	7586963.04153567	0.75	Pass	0.05	79.1709409962491	999	1
S018-A09	Not relevant	Unknown	1	Lclaccre_mtlD-2	Test	16.7744865883888	472741.62713681	0.71	Pass	0.05	80.3820096973481	999	1
S017-A09	Not relevant	Unknown	1	Lclaccre_mtlD-2	Test	14.7205116259013	1516155.85756464	0.73	Pass	0.05	80.4608044022977	999	1
S016-A09	Not relevant	Unknown	1	Lclaccre_mtlD-2	Test	14.3020950037599	1922409.45812915	0.74	Pass	0.05	80.1966815640215	999	1
S025-A09	Standard (S24) 10^6	Standard	1000000	Lclaccre_mtlD-2	Test	15.383437177956	1040860.08031585	0.82	Pass	0.05	79.1013052837431	999	1
S026-A09	Not relevant	Unknown	1	Lclaccre_mtlD-2	Test	14.4485167698767	1769155.89886983	0.77	Pass	0.05	80.157656721787	999	1
S027-A09	Not relevant	Unknown	1	Lclaccre_mtlD-2	Test	14.0757462373128	2185850.71268636	0.78	Pass	0.05	80.3410228784019	999	1
S030-A09	18-22-21 EH 15	Unknown	1	Lclaccre_mtlD-2	Test	24.1119725013881	7355.18884417275	0.78	Pass	0.05	80.3650731196436	999	1
S029-A09	18-22-21 EH 07	Unknown	1	Lclaccre_mtlD-2	Test	21.944470384103	25158.6919850944	0.83	Pass	0.05	80.2750118243571	999	1
S028-A09	Not relevant	Unknown	1	Lclaccre_mtlD-2	Test	18.2962695693941	199361.493121089	0.81	Pass	0.05	79.9888213925043	999	1
S037-A09	18-22-21 PW 02	Unknown	1	Lclaccre_mtlD-2	Test	999	-1	0	Flag	0.05	999	999	0
S038-A09	Not relevant	Unknown	1	Lclaccre_mtlD-2	Test	14.0111631578458	2267432.75019233	0.81	Pass	0.05	79.9953716786121	999	1
S039-A09	Standard (S24) 10^6	Standard	1000000	Lclaccre_mtlD-2	Test	15.4202039572498	1019371.88173745	0.85	Pass	0.05	78.8616530113531	999	1
S042-A09	Not relevant	Unknown	1	Lclaccre_mtlD-2	Test	17.8224648731739	260850.395908056	0.83	Pass	0.05	80.1130617640892	999	1
S041-A09	Not relevant	Unknown	1	Lclaccre_mtlD-2	Test	14.0657508743912	2198282.25952755	0.77	Pass	0.05	80.2748472794386	999	1
S040-A09	Not relevant	Unknown	1	Lclaccre_mtlD-2	Test	14.2230707622611	2010565.65280818	0.8	Pass	0.05	80.0568210942345	999	1
S049-A09	Standard (S24) 10^5	Standard	100000	Lclaccre_mtlD-2	Test	19.4564085771795	103221.794910439	0.86	Pass	0.05	78.8892642008437	999	1
S050-A09	Not relevant	Unknown	1	Lclaccre_mtlD-2	Test	16.7898176231475	468647.306336468	0.84	Pass	0.05	79.9670217597886	999	1
S051-A09	Not relevant	Unknown	1	Lclaccre_mtlD-2	Test	17.6296635118378	291004.487825945	0.81	Pass	0.05	79.9826002587118	999	1
S054-A09	18-22-21 EH 16	Unknown	1	Lclaccre_mtlD-2	Test	22.4533767401232	18849.0052342155	0.83	Pass	0.05	80.3233494120202	999	1
S053-A09	18-22-21 EH 08	Unknown	1	Lclaccre_mtlD-2	Test	16.1784153538265	662982.046419533	0.82	Pass	0.05	80.4485325809617	999	1
S052-A09	Not relevant	Unknown	1	Lclaccre_mtlD-2	Test	999	-1	0	Flag	0.05	999	999	0
S061-A09	18-22-21 PW 03	Unknown	1	Lclaccre_mtlD-2	Test	999	-1	0	Flag	0.05	999	999	0
S062-A09	Not relevant	Unknown	1	Lclaccre_mtlD-2	Test	15.6786180416445	880352.965123099	0.82	Pass	0.05	79.8807277974438	999	1
S063-A09	Standard (S24) 10^5	Standard	100000	Lclaccre_mtlD-2	Test	19.5730682439136	96610.7150293511	0.85	Pass	0.05	78.799311550926	999	1
S066-A09	Not relevant	Unknown	1	Lclaccre_mtlD-2	Test	999	-1	0	Flag	0.05	999	999	0
S065-A09	Not relevant	Unknown	1	Lclaccre_mtlD-2	Test	17.4606357188227	320294.755627688	0.84	Pass	0.05	79.9722399004756	999	1
S064-A09	Not relevant	Unknown	1	Lclaccre_mtlD-2	Test	16.6572198808799	505265.373971841	0.84	Pass	0.05	79.9337897742431	999	1
S073-A09	Standard (S24) 10^4	Standard	10000	Lclaccre_mtlD-2	Test	23.9490834599743	8067.35779843026	0.92	Pass	0.05	78.7113561010764	999	1
S074-A09	Not relevant	Unknown	1	Lclaccre_mtlD-2	Test	18.3755196578789	190595.771862862	0.83	Pass	0.05	80.007819641942	999	1
S075-A09	Not relevant	Unknown	1	Lclaccre_mtlD-2	Test	14.2596182443268	1969303.23105761	0.78	Pass	0.05	80.3155201498126	999	1
S078-A09	18-22-21 EH 17	Unknown	1	Lclaccre_mtlD-2	Test	14.9248009258931	1350221.18731686	0.79	Pass	0.05	80.2892336654551	999	1
S077-A09	18-22-21 EH 09	Unknown	1	Lclaccre_mtlD-2	Test	19.1392979155055	123569.318008147	0.8	Pass	0.05	79.9505220891291	999	1
S076-A09	18-22-21 EH 01	Unknown	1	Lclaccre_mtlD-2	Test	19.7840959721055	85708.9057758108	0.77	Pass	0.05	79.9853530496579	999	1
S085-A09	Not relevant	Unknown	1	Lclaccre_mtlD-2	Test	23.2658923382039	11887.1147162481	0.86	Pass	0.05	79.9240586631749	999	1
S086-A09	Not relevant	Unknown	1	Lclaccre_mtlD-2	Test	15.6969633784896	871237.0916268	0.78	Pass	0.05	79.7709670454628	999	1
S087-A09	Standard (S24) 10^4	Standard	10000	Lclaccre_mtlD-2	Test	22.8244971499268	15270.056679706	0.9	Pass	0.05	78.7566533394907	999	1
S090-A09	18-22-21 EH 01	Unknown	1	Lclaccre_mtlD-2	Test	19.7818839571337	85816.5425360352	0.85	Pass	0.05	80.0344261398662	999	1
S089-A09	Not relevant	Unknown	1	Lclaccre_mtlD-2	Test	14.1475099067317	2098636.44547742	0.76	Pass	0.05	80.2760810459543	999	1
S088-A09	Not relevant	Unknown	1	Lclaccre_mtlD-2	Test	18.2799404903928	201217.118870123	0.81	Pass	0.05	79.9906291486947	999	1
S100-A09	18-22-21 EH 02	Unknown	1	Lclaccre_mtlD-2	Test	18.4570332886655	181981.6033562	0.84	Pass	0.05	79.9487619437473	999	1
S101-A09	18-22-21 EH 10	Unknown	1	Lclaccre_mtlD-2	Test	21.471181253027	32908.7389251708	0.79	Pass	0.05	80.0998254576139	999	1
S102-A09	18-22-21 EH 18	Unknown	1	Lclaccre_mtlD-2	Test	17.1169438138607	389259.262436746	0.82	Pass	0.05	80.3028155439897	999	1
S099-A09	Not relevant	Unknown	1	Lclaccre_mtlD-2	Test	14.6403147469172	1586737.77991679	0.78	Pass	0.05	80.1294869482218	999	1
S098-A09	Not relevant	Unknown	1	Lclaccre_mtlD-2	Test	14.1494424250924	2096336.60978289	0.78	Pass	0.05	79.8961462093186	999	1
S097-A09	Standard (S24) 10^3	Standard	1000	Lclaccre_mtlD-2	Test	999	-1	0	Flag	0.05	999	999	0
S112-A09	Not relevant	Unknown	1	Lclaccre_mtlD-2	Test	14.1283236280834	2121606.81560075	0.78	Pass	0.05	79.8896581809874	999	1
S113-A09	Not relevant	Unknown	1	Lclaccre_mtlD-2	Test	14.6635006008137	1566000.64179541	0.78	Pass	0.05	80.1470400601033	999	1
S114-A09	18-22-21 EH 02	Unknown	1	Lclaccre_mtlD-2	Test	18.2552085202598	204060.586903433	0.84	Pass	0.05	80.1327143673371	999	1
S111-A09	Standard (S24) 10^3	Standard	1000	Lclaccre_mtlD-2	Test	26.3341966807152	2084.5654389286	0.99	Pass	0.05	78.761676421342	999	1
S110-A09	Not relevant	Unknown	1	Lclaccre_mtlD-2	Test	21.1044163601044	40521.5251762367	0.79	Pass	0.05	79.8557262872989	999	1
S109-A09	Not relevant	Unknown	1	Lclaccre_mtlD-2	Test	999	-1	0	Flag	0.05	999	999	0
S124-A09	18-22-21 EH 03	Unknown	1	Lclaccre_mtlD-2	Test	20.2763299875606	64823.8109296613	0.83	Pass	0.05	79.871327161161	999	1
S125-A09	18-22-21 EH 11	Unknown	1	Lclaccre_mtlD-2	Test	20.967123465887	43804.237750759	0.81	Pass	0.05	80.1073013917333	999	1
S126-A09	18-22-21 EH 19	Unknown	1	Lclaccre_mtlD-2	Test	22.8992132577315	14636.2511049613	0.9	Pass	0.05	80.266161514546	999	1
S123-A09	Not relevant	Unknown	1	Lclaccre_mtlD-2	Test	14.3973103333034	1821310.04844304	0.79	Pass	0.05	80.1428772184681	999	1
S122-A09	Not relevant	Unknown	1	Lclaccre_mtlD-2	Test	15.5713370310614	935603.73485395	0.81	Pass	0.05	80.0634951837181	999	1
S121-A09	Not relevant	Unknown	1	Lclaccre_mtlD-2	Test	20.3606563289152	61795.3368746488	0.79	Pass	0.05	78.9252776511859	999	1
S136-A09	Not relevant	Unknown	1	Lclaccre_mtlD-2	Test	15.4999295480325	974288.251929735	0.77	Pass	0.05	80.0416371739299	999	1
S137-A09	Not relevant	Unknown	1	Lclaccre_mtlD-2	Test	14.5039251007803	1714403.0756242	0.82	Pass	0.05	80.20602221417	999	1
S138-A09	18-22-21 EH 03	Unknown	1	Lclaccre_mtlD-2	Test	20.1403086561217	70024.7517097296	0.84	Pass	0.05	80.0551704558359	999	1
S135-A09	Not relevant	Unknown	1	Lclaccre_mtlD-2	Test	20.5122397635454	56702.7376728783	0.82	Pass	0.05	79.011811918525	999	1
S134-A09	Not relevant	Unknown	1	Lclaccre_mtlD-2	Test	20.7029418443553	50887.7354646405	0.8	Pass	0.05	79.9432563651168	999	1
S133-A09	Not relevant	Unknown	1	Lclaccre_mtlD-2	Test	999	-1	0	Flag	0.05	999	999	0
S148-A09	18-22-21 EH 04	Unknown	1	Lclaccre_mtlD-2	Test	19.6484268566397	92566.9979826706	0.84	Pass	0.05	80.1761020919694	999	1
S149-A09	18-22-21 EH 12	Unknown	1	Lclaccre_mtlD-2	Test	19.5968837813278	95314.0468958657	0.79	Pass	0.05	80.2201395883287	999	1
S150-A09	18-22-21 EH 20	Unknown	1	Lclaccre_mtlD-2	Test	21.3617820970981	35016.1414528758	0.79	Pass	0.05	80.1316344719428	999	1
S147-A09	Not relevant	Unknown	1	Lclaccre_mtlD-2	Test	14.9032726262139	1366814.90847274	0.8	Pass	0.05	80.0702061856366	999	1
S146-A09	Not relevant	Unknown	1	Lclaccre_mtlD-2	Test	14.5967604806388	1626437.46514137	0.77	Pass	0.05	80.2249440511265	999	1
S145-A09	Not relevant	Unknown	1	Lclaccre_mtlD-2	Test	23.1687209245952	12560.8914764598	0.89	Pass	0.05	78.9159238031154	999	1
S160-A09	Not relevant	Unknown	1	Lclaccre_mtlD-2	Test	14.3835424579741	1835593.14028056	0.76	Pass	0.05	80.2323546599447	999	1
S161-A09	Not relevant	Unknown	1	Lclaccre_mtlD-2	Test	14.9596715563679	1323769.72963138	0.78	Pass	0.05	80.1584259544121	999	1
S162-A09	18-22-21 EH 04	Unknown	1	Lclaccre_mtlD-2	Test	19.4473108168852	103755.991748731	0.82	Pass	0.05	80.3328498126173	999	1
S159-A09	Not relevant	Unknown	1	Lclaccre_mtlD-2	Test	22.4633139834679	18743.0299324262	0.9	Pass	0.05	78.9666136107739	999	1
S158-A09	Not relevant	Unknown	1	Lclaccre_mtlD-2	Test	999	-1	0	Flag	0.05	999	999	0
S157-A09	Not relevant	Unknown	1	Lclaccre_mtlD-2	Test	19.6561419667719	92162.6808349986	0.8	Pass	0.05	80.3153792005354	999	1
S172-A09	18-22-21 EH 05	Unknown	1	Lclaccre_mtlD-2	Test	20.7033093848676	50877.1246896738	0.9	Pass	0.05	80.4543743154794	999	1
S173-A09	18-22-21 EH 13	Unknown	1	Lclaccre_mtlD-2	Test	19.4838615244432	101626.443072157	0.8	Pass	0.05	81.1779866378378	999	1
S174-A09	18-22-21 EH 21	Unknown	1	Lclaccre_mtlD-2	Test	19.0816314698145	127679.225486652	0.84	Pass	0.05	80.4044528109353	999	1
S171-A09	Not relevant	Unknown	1	Lclaccre_mtlD-2	Test	14.9828720857666	1306458.45286185	0.76	Pass	0.05	80.8122042510974	999	1
S170-A09	Not relevant	Unknown	1	Lclaccre_mtlD-2	Test	13.9149446864166	2394658.62341738	0.8	Pass	0.05	80.3306896806949	999	1
S169-A09	Not relevant	Unknown	1	Lclaccre_mtlD-2	Test	14.4349109072663	1782866.0934874	0.78	Pass	0.05	80.8364803288383	999	1
S184-A09	Not relevant	Unknown	1	Lclaccre_mtlD-2	Test	13.9809750273483	2306604.17027474	0.79	Pass	0.05	80.4137019285861	999	1
S185-A09	Not relevant	Unknown	1	Lclaccre_mtlD-2	Test	15.0093021021958	1287013.14425783	0.77	Pass	0.05	80.9677564191349	999	1
S186-A09	18-22-21 EH 05	Unknown	1	Lclaccre_mtlD-2	Test	20.6444157012851	52605.911833885	0.81	Pass	0.05	80.9649568912785	999	1
S183-A09	Not relevant	Unknown	1	Lclaccre_mtlD-2	Test	14.3302659981228	1891926.58268693	0.77	Pass	0.05	80.9787372048887	999	1
S182-A09	NTC (TE)	NTC	1	Lclaccre_mtlD-2	Test	999	-1	0	Flag	0.05	999	999	0
S181-A09	Not relevant	Unknown	1	Lclaccre_mtlD-2	Test	14.2554181244787	1974001.80320367	0.8	Pass	0.05	80.832450644652	999	1
S001-A18	Standard (S24) 10^7	Standard	10000000	Pdacidi_asnS	Test	10.9879573319064	12078636.0322658	0.97	Pass	0.05	78.0094341811959	999	1
S002-A18	Not relevant	Unknown	1	Pdacidi_asnS	Test	999	-1	0	Flag	0.05	999	999	0
S003-A18	Not relevant	Unknown	1	Pdacidi_asnS	Test	999	-1	0	Flag	0.05	999	999	0
S006-A18	18-22-21 EH 14	Unknown	1	Pdacidi_asnS	Test	999	-1	0	Flag	0.05	999	999	0
S005-A18	18-22-21 EH 06	Unknown	1	Pdacidi_asnS	Test	999	-1	0	Flag	0.05	999	999	0
S004-A18	Not relevant	Unknown	1	Pdacidi_asnS	Test	999	-1	0	Flag	0.05	999	999	0
S013-A18	18-22-21 PW 01	Unknown	1	Pdacidi_asnS	Test	999	-1	0	Flag	0.05	999	999	0
S014-A18	Not relevant	Unknown	1	Pdacidi_asnS	Test	999	-1	0	Flag	0.05	999	999	0
S015-A18	Standard (S24) 10^7	Standard	10000000	Pdacidi_asnS	Test	11.3456201512811	9518291.93761715	0.9	Pass	0.05	77.3933460191849	999	1
S018-A18	Not relevant	Unknown	1	Pdacidi_asnS	Test	999	-1	0	Flag	0.05	999	999	0
S017-A18	Not relevant	Unknown	1	Pdacidi_asnS	Test	999	-1	0	Flag	0.05	999	999	0
S016-A18	Not relevant	Unknown	1	Pdacidi_asnS	Test	999	-1	0	Flag	0.05	999	999	0
S025-A18	Standard (S24) 10^6	Standard	1000000	Pdacidi_asnS	Test	14.7592635292957	979751.361220363	0.93	Pass	0.05	77.3135824018596	999	1
S026-A18	Not relevant	Unknown	1	Pdacidi_asnS	Test	999	-1	0	Flag	0.05	999	999	0
S027-A18	Not relevant	Unknown	1	Pdacidi_asnS	Test	999	-1	0	Flag	0.05	999	999	0
S030-A18	18-22-21 EH 15	Unknown	1	Pdacidi_asnS	Test	999	-1	0	Flag	0.05	999	999	0
S029-A18	18-22-21 EH 07	Unknown	1	Pdacidi_asnS	Test	999	-1	0	Flag	0.05	999	999	0
S028-A18	Not relevant	Unknown	1	Pdacidi_asnS	Test	999	-1	0	Flag	0.05	999	999	0
S037-A18	18-22-21 PW 02	Unknown	1	Pdacidi_asnS	Test	999	-1	0	Flag	0.05	999	999	0
S038-A18	Not relevant	Unknown	1	Pdacidi_asnS	Test	999	-1	0	Flag	0.05	999	999	0
S039-A18	Standard (S24) 10^6	Standard	1000000	Pdacidi_asnS	Test	14.5528253415429	1124167.30816706	0.97	Pass	0.05	77.0795511570618	999	1
S042-A18	Not relevant	Unknown	1	Pdacidi_asnS	Test	999	-1	0	Flag	0.05	999	999	0
S041-A18	Not relevant	Unknown	1	Pdacidi_asnS	Test	999	-1	0	Flag	0.05	999	999	0
S040-A18	Not relevant	Unknown	1	Pdacidi_asnS	Test	999	-1	0	Flag	0.05	999	999	0
S049-A18	Standard (S24) 10^5	Standard	100000	Pdacidi_asnS	Test	18.3135926951509	91828.4887897713	0.95	Pass	0.05	77.1158255950265	999	1
S050-A18	Not relevant	Unknown	1	Pdacidi_asnS	Test	999	-1	0	Flag	0.05	999	999	0
S051-A18	Not relevant	Unknown	1	Pdacidi_asnS	Test	999	-1	0	Flag	0.05	999	999	0
S054-A18	18-22-21 EH 16	Unknown	1	Pdacidi_asnS	Test	999	-1	0	Flag	0.05	999	999	0
S053-A18	18-22-21 EH 08	Unknown	1	Pdacidi_asnS	Test	999	-1	0	Flag	0.05	999	999	0
S052-A18	Not relevant	Unknown	1	Pdacidi_asnS	Test	999	-1	0	Flag	0.05	999	999	0
S061-A18	18-22-21 PW 03	Unknown	1	Pdacidi_asnS	Test	999	-1	0	Flag	0.05	999	999	0
S062-A18	Not relevant	Unknown	1	Pdacidi_asnS	Test	999	-1	0	Flag	0.05	999	999	0
S063-A18	Standard (S24) 10^5	Standard	100000	Pdacidi_asnS	Test	18.2330545619227	96888.9381710826	0.96	Pass	0.05	77.0517723662877	999	1
S066-A18	Not relevant	Unknown	1	Pdacidi_asnS	Test	999	-1	0	Flag	0.05	999	999	0
S065-A18	Not relevant	Unknown	1	Pdacidi_asnS	Test	999	-1	0	Flag	0.05	999	999	0
S064-A18	Not relevant	Unknown	1	Pdacidi_asnS	Test	999	-1	0	Flag	0.05	999	999	0
S073-A18	Standard (S24) 10^4	Standard	10000	Pdacidi_asnS	Test	21.8908574404987	8476.2658240084	0.86	Pass	0.05	76.9752728362073	999	1
S074-A18	Not relevant	Unknown	1	Pdacidi_asnS	Test	999	-1	0	Flag	0.05	999	999	0
S075-A18	Not relevant	Unknown	1	Pdacidi_asnS	Test	999	-1	0	Flag	0.05	999	999	0
S078-A18	18-22-21 EH 17	Unknown	1	Pdacidi_asnS	Test	999	-1	0	Flag	0.05	999	999	0
S077-A18	18-22-21 EH 09	Unknown	1	Pdacidi_asnS	Test	999	-1	0	Flag	0.05	999	999	0
S076-A18	18-22-21 EH 01	Unknown	1	Pdacidi_asnS	Test	999	-1	0	Flag	0.05	999	999	0
S085-A18	Not relevant	Unknown	1	Pdacidi_asnS	Test	999	-1	0	Flag	0.05	999	999	0
S086-A18	Not relevant	Unknown	1	Pdacidi_asnS	Test	999	-1	0	Flag	0.05	999	999	0
S087-A18	Standard (S24) 10^4	Standard	10000	Pdacidi_asnS	Test	21.5392312417594	10713.1519965276	0.94	Pass	0.05	76.9586843050005	999	1
S090-A18	18-22-21 EH 01	Unknown	1	Pdacidi_asnS	Test	999	-1	0	Flag	0.05	999	999	0
S089-A18	Not relevant	Unknown	1	Pdacidi_asnS	Test	999	-1	0	Flag	0.05	999	999	0
S088-A18	Not relevant	Unknown	1	Pdacidi_asnS	Test	27.4249559789402	212.515542360922	0.81	Pass	0.05	78.0391684406923	999	1
S100-A18	18-22-21 EH 02	Unknown	1	Pdacidi_asnS	Test	999	-1	0	Flag	0.05	999	999	0
S101-A18	18-22-21 EH 10	Unknown	1	Pdacidi_asnS	Test	999	-1	0	Flag	0.05	999	999	0
S102-A18	18-22-21 EH 18	Unknown	1	Pdacidi_asnS	Test	999	-1	0	Flag	0.05	999	999	0
S099-A18	Not relevant	Unknown	1	Pdacidi_asnS	Test	999	-1	0	Flag	0.05	999	999	0
S098-A18	Not relevant	Unknown	1	Pdacidi_asnS	Test	999	-1	0	Flag	0.05	999	999	0
S097-A18	Standard (S24) 10^3	Standard	1000	Pdacidi_asnS	Test	24.8060232490328	1216.05409178948	0.96	Pass	0.05	76.9074653402516	999	1
S112-A18	Not relevant	Unknown	1	Pdacidi_asnS	Test	999	-1	0	Flag	0.05	999	999	0
S113-A18	Not relevant	Unknown	1	Pdacidi_asnS	Test	999	-1	0	Flag	0.05	999	999	0
S114-A18	18-22-21 EH 02	Unknown	1	Pdacidi_asnS	Test	999	-1	0	Flag	0.05	999	999	0
S111-A18	Standard (S24) 10^3	Standard	1000	Pdacidi_asnS	Test	25.0182836215852	1055.73196396161	0.77	Pass	0.05	76.9656278484583	999	1
S110-A18	Not relevant	Unknown	1	Pdacidi_asnS	Test	999	-1	0	Flag	0.05	999	999	0
S109-A18	Not relevant	Unknown	1	Pdacidi_asnS	Test	999	-1	0	Flag	0.05	999	999	0
S124-A18	18-22-21 EH 03	Unknown	1	Pdacidi_asnS	Test	999	-1	0	Flag	0.05	999	999	0
S125-A18	18-22-21 EH 11	Unknown	1	Pdacidi_asnS	Test	999	-1	0	Flag	0.05	999	999	0
S126-A18	18-22-21 EH 19	Unknown	1	Pdacidi_asnS	Test	999	-1	0	Flag	0.05	999	999	0
S123-A18	Not relevant	Unknown	1	Pdacidi_asnS	Test	15.0351784819122	815274.188678463	0.95	Pass	0.05	77.8382628295118	999	1
S122-A18	Not relevant	Unknown	1	Pdacidi_asnS	Test	999	-1	0	Flag	0.05	999	999	0
S121-A18	Not relevant	Unknown	1	Pdacidi_asnS	Test	17.6543245907742	142455.681427902	0.89	Pass	0.05	76.6182250154393	999	1
S136-A18	Not relevant	Unknown	1	Pdacidi_asnS	Test	999	-1	0	Flag	0.05	999	999	0
S137-A18	Not relevant	Unknown	1	Pdacidi_asnS	Test	15.2939626697503	686193.8460097	0.95	Pass	0.05	77.8670991873733	999	1
S138-A18	18-22-21 EH 03	Unknown	1	Pdacidi_asnS	Test	999	-1	0	Flag	0.05	999	999	0
S135-A18	Not relevant	Unknown	1	Pdacidi_asnS	Test	17.6332270340851	144471.616444047	0.92	Pass	0.05	76.7028441665317	999	1
S134-A18	Not relevant	Unknown	1	Pdacidi_asnS	Test	999	-1	0	Flag	0.05	999	999	0
S133-A18	Not relevant	Unknown	1	Pdacidi_asnS	Test	999	-1	0	Flag	0.05	999	999	0
S148-A18	18-22-21 EH 04	Unknown	1	Pdacidi_asnS	Test	999	-1	0	Flag	0.05	999	999	0
S149-A18	18-22-21 EH 12	Unknown	1	Pdacidi_asnS	Test	999	-1	0	Flag	0.05	999	999	0
S150-A18	18-22-21 EH 20	Unknown	1	Pdacidi_asnS	Test	999	-1	0	Flag	0.05	999	999	0
S147-A18	Not relevant	Unknown	1	Pdacidi_asnS	Test	28.0966506134054	135.860690124395	0.93	Pass	0.05	78.0952880481831	999	1
S146-A18	Not relevant	Unknown	1	Pdacidi_asnS	Test	999	-1	0	Flag	0.05	999	999	0
S145-A18	Not relevant	Unknown	1	Pdacidi_asnS	Test	20.714772199064	18552.5387538243	0.93	Pass	0.05	76.6002507789492	999	1
S160-A18	Not relevant	Unknown	1	Pdacidi_asnS	Test	999	-1	0	Flag	0.05	999	999	0
S161-A18	Not relevant	Unknown	1	Pdacidi_asnS	Test	999	-1	0	Flag	0.05	999	999	0
S162-A18	18-22-21 EH 04	Unknown	1	Pdacidi_asnS	Test	999	-1	0	Flag	0.05	999	999	0
S159-A18	Not relevant	Unknown	1	Pdacidi_asnS	Test	20.7595794131974	18007.036566617	0.92	Pass	0.05	76.6559757430909	999	1
S158-A18	Not relevant	Unknown	1	Pdacidi_asnS	Test	999	-1	0	Flag	0.05	999	999	0
S157-A18	Not relevant	Unknown	1	Pdacidi_asnS	Test	999	-1	0	Flag	0.05	999	999	0
S172-A18	18-22-21 EH 05	Unknown	1	Pdacidi_asnS	Test	999	-1	0	Flag	0.05	999	999	0
S173-A18	18-22-21 EH 13	Unknown	1	Pdacidi_asnS	Test	999	-1	0	Flag	0.05	999	999	0
S174-A18	18-22-21 EH 21	Unknown	1	Pdacidi_asnS	Test	999	-1	0	Flag	0.05	999	999	0
S171-A18	Not relevant	Unknown	1	Pdacidi_asnS	Test	999	-1	0	Flag	0.05	999	999	0
S170-A18	Not relevant	Unknown	1	Pdacidi_asnS	Test	999	-1	0	Flag	0.05	999	999	0
S169-A18	Not relevant	Unknown	1	Pdacidi_asnS	Test	999	-1	0	Flag	0.05	999	999	0
S184-A18	Not relevant	Unknown	1	Pdacidi_asnS	Test	999	-1	0	Flag	0.05	999	999	0
S185-A18	Not relevant	Unknown	1	Pdacidi_asnS	Test	999	-1	0	Flag	0.05	999	999	0
S186-A18	18-22-21 EH 05	Unknown	1	Pdacidi_asnS	Test	999	-1	0	Flag	0.05	999	999	0
S183-A18	Not relevant	Unknown	1	Pdacidi_asnS	Test	999	-1	0	Flag	0.05	999	999	0
S182-A18	NTC (TE)	NTC	1	Pdacidi_asnS	Test	999	-1	0	Flag	0.05	999	999	0
S181-A18	Not relevant	Unknown	1	Pdacidi_asnS	Test	999	-1	0	Flag	0.05	999	999	0
S001-A07	Standard (S24) 10^7	Standard	10000000	Ecfaeca_acuI	Test	11.93419203753	11607747.8315653	0.92	Pass	0.05	73.7094907760803	999	1
S002-A07	Not relevant	Unknown	1	Ecfaeca_acuI	Test	999	-1	0	Flag	0.05	999	999	0
S003-A07	Not relevant	Unknown	1	Ecfaeca_acuI	Test	999	-1	0	Flag	0.05	999	999	0
S006-A07	18-22-21 EH 14	Unknown	1	Ecfaeca_acuI	Test	999	-1	0	Flag	0.05	999	999	0
S005-A07	18-22-21 EH 06	Unknown	1	Ecfaeca_acuI	Test	999	-1	0	Flag	0.05	999	999	0
S004-A07	Not relevant	Unknown	1	Ecfaeca_acuI	Test	999	-1	0	Flag	0.05	999	999	0
S013-A07	18-22-21 PW 01	Unknown	1	Ecfaeca_acuI	Test	999	-1	0	Flag	0.05	999	999	0
S014-A07	Not relevant	Unknown	1	Ecfaeca_acuI	Test	25.9419137055473	4890.17017319224	0.92	Pass	0.05	74.0499446419298	999	1
S015-A07	Standard (S24) 10^7	Standard	10000000	Ecfaeca_acuI	Test	12.6164147573858	7949751.79227181	0.73	Pass	0.05	73.0851432349877	999	1
S018-A07	Not relevant	Unknown	1	Ecfaeca_acuI	Test	999	-1	0	Flag	0.05	999	999	0
S017-A07	Not relevant	Unknown	1	Ecfaeca_acuI	Test	999	-1	0	Flag	0.05	999	999	0
S016-A07	Not relevant	Unknown	1	Ecfaeca_acuI	Test	999	-1	0	Flag	0.05	999	999	0
S025-A07	Standard (S24) 10^6	Standard	1000000	Ecfaeca_acuI	Test	16.0581619986854	1177605.53775641	0.84	Pass	0.05	73.0297397864707	999	1
S026-A07	Not relevant	Unknown	1	Ecfaeca_acuI	Test	999	-1	0	Flag	0.05	999	999	0
S027-A07	Not relevant	Unknown	1	Ecfaeca_acuI	Test	999	-1	0	Flag	0.05	999	999	0
S030-A07	18-22-21 EH 15	Unknown	1	Ecfaeca_acuI	Test	999	-1	0	Flag	0.05	999	999	0
S029-A07	18-22-21 EH 07	Unknown	1	Ecfaeca_acuI	Test	999	-1	0	Flag	0.05	999	999	0
S028-A07	Not relevant	Unknown	1	Ecfaeca_acuI	Test	999	-1	0	Flag	0.05	999	999	0
S037-A07	18-22-21 PW 02	Unknown	1	Ecfaeca_acuI	Test	999	-1	0	Flag	0.05	999	999	0
S038-A07	Not relevant	Unknown	1	Ecfaeca_acuI	Test	999	-1	0	Flag	0.05	999	999	0
S039-A07	Standard (S24) 10^6	Standard	1000000	Ecfaeca_acuI	Test	16.3671146796128	992091.845710995	0.89	Pass	0.05	72.809235432343	999	1
S042-A07	Not relevant	Unknown	1	Ecfaeca_acuI	Test	999	-1	0	Flag	0.05	999	999	0
S041-A07	Not relevant	Unknown	1	Ecfaeca_acuI	Test	999	-1	0	Flag	0.05	999	999	0
S040-A07	Not relevant	Unknown	1	Ecfaeca_acuI	Test	999	-1	0	Flag	0.05	999	999	0
S049-A07	Standard (S24) 10^5	Standard	100000	Ecfaeca_acuI	Test	20.2167974721034	117192.118884921	0.88	Pass	0.05	72.8435576249846	999	1
S050-A07	Not relevant	Unknown	1	Ecfaeca_acuI	Test	999	-1	0	Flag	0.05	999	999	0
S051-A07	Not relevant	Unknown	1	Ecfaeca_acuI	Test	999	-1	0	Flag	0.05	999	999	0
S054-A07	18-22-21 EH 16	Unknown	1	Ecfaeca_acuI	Test	999	-1	0	Flag	0.05	999	999	0
S053-A07	18-22-21 EH 08	Unknown	1	Ecfaeca_acuI	Test	999	-1	0	Flag	0.05	999	999	0
S052-A07	Not relevant	Unknown	1	Ecfaeca_acuI	Test	999	-1	0	Flag	0.05	999	999	0
S061-A07	18-22-21 PW 03	Unknown	1	Ecfaeca_acuI	Test	999	-1	0	Flag	0.05	999	999	0
S062-A07	Not relevant	Unknown	1	Ecfaeca_acuI	Test	999	-1	0	Flag	0.05	999	999	0
S063-A07	Standard (S24) 10^5	Standard	100000	Ecfaeca_acuI	Test	20.4837381322708	101058.776006449	0.87	Pass	0.05	72.7496377841351	999	1
S066-A07	Not relevant	Unknown	1	Ecfaeca_acuI	Test	999	-1	0	Flag	0.05	999	999	0
S065-A07	Not relevant	Unknown	1	Ecfaeca_acuI	Test	999	-1	0	Flag	0.05	999	999	0
S064-A07	Not relevant	Unknown	1	Ecfaeca_acuI	Test	999	-1	0	Flag	0.05	999	999	0
S073-A07	Standard (S24) 10^4	Standard	10000	Ecfaeca_acuI	Test	24.2969041857834	12182.0381564111	0.89	Pass	0.05	72.6647385987922	999	1
S074-A07	Not relevant	Unknown	1	Ecfaeca_acuI	Test	999	-1	0	Flag	0.05	999	999	0
S075-A07	Not relevant	Unknown	1	Ecfaeca_acuI	Test	999	-1	0	Flag	0.05	999	999	0
S078-A07	18-22-21 EH 17	Unknown	1	Ecfaeca_acuI	Test	999	-1	0	Flag	0.05	999	999	0
S077-A07	18-22-21 EH 09	Unknown	1	Ecfaeca_acuI	Test	999	-1	0	Flag	0.05	999	999	0
S076-A07	18-22-21 EH 01	Unknown	1	Ecfaeca_acuI	Test	999	-1	0	Flag	0.05	999	999	0
S085-A07	Not relevant	Unknown	1	Ecfaeca_acuI	Test	26.296102700689	4017.68119657032	0.91	Pass	0.05	73.7504218969221	999	1
S086-A07	Not relevant	Unknown	1	Ecfaeca_acuI	Test	999	-1	0	Flag	0.05	999	999	0
S087-A07	Standard (S24) 10^4	Standard	10000	Ecfaeca_acuI	Test	24.7549225756083	9448.25943936365	0.96	Pass	0.05	72.6937165604927	999	1
S090-A07	18-22-21 EH 01	Unknown	1	Ecfaeca_acuI	Test	27.85516474012	1691.57068931534	0.87	Pass	0.05	73.8366485170909	999	1
S089-A07	Not relevant	Unknown	1	Ecfaeca_acuI	Test	999	-1	0	Flag	0.05	999	999	0
S088-A07	Not relevant	Unknown	1	Ecfaeca_acuI	Test	999	-1	0	Flag	0.05	999	999	0
S100-A07	18-22-21 EH 02	Unknown	1	Ecfaeca_acuI	Test	27.4894621717986	2072.11122439474	0.97	Pass	0.05	74.347025116029	999	1
S101-A07	18-22-21 EH 10	Unknown	1	Ecfaeca_acuI	Test	999	-1	0	Flag	0.05	999	999	0
S102-A07	18-22-21 EH 18	Unknown	1	Ecfaeca_acuI	Test	999	-1	0	Flag	0.05	999	999	0
S099-A07	Not relevant	Unknown	1	Ecfaeca_acuI	Test	999	-1	0	Flag	0.05	999	999	0
S098-A07	Not relevant	Unknown	1	Ecfaeca_acuI	Test	999	-1	0	Flag	0.05	999	999	0
S097-A07	Standard (S24) 10^3	Standard	1000	Ecfaeca_acuI	Test	999	-1	0	Flag	0.05	999	999	0
S112-A07	Not relevant	Unknown	1	Ecfaeca_acuI	Test	999	-1	0	Flag	0.05	999	999	0
S113-A07	Not relevant	Unknown	1	Ecfaeca_acuI	Test	999	-1	0	Flag	0.05	999	999	0
S114-A07	18-22-21 EH 02	Unknown	1	Ecfaeca_acuI	Test	25.617421952909	5854.8579569041	0.97	Pass	0.05	74.6222285046943	999	1
S111-A07	Standard (S24) 10^3	Standard	1000	Ecfaeca_acuI	Test	28.7382931250844	1036.29584558752	0	Flag	0.05	999	999	0
S110-A07	Not relevant	Unknown	1	Ecfaeca_acuI	Test	999	-1	0	Flag	0.05	999	999	0
S109-A07	Not relevant	Unknown	1	Ecfaeca_acuI	Test	27.6835945303107	1860.51519048583	0.97	Pass	0.05	73.8016204304371	999	1
S124-A07	18-22-21 EH 03	Unknown	1	Ecfaeca_acuI	Test	999	-1	0	Flag	0.05	999	999	0
S125-A07	18-22-21 EH 11	Unknown	1	Ecfaeca_acuI	Test	999	-1	0	Flag	0.05	999	999	0
S126-A07	18-22-21 EH 19	Unknown	1	Ecfaeca_acuI	Test	999	-1	0	Flag	0.05	999	999	0
S123-A07	Not relevant	Unknown	1	Ecfaeca_acuI	Test	999	-1	0	Flag	0.05	999	999	0
S122-A07	Not relevant	Unknown	1	Ecfaeca_acuI	Test	999	-1	0	Flag	0.05	999	999	0
S121-A07	Not relevant	Unknown	1	Ecfaeca_acuI	Test	22.4535041623432	33878.3196740256	0.8	Pass	0.05	72.8525365899857	999	1
S136-A07	Not relevant	Unknown	1	Ecfaeca_acuI	Test	999	-1	0	Flag	0.05	999	999	0
S137-A07	Not relevant	Unknown	1	Ecfaeca_acuI	Test	999	-1	0	Flag	0.05	999	999	0
S138-A07	18-22-21 EH 03	Unknown	1	Ecfaeca_acuI	Test	999	-1	0	Flag	0.05	999	999	0
S135-A07	Not relevant	Unknown	1	Ecfaeca_acuI	Test	21.7609332775291	49751.9196273502	0.8	Pass	0.05	72.9342378527728	999	1
S134-A07	Not relevant	Unknown	1	Ecfaeca_acuI	Test	999	-1	0	Flag	0.05	999	999	0
S133-A07	Not relevant	Unknown	1	Ecfaeca_acuI	Test	25.8869830242674	5041.50907409515	0.94	Pass	0.05	73.9561143768693	999	1
S148-A07	18-22-21 EH 04	Unknown	1	Ecfaeca_acuI	Test	999	-1	0	Flag	0.05	999	999	0
S149-A07	18-22-21 EH 12	Unknown	1	Ecfaeca_acuI	Test	999	-1	0	Flag	0.05	999	999	0
S150-A07	18-22-21 EH 20	Unknown	1	Ecfaeca_acuI	Test	999	-1	0	Flag	0.05	999	999	0
S147-A07	Not relevant	Unknown	1	Ecfaeca_acuI	Test	999	-1	0	Flag	0.05	999	999	0
S146-A07	Not relevant	Unknown	1	Ecfaeca_acuI	Test	999	-1	0	Flag	0.05	999	999	0
S145-A07	Not relevant	Unknown	1	Ecfaeca_acuI	Test	24.5751170766284	10439.4910620489	0.91	Pass	0.05	72.8445384799322	999	1
S160-A07	Not relevant	Unknown	1	Ecfaeca_acuI	Test	999	-1	0	Flag	0.05	999	999	0
S161-A07	Not relevant	Unknown	1	Ecfaeca_acuI	Test	999	-1	0	Flag	0.05	999	999	0
S162-A07	18-22-21 EH 04	Unknown	1	Ecfaeca_acuI	Test	999	-1	0	Flag	0.05	999	999	0
S159-A07	Not relevant	Unknown	1	Ecfaeca_acuI	Test	23.6042346572159	17890.8801357131	0.94	Pass	0.05	72.8978447878737	999	1
S158-A07	Not relevant	Unknown	1	Ecfaeca_acuI	Test	999	-1	0	Flag	0.05	999	999	0
S157-A07	Not relevant	Unknown	1	Ecfaeca_acuI	Test	28.5290705474015	1163.85766799687	0.92	Pass	0.05	74.0432821504096	999	1
S172-A07	18-22-21 EH 05	Unknown	1	Ecfaeca_acuI	Test	999	-1	0	Flag	0.05	999	999	0
S173-A07	18-22-21 EH 13	Unknown	1	Ecfaeca_acuI	Test	999	-1	0	Flag	0.05	999	999	0
S174-A07	18-22-21 EH 21	Unknown	1	Ecfaeca_acuI	Test	999	-1	0	Flag	0.05	999	999	0
S171-A07	Not relevant	Unknown	1	Ecfaeca_acuI	Test	999	-1	0	Flag	0.05	999	999	0
S170-A07	Not relevant	Unknown	1	Ecfaeca_acuI	Test	999	-1	0	Flag	0.05	999	999	0
S169-A07	Not relevant	Unknown	1	Ecfaeca_acuI	Test	999	-1	0	Flag	0.05	999	999	0
S184-A07	Not relevant	Unknown	1	Ecfaeca_acuI	Test	999	-1	0	Flag	0.05	999	999	0
S185-A07	Not relevant	Unknown	1	Ecfaeca_acuI	Test	999	-1	0	Flag	0.05	999	999	0
S186-A07	18-22-21 EH 05	Unknown	1	Ecfaeca_acuI	Test	27.4234930365421	2149.36200352945	0	Flag	0.05	999	75.2687432951866	0
S183-A07	Not relevant	Unknown	1	Ecfaeca_acuI	Test	999	-1	0	Flag	0.05	999	999	0
S182-A07	NTC (TE)	NTC	1	Ecfaeca_acuI	Test	999	-1	0	Flag	0.05	999	999	0
S181-A07	Not relevant	Unknown	1	Ecfaeca_acuI	Test	20.1719801590555	120142.86413649	0.84	Pass	0.05	74.8063095012556	999	1
S001-A19	Standard (S24) 10^7	Standard	10000000	Lbcoryn_aroE	Test	10.9342195957408	12080184.6439829	0.95	Pass	0.05	81.8285011278347	999	1
S002-A19	Not relevant	Unknown	1	Lbcoryn_aroE	Test	999	-1	0	Flag	0.05	999	999	0
S003-A19	Not relevant	Unknown	1	Lbcoryn_aroE	Test	999	-1	0	Flag	0.05	999	999	0
S006-A19	18-22-21 EH 14	Unknown	1	Lbcoryn_aroE	Test	999	-1	0	Flag	0.05	999	999	0
S005-A19	18-22-21 EH 06	Unknown	1	Lbcoryn_aroE	Test	21.5425664214293	8768.51672076166	0.89	Pass	0.05	82.2358743098646	999	1
S004-A19	Not relevant	Unknown	1	Lbcoryn_aroE	Test	999	-1	0	Flag	0.05	999	999	0
S013-A19	18-22-21 PW 01	Unknown	1	Lbcoryn_aroE	Test	999	-1	0	Flag	0.05	999	999	0
S014-A19	Not relevant	Unknown	1	Lbcoryn_aroE	Test	999	-1	0	Flag	0.05	999	999	0
S015-A19	Standard (S24) 10^7	Standard	10000000	Lbcoryn_aroE	Test	11.3444257192403	9134573.17753974	0.86	Pass	0.05	81.0396666342742	999	1
S018-A19	Not relevant	Unknown	1	Lbcoryn_aroE	Test	999	-1	0	Flag	0.05	999	999	0
S017-A19	Not relevant	Unknown	1	Lbcoryn_aroE	Test	999	-1	0	Flag	0.05	999	999	0
S016-A19	Not relevant	Unknown	1	Lbcoryn_aroE	Test	999	-1	0	Flag	0.05	999	999	0
S025-A19	Standard (S24) 10^6	Standard	1000000	Lbcoryn_aroE	Test	14.6739455214919	945018.170437437	0.92	Pass	0.05	81.0273262036636	999	1
S026-A19	Not relevant	Unknown	1	Lbcoryn_aroE	Test	21.5764549751606	8568.36723503858	0.83	Pass	0.05	81.7809820688627	999	1
S027-A19	Not relevant	Unknown	1	Lbcoryn_aroE	Test	999	-1	0	Flag	0.05	999	999	0
S030-A19	18-22-21 EH 15	Unknown	1	Lbcoryn_aroE	Test	22.9381343474616	3388.12544566561	0.9	Pass	0.05	81.9175005772601	999	1
S029-A19	18-22-21 EH 07	Unknown	1	Lbcoryn_aroE	Test	19.6371503834699	32119.1066391434	0.88	Pass	0.05	81.9327894280554	999	1
S028-A19	Not relevant	Unknown	1	Lbcoryn_aroE	Test	999	-1	0	Flag	0.05	999	999	0
S037-A19	18-22-21 PW 02	Unknown	1	Lbcoryn_aroE	Test	999	-1	0	Flag	0.05	999	999	0
S038-A19	Not relevant	Unknown	1	Lbcoryn_aroE	Test	999	-1	0	Flag	0.05	999	999	0
S039-A19	Standard (S24) 10^6	Standard	1000000	Lbcoryn_aroE	Test	14.4352296762797	1111934.67659374	0.95	Pass	0.05	80.8445123838581	999	1
S042-A19	Not relevant	Unknown	1	Lbcoryn_aroE	Test	999	-1	0	Flag	0.05	999	999	0
S041-A19	Not relevant	Unknown	1	Lbcoryn_aroE	Test	999	-1	0	Flag	0.05	999	999	0
S040-A19	Not relevant	Unknown	1	Lbcoryn_aroE	Test	21.3462817063354	10023.2676608638	0.9	Pass	0.05	81.7322164216893	999	1
S049-A19	Standard (S24) 10^5	Standard	100000	Lbcoryn_aroE	Test	17.965161029854	100352.176509535	0.92	Pass	0.05	80.8040327492201	999	1
S050-A19	Not relevant	Unknown	1	Lbcoryn_aroE	Test	14.4326195941069	1113913.92080358	0.91	Pass	0.05	81.7913677916252	999	1
S051-A19	Not relevant	Unknown	1	Lbcoryn_aroE	Test	999	-1	0	Flag	0.05	999	999	0
S054-A19	18-22-21 EH 16	Unknown	1	Lbcoryn_aroE	Test	20.3090460589086	20320.8004482932	0.87	Pass	0.05	81.9282696850232	999	1
S053-A19	18-22-21 EH 08	Unknown	1	Lbcoryn_aroE	Test	24.738447008383	993.627520363512	0.89	Pass	0.05	81.9037827184322	999	1
S052-A19	Not relevant	Unknown	1	Lbcoryn_aroE	Test	999	-1	0	Flag	0.05	999	999	0
S061-A19	18-22-21 PW 03	Unknown	1	Lbcoryn_aroE	Test	999	-1	0	Flag	0.05	999	999	0
S062-A19	Not relevant	Unknown	1	Lbcoryn_aroE	Test	999	-1	0	Flag	0.05	999	999	0
S063-A19	Standard (S24) 10^5	Standard	100000	Lbcoryn_aroE	Test	17.9225117786489	103311.165939993	0.93	Pass	0.05	80.7284565944956	999	1
S066-A19	Not relevant	Unknown	1	Lbcoryn_aroE	Test	999	-1	0	Flag	0.05	999	999	0
S065-A19	Not relevant	Unknown	1	Lbcoryn_aroE	Test	999	-1	0	Flag	0.05	999	999	0
S064-A19	Not relevant	Unknown	1	Lbcoryn_aroE	Test	14.3788499051278	1155480.92366207	0.9	Pass	0.05	81.7766311135414	999	1
S073-A19	Standard (S24) 10^4	Standard	10000	Lbcoryn_aroE	Test	21.5631315407846	8646.50603397905	0.92	Pass	0.05	80.5830960449351	999	1
S074-A19	Not relevant	Unknown	1	Lbcoryn_aroE	Test	17.8475484910869	108725.114103035	0.88	Pass	0.05	81.7784251980385	999	1
S075-A19	Not relevant	Unknown	1	Lbcoryn_aroE	Test	27.8073868791385	122.76780564418	0.94	Pass	0.05	81.7752943449045	999	1
S078-A19	18-22-21 EH 17	Unknown	1	Lbcoryn_aroE	Test	21.337181821015	10085.6084108193	0.72	Pass	0.05	81.8077839869645	999	1
S077-A19	18-22-21 EH 09	Unknown	1	Lbcoryn_aroE	Test	19.1869876889498	43648.8130304923	0.89	Pass	0.05	81.6970471509858	999	1
S076-A19	18-22-21 EH 01	Unknown	1	Lbcoryn_aroE	Test	21.1817841825816	11212.082354085	0.89	Pass	0.05	81.6819355355422	999	1
S085-A19	Not relevant	Unknown	1	Lbcoryn_aroE	Test	25.3749879744676	643.965917419996	0.92	Pass	0.05	81.5545267654846	999	1
S086-A19	Not relevant	Unknown	1	Lbcoryn_aroE	Test	999	-1	0	Flag	0.05	999	999	0
S087-A19	Standard (S24) 10^4	Standard	10000	Lbcoryn_aroE	Test	21.8584977069675	7070.30206848791	0.92	Pass	0.05	80.6033773410076	999	1
S090-A19	18-22-21 EH 01	Unknown	1	Lbcoryn_aroE	Test	21.6508266630266	8144.98942210693	0.86	Pass	0.05	81.6922061162758	999	1
S089-A19	Not relevant	Unknown	1	Lbcoryn_aroE	Test	27.9073888046307	114.681305009543	0.9	Pass	0.05	81.7189086355021	999	1
S088-A19	Not relevant	Unknown	1	Lbcoryn_aroE	Test	17.7908004287718	113011.427281262	0.84	Pass	0.05	81.7733873456911	999	1
S100-A19	18-22-21 EH 02	Unknown	1	Lbcoryn_aroE	Test	20.5337963937564	17435.4945921194	0.87	Pass	0.05	81.690442051508	999	1
S101-A19	18-22-21 EH 10	Unknown	1	Lbcoryn_aroE	Test	999	-1	0	Flag	0.05	999	999	0
S102-A19	18-22-21 EH 18	Unknown	1	Lbcoryn_aroE	Test	16.9134880294915	205461.511820629	0.88	Pass	0.05	81.9624625067228	999	1
S099-A19	Not relevant	Unknown	1	Lbcoryn_aroE	Test	999	-1	0	Flag	0.05	999	999	0
S098-A19	Not relevant	Unknown	1	Lbcoryn_aroE	Test	999	-1	0	Flag	0.05	999	999	0
S097-A19	Standard (S24) 10^3	Standard	1000	Lbcoryn_aroE	Test	24.4003166724495	1251.06756346486	0.86	Pass	0.05	80.3269817493213	999	1
S112-A19	Not relevant	Unknown	1	Lbcoryn_aroE	Test	999	-1	0	Flag	0.05	999	999	0
S113-A19	Not relevant	Unknown	1	Lbcoryn_aroE	Test	999	-1	0	Flag	0.05	999	999	0
S114-A19	18-22-21 EH 02	Unknown	1	Lbcoryn_aroE	Test	20.7514826857521	15032.0452305066	0.89	Pass	0.05	81.7885312356403	999	1
S111-A19	Standard (S24) 10^3	Standard	1000	Lbcoryn_aroE	Test	24.6804441452129	1033.68308882247	0.78	Pass	0.05	80.373601927434	999	1
S110-A19	Not relevant	Unknown	1	Lbcoryn_aroE	Test	999	-1	0	Flag	0.05	999	999	0
S109-A19	Not relevant	Unknown	1	Lbcoryn_aroE	Test	999	-1	0	Flag	0.05	999	999	0
S124-A19	18-22-21 EH 03	Unknown	1	Lbcoryn_aroE	Test	22.7902524807981	3747.31019329578	0.94	Pass	0.05	81.5775066712711	999	1
S125-A19	18-22-21 EH 11	Unknown	1	Lbcoryn_aroE	Test	23.1492040044213	2934.27782951356	0.93	Pass	0.05	81.7550971530872	999	1
S126-A19	18-22-21 EH 19	Unknown	1	Lbcoryn_aroE	Test	21.5647171611861	8637.16951498922	0.87	Pass	0.05	81.8706919125191	999	1
S123-A19	Not relevant	Unknown	1	Lbcoryn_aroE	Test	999	-1	0	Flag	0.05	999	999	0
S122-A19	Not relevant	Unknown	1	Lbcoryn_aroE	Test	999	-1	0	Flag	0.05	999	999	0
S121-A19	Not relevant	Unknown	1	Lbcoryn_aroE	Test	18.0027749667514	97812.9470948798	0.87	Pass	0.05	80.843391284642	999	1
S136-A19	Not relevant	Unknown	1	Lbcoryn_aroE	Test	999	-1	0	Flag	0.05	999	999	0
S137-A19	Not relevant	Unknown	1	Lbcoryn_aroE	Test	999	-1	0	Flag	0.05	999	999	0
S138-A19	18-22-21 EH 03	Unknown	1	Lbcoryn_aroE	Test	24.0540042668246	1584.01429822366	0.94	Pass	0.05	81.6620958201889	999	1
S135-A19	Not relevant	Unknown	1	Lbcoryn_aroE	Test	18.0938688885883	91926.4462484483	0.9	Pass	0.05	80.9331290131416	999	1
S134-A19	Not relevant	Unknown	1	Lbcoryn_aroE	Test	999	-1	0	Flag	0.05	999	999	0
S133-A19	Not relevant	Unknown	1	Lbcoryn_aroE	Test	19.0230735157649	48806.3992572939	0.88	Pass	0.05	81.8510018308156	999	1
S148-A19	18-22-21 EH 04	Unknown	1	Lbcoryn_aroE	Test	18.9195568125407	52373.150983376	0.89	Pass	0.05	81.9054860619707	999	1
S149-A19	18-22-21 EH 12	Unknown	1	Lbcoryn_aroE	Test	22.2429428520882	5440.96163078856	0.92	Pass	0.05	81.8476925747632	999	1
S150-A19	18-22-21 EH 20	Unknown	1	Lbcoryn_aroE	Test	22.9703596379567	3314.54256280036	0.92	Pass	0.05	81.754728803493	999	1
S147-A19	Not relevant	Unknown	1	Lbcoryn_aroE	Test	999	-1	0	Flag	0.05	999	999	0
S146-A19	Not relevant	Unknown	1	Lbcoryn_aroE	Test	999	-1	0	Flag	0.05	999	999	0
S145-A19	Not relevant	Unknown	1	Lbcoryn_aroE	Test	20.8580825962232	13978.9250876646	0.93	Pass	0.05	80.7979503788044	999	1
S160-A19	Not relevant	Unknown	1	Lbcoryn_aroE	Test	999	-1	0	Flag	0.05	999	999	0
S161-A19	Not relevant	Unknown	1	Lbcoryn_aroE	Test	999	-1	0	Flag	0.05	999	999	0
S162-A19	18-22-21 EH 04	Unknown	1	Lbcoryn_aroE	Test	18.8130636165081	56314.6542121527	0.89	Pass	0.05	82.0091821985117	999	1
S159-A19	Not relevant	Unknown	1	Lbcoryn_aroE	Test	20.8194686437311	14351.594234381	0.92	Pass	0.05	80.8878570951736	999	1
S158-A19	Not relevant	Unknown	1	Lbcoryn_aroE	Test	999	-1	0	Flag	0.05	999	999	0
S157-A19	Not relevant	Unknown	1	Lbcoryn_aroE	Test	999	-1	0	Flag	0.05	999	999	0
S172-A19	18-22-21 EH 05	Unknown	1	Lbcoryn_aroE	Test	22.7667163336312	3807.8891357433	0.95	Pass	0.05	81.9962956137426	999	1
S173-A19	18-22-21 EH 13	Unknown	1	Lbcoryn_aroE	Test	20.7973648076547	14569.3762441254	0.74	Pass	0.05	82.7081945198001	999	1
S174-A19	18-22-21 EH 21	Unknown	1	Lbcoryn_aroE	Test	22.8472061904448	3604.67656381859	0.94	Pass	0.05	81.9875588993488	999	1
S171-A19	Not relevant	Unknown	1	Lbcoryn_aroE	Test	999	-1	0	Flag	0.05	999	999	0
S170-A19	Not relevant	Unknown	1	Lbcoryn_aroE	Test	999	-1	0	Flag	0.05	999	999	0
S169-A19	Not relevant	Unknown	1	Lbcoryn_aroE	Test	999	-1	0	Flag	0.05	999	999	0
S184-A19	Not relevant	Unknown	1	Lbcoryn_aroE	Test	999	-1	0	Flag	0.05	999	999	0
S185-A19	Not relevant	Unknown	1	Lbcoryn_aroE	Test	999	-1	0	Flag	0.05	999	999	0
S186-A19	18-22-21 EH 05	Unknown	1	Lbcoryn_aroE	Test	22.3571153156036	5033.73733938227	0.92	Pass	0.05	82.3815800238374	999	1
S183-A19	Not relevant	Unknown	1	Lbcoryn_aroE	Test	999	-1	0	Flag	0.05	999	999	0
S182-A19	NTC (TE)	NTC	1	Lbcoryn_aroE	Test	999	-1	0	Flag	0.05	999	999	0
S181-A19	Not relevant	Unknown	1	Lbcoryn_aroE	Test	999	-1	0	Flag	0.05	999	999	0
S001-A06	Standard (S24) 10^7	Standard	10000000	Lclaclac_tenA	Test	11.4934255552596	11063878.3587066	0.96	Pass	0.05	78.9273559102815	999	1
S002-A06	Not relevant	Unknown	1	Lclaclac_tenA	Test	13.5878034147462	2830569.92506323	0.93	Pass	0.05	79.8764250864439	999	1
S003-A06	Not relevant	Unknown	1	Lclaclac_tenA	Test	14.0743677500979	2062210.98739812	0.92	Pass	0.05	79.9028311622876	999	1
S006-A06	18-22-21 EH 14	Unknown	1	Lclaclac_tenA	Test	16.1570421743864	531628.053209094	0.92	Pass	0.05	79.755522015396	999	1
S005-A06	18-22-21 EH 06	Unknown	1	Lclaclac_tenA	Test	14.1587083556397	1952054.3468748	0.93	Pass	0.05	79.7391777666657	999	1
S004-A06	Not relevant	Unknown	1	Lclaclac_tenA	Test	14.3597615734096	1712610.81802732	0.87	Pass	0.05	79.6685794200585	999	1
S013-A06	18-22-21 PW 01	Unknown	1	Lclaclac_tenA	Test	999	-1	0	Flag	0.05	999	999	0
S014-A06	Not relevant	Unknown	1	Lclaclac_tenA	Test	17.3339954805816	247121.008592585	0.83	Pass	0.05	79.2573220082894	999	1
S015-A06	Standard (S24) 10^7	Standard	10000000	Lclaclac_tenA	Test	11.9096752602747	8438066.91210395	0.86	Pass	0.05	78.3514303869027	999	1
S018-A06	Not relevant	Unknown	1	Lclaclac_tenA	Test	15.605087661565	761435.311948548	0.73	Pass	0.05	79.3414692652133	999	1
S017-A06	Not relevant	Unknown	1	Lclaclac_tenA	Test	14.7910490090009	1293431.48218563	0.8	Pass	0.05	79.3721089469765	999	1
S016-A06	Not relevant	Unknown	1	Lclaclac_tenA	Test	14.1240909375593	1996537.49170432	0.8	Pass	0.05	79.1808394276206	999	1
S025-A06	Standard (S24) 10^6	Standard	1000000	Lclaclac_tenA	Test	15.2622575372413	951794.908306952	0.94	Pass	0.05	78.2658527440855	999	1
S026-A06	Not relevant	Unknown	1	Lclaclac_tenA	Test	13.6993088578467	2632411.67152112	0.86	Pass	0.05	79.1965706343059	999	1
S027-A06	Not relevant	Unknown	1	Lclaclac_tenA	Test	13.9610531893647	2220059.2923764	0.87	Pass	0.05	79.3246911457935	999	1
S030-A06	18-22-21 EH 15	Unknown	1	Lclaclac_tenA	Test	15.7573380812801	689596.811944728	0.86	Pass	0.05	79.3580127852046	999	1
S029-A06	18-22-21 EH 07	Unknown	1	Lclaclac_tenA	Test	15.7111267614234	710653.902984362	0.9	Pass	0.05	79.2814264193357	999	1
S028-A06	Not relevant	Unknown	1	Lclaclac_tenA	Test	18.1791541474873	142561.522871298	0.87	Pass	0.05	79.0468731130885	999	1
S037-A06	18-22-21 PW 02	Unknown	1	Lclaclac_tenA	Test	999	-1	0	Flag	0.05	999	999	0
S038-A06	Not relevant	Unknown	1	Lclaclac_tenA	Test	14.0359147891818	2114476.60030318	0.93	Pass	0.05	79.0680745025352	999	1
S039-A06	Standard (S24) 10^6	Standard	1000000	Lclaclac_tenA	Test	14.9252884948207	1185214.46932248	0.95	Pass	0.05	78.050603674464	999	1
S042-A06	Not relevant	Unknown	1	Lclaclac_tenA	Test	18.2650723471771	134807.850437881	0.89	Pass	0.05	79.0984627196428	999	1
S041-A06	Not relevant	Unknown	1	Lclaclac_tenA	Test	13.9267031857724	2270254.50846431	0.92	Pass	0.05	79.226688793864	999	1
S040-A06	Not relevant	Unknown	1	Lclaclac_tenA	Test	13.6432619401643	2730216.01894197	0.92	Pass	0.05	79.0940051189548	999	1
S049-A06	Standard (S24) 10^5	Standard	100000	Lclaclac_tenA	Test	19.0039200740555	83341.162305794	0.93	Pass	0.05	78.0752728667416	999	1
S050-A06	Not relevant	Unknown	1	Lclaclac_tenA	Test	18.3899884895747	124280.845884721	0.89	Pass	0.05	79.0079083364617	999	1
S051-A06	Not relevant	Unknown	1	Lclaclac_tenA	Test	18.6140566183146	107415.061465687	0.89	Pass	0.05	79.0338635826893	999	1
S054-A06	18-22-21 EH 16	Unknown	1	Lclaclac_tenA	Test	16.6486999985087	386035.534932894	0.91	Pass	0.05	79.2532912731936	999	1
S053-A06	18-22-21 EH 08	Unknown	1	Lclaclac_tenA	Test	14.2963781976755	1784743.20600476	0.91	Pass	0.05	79.3719801983313	999	1
S052-A06	Not relevant	Unknown	1	Lclaclac_tenA	Test	999	-1	0	Flag	0.05	999	999	0
S061-A06	18-22-21 PW 03	Unknown	1	Lclaclac_tenA	Test	27.8224526146351	267.953103448057	0	Flag	0.05	999	999	0
S062-A06	Not relevant	Unknown	1	Lclaclac_tenA	Test	19.7911945602398	49924.6198702019	0.86	Pass	0.05	79.0725292105344	999	1
S063-A06	Standard (S24) 10^5	Standard	100000	Lclaclac_tenA	Test	18.6814572762217	102804.596203538	0.94	Pass	0.05	77.9956975467569	999	1
S066-A06	Not relevant	Unknown	1	Lclaclac_tenA	Test	999	-1	0	Flag	0.05	999	999	0
S065-A06	Not relevant	Unknown	1	Lclaclac_tenA	Test	18.6076502526817	107863.899468169	0.89	Pass	0.05	79.0083388180771	999	1
S064-A06	Not relevant	Unknown	1	Lclaclac_tenA	Test	18.390763545327	124218.165083515	0.9	Pass	0.05	78.9894062133401	999	1
S073-A06	Standard (S24) 10^4	Standard	10000	Lclaclac_tenA	Test	21.6024089848587	15357.6651863234	0.89	Pass	0.05	77.9243547318042	999	1
S074-A06	Not relevant	Unknown	1	Lclaclac_tenA	Test	17.8544740459567	176109.217104075	0.88	Pass	0.05	79.0627321813584	999	1
S075-A06	Not relevant	Unknown	1	Lclaclac_tenA	Test	14.5211992023674	1541785.28751652	0.9	Pass	0.05	79.2765347796622	999	1
S078-A06	18-22-21 EH 17	Unknown	1	Lclaclac_tenA	Test	13.4075166220636	3183001.9772231	0.94	Pass	0.05	79.1799759142484	999	1
S077-A06	18-22-21 EH 09	Unknown	1	Lclaclac_tenA	Test	15.2181878170369	979492.005445673	0.92	Pass	0.05	79.0180245855796	999	1
S076-A06	18-22-21 EH 01	Unknown	1	Lclaclac_tenA	Test	15.1312631111354	1036507.75197234	0.92	Pass	0.05	79.0553652350119	999	1
S085-A06	Not relevant	Unknown	1	Lclaclac_tenA	Test	12.2453039189062	6782164.09966836	0.92	Pass	0.05	79.0103327158484	999	1
S086-A06	Not relevant	Unknown	1	Lclaclac_tenA	Test	19.0624095811562	80227.9850961197	0.9	Pass	0.05	79.0005180799861	999	1
S087-A06	Standard (S24) 10^4	Standard	10000	Lclaclac_tenA	Test	22.1166976668929	10988.7262556159	0.93	Pass	0.05	77.9146408200275	999	1
S090-A06	18-22-21 EH 01	Unknown	1	Lclaclac_tenA	Test	15.5549158043754	786711.446107754	0.92	Pass	0.05	79.045781395715	999	1
S089-A06	Not relevant	Unknown	1	Lclaclac_tenA	Test	14.3882961620566	1681096.31711738	0.91	Pass	0.05	79.2293150099029	999	1
S088-A06	Not relevant	Unknown	1	Lclaclac_tenA	Test	17.950009898532	165491.712535965	0.9	Pass	0.05	79.0454873004888	999	1
S100-A06	18-22-21 EH 02	Unknown	1	Lclaclac_tenA	Test	14.4738306047878	1590061.54328297	0.94	Pass	0.05	79.02134957709	999	1
S101-A06	18-22-21 EH 10	Unknown	1	Lclaclac_tenA	Test	12.8481770579158	4580887.43292532	0.94	Pass	0.05	79.1164206827197	999	1
S102-A06	18-22-21 EH 18	Unknown	1	Lclaclac_tenA	Test	13.2310826216922	3570350.32232989	0.94	Pass	0.05	79.2265697678326	999	1
S099-A06	Not relevant	Unknown	1	Lclaclac_tenA	Test	14.1249303543631	1995446.94711422	0.9	Pass	0.05	79.1414558013513	999	1
S098-A06	Not relevant	Unknown	1	Lclaclac_tenA	Test	13.5002201512007	2996620.22408891	0.91	Pass	0.05	78.9798924280312	999	1
S097-A06	Standard (S24) 10^3	Standard	1000	Lclaclac_tenA	Test	24.256398120592	2729.61988021257	0.98	Pass	0.05	77.8174182644821	999	1
S112-A06	Not relevant	Unknown	1	Lclaclac_tenA	Test	13.5237408958971	2951093.16907436	0.92	Pass	0.05	78.9624242134287	999	1
S113-A06	Not relevant	Unknown	1	Lclaclac_tenA	Test	14.1975504557269	1903321.33923334	0.91	Pass	0.05	79.1473051563809	999	1
S114-A06	18-22-21 EH 02	Unknown	1	Lclaclac_tenA	Test	14.6463944400044	1421130.69507288	0.93	Pass	0.05	79.1173974428246	999	1
S111-A06	Standard (S24) 10^3	Standard	1000	Lclaclac_tenA	Test	25.4003076079035	1296.41693222639	0.95	Pass	0.05	77.8495296453549	999	1
S110-A06	Not relevant	Unknown	1	Lclaclac_tenA	Test	14.2560640713179	1832194.74838161	0.92	Pass	0.05	79.1206323815934	999	1
S109-A06	Not relevant	Unknown	1	Lclaclac_tenA	Test	20.1023160610135	40772.5353313096	0.89	Pass	0.05	79.0184510707683	999	1
S124-A06	18-22-21 EH 03	Unknown	1	Lclaclac_tenA	Test	16.5234908157481	418813.915305897	0.92	Pass	0.05	78.972813576959	999	1
S125-A06	18-22-21 EH 11	Unknown	1	Lclaclac_tenA	Test	16.2510090729573	500086.996146551	0.92	Pass	0.05	79.1481071762268	999	1
S126-A06	18-22-21 EH 19	Unknown	1	Lclaclac_tenA	Test	15.7745124551413	681931.003727012	0.92	Pass	0.05	79.2455834829003	999	1
S123-A06	Not relevant	Unknown	1	Lclaclac_tenA	Test	14.9321020621946	1179969.82827309	0.92	Pass	0.05	79.1540820729495	999	1
S122-A06	Not relevant	Unknown	1	Lclaclac_tenA	Test	14.5189494100339	1544044.67795655	0.93	Pass	0.05	79.1112549514088	999	1
S121-A06	Not relevant	Unknown	1	Lclaclac_tenA	Test	18.9554355441006	86013.1868466202	0.89	Pass	0.05	78.1177881461316	999	1
S136-A06	Not relevant	Unknown	1	Lclaclac_tenA	Test	14.5454752772968	1517614.95251397	0.94	Pass	0.05	79.0791992712369	999	1
S137-A06	Not relevant	Unknown	1	Lclaclac_tenA	Test	15.0639896950833	1082902.19943567	0.93	Pass	0.05	79.1797476746529	999	1
S138-A06	18-22-21 EH 03	Unknown	1	Lclaclac_tenA	Test	16.5565358040675	409901.991287276	0.92	Pass	0.05	79.077562190682	999	1
S135-A06	Not relevant	Unknown	1	Lclaclac_tenA	Test	18.8288794511636	93398.4350152058	0.9	Pass	0.05	78.1975930022128	999	1
S134-A06	Not relevant	Unknown	1	Lclaclac_tenA	Test	14.3885301938774	1680840.25733827	0.91	Pass	0.05	79.2715724698503	999	1
S133-A06	Not relevant	Unknown	1	Lclaclac_tenA	Test	999	-1	0	Flag	0.05	999	999	0
S148-A06	18-22-21 EH 04	Unknown	1	Lclaclac_tenA	Test	16.8896497047823	330001.734332703	0.91	Pass	0.05	79.2111794047763	999	1
S149-A06	18-22-21 EH 12	Unknown	1	Lclaclac_tenA	Test	16.3862013788918	457962.310869018	0.91	Pass	0.05	79.2232589941741	999	1
S150-A06	18-22-21 EH 20	Unknown	1	Lclaclac_tenA	Test	16.6034620475591	397571.308132437	0.92	Pass	0.05	79.1332423915481	999	1
S147-A06	Not relevant	Unknown	1	Lclaclac_tenA	Test	13.8838828192439	2334419.49340425	0.93	Pass	0.05	79.095808522938	999	1
S146-A06	Not relevant	Unknown	1	Lclaclac_tenA	Test	13.5230631183823	2952395.35444878	0.91	Pass	0.05	79.2422932331229	999	1
S145-A06	Not relevant	Unknown	1	Lclaclac_tenA	Test	21.1309505749864	20873.5290899921	0.93	Pass	0.05	78.1015068941956	999	1
S160-A06	Not relevant	Unknown	1	Lclaclac_tenA	Test	13.557301791574	2887327.25656937	0.91	Pass	0.05	79.226117815355	999	1
S161-A06	Not relevant	Unknown	1	Lclaclac_tenA	Test	13.8776085596362	2343972.39752411	0.93	Pass	0.05	79.154610290811	999	1
S162-A06	18-22-21 EH 04	Unknown	1	Lclaclac_tenA	Test	16.8575606149117	336966.778638906	0.91	Pass	0.05	79.3140368158894	999	1
S159-A06	Not relevant	Unknown	1	Lclaclac_tenA	Test	22.2699029259426	9945.79891809709	0.84	Pass	0.05	78.1363370800364	999	1
S158-A06	Not relevant	Unknown	1	Lclaclac_tenA	Test	999	-1	0	Flag	0.05	999	999	0
S157-A06	Not relevant	Unknown	1	Lclaclac_tenA	Test	12.4539689300662	5920840.8732722	0.91	Pass	0.05	79.3021523122259	999	1
S172-A06	18-22-21 EH 05	Unknown	1	Lclaclac_tenA	Test	15.3469411880275	900751.95668321	0.92	Pass	0.05	79.5253428304154	999	1
S173-A06	18-22-21 EH 13	Unknown	1	Lclaclac_tenA	Test	14.6816735408138	1388869.40721147	0.91	Pass	0.05	80.1067356572603	999	1
S174-A06	18-22-21 EH 21	Unknown	1	Lclaclac_tenA	Test	15.0966515377229	1060123.51449542	0.94	Pass	0.05	79.357078869139	999	1
S171-A06	Not relevant	Unknown	1	Lclaclac_tenA	Test	14.1604137598443	1949888.71242087	0.87	Pass	0.05	79.7316289443759	999	1
S170-A06	Not relevant	Unknown	1	Lclaclac_tenA	Test	13.4831655831338	3030069.91181243	0.93	Pass	0.05	79.2916162761217	999	1
S169-A06	Not relevant	Unknown	1	Lclaclac_tenA	Test	13.361256633988	3280300.01796506	0.9	Pass	0.05	79.770965211946	999	1
S184-A06	Not relevant	Unknown	1	Lclaclac_tenA	Test	13.5266198711326	2945568.31338856	0.94	Pass	0.05	79.3669235567494	999	1
S185-A06	Not relevant	Unknown	1	Lclaclac_tenA	Test	14.1573855620969	1953735.7733517	0.88	Pass	0.05	79.8868467911099	999	1
S186-A06	18-22-21 EH 05	Unknown	1	Lclaclac_tenA	Test	15.1634108150848	1015044.59227978	0.92	Pass	0.05	79.8912259999373	999	1
S183-A06	Not relevant	Unknown	1	Lclaclac_tenA	Test	13.5810134079386	2843107.42886626	0.91	Pass	0.05	79.8839755955212	999	1
S182-A06	NTC (TE)	NTC	1	Lclaclac_tenA	Test	999	-1	0	Flag	0.05	999	999	0
S181-A06	Not relevant	Unknown	1	Lclaclac_tenA	Test	16.6517068685926	385280.748708028	0.89	Pass	0.05	79.9569457492963	999	1
S001-A21	Standard (S24) 10^7	Standard	10000000	Pdpento_prmC	Test	10.6265650435553	12095032.0911893	0.9	Pass	0.05	77.2001865359802	999	1
S002-A21	Not relevant	Unknown	1	Pdpento_prmC	Test	999	-1	0	Flag	0.05	999	999	0
S003-A21	Not relevant	Unknown	1	Pdpento_prmC	Test	999	-1	0	Flag	0.05	999	999	0
S006-A21	18-22-21 EH 14	Unknown	1	Pdpento_prmC	Test	25.1615280684645	828.162448461215	0.92	Pass	0.05	77.9796069439264	999	1
S005-A21	18-22-21 EH 06	Unknown	1	Pdpento_prmC	Test	23.4579559436331	2548.09297472858	0.86	Pass	0.05	77.9857086718091	999	1
S004-A21	Not relevant	Unknown	1	Pdpento_prmC	Test	999	-1	0	Flag	0.05	999	999	0
S013-A21	18-22-21 PW 01	Unknown	1	Pdpento_prmC	Test	999	-1	0	Flag	0.05	999	999	0
S014-A21	Not relevant	Unknown	1	Pdpento_prmC	Test	26.7450030894206	291.357011648952	0.87	Pass	0.05	77.6593160567203	999	1
S015-A21	Standard (S24) 10^7	Standard	10000000	Pdpento_prmC	Test	11.4990666717425	6801768.19795637	0.69	Pass	0.05	76.6509080647071	999	1
S018-A21	Not relevant	Unknown	1	Pdpento_prmC	Test	999	-1	0	Flag	0.05	999	999	0
S017-A21	Not relevant	Unknown	1	Pdpento_prmC	Test	999	-1	0	Flag	0.05	999	999	0
S016-A21	Not relevant	Unknown	1	Pdpento_prmC	Test	999	-1	0	Flag	0.05	999	999	0
S025-A21	Standard (S24) 10^6	Standard	1000000	Pdpento_prmC	Test	14.4252140362718	986814.209711784	0.81	Pass	0.05	76.5791110356123	999	1
S026-A21	Not relevant	Unknown	1	Pdpento_prmC	Test	999	-1	0	Flag	0.05	999	999	0
S027-A21	Not relevant	Unknown	1	Pdpento_prmC	Test	999	-1	0	Flag	0.05	999	999	0
S030-A21	18-22-21 EH 15	Unknown	1	Pdpento_prmC	Test	999	-1	0	Flag	0.05	999	999	0
S029-A21	18-22-21 EH 07	Unknown	1	Pdpento_prmC	Test	999	-1	0	Flag	0.05	999	999	0
S028-A21	Not relevant	Unknown	1	Pdpento_prmC	Test	999	-1	0	Flag	0.05	999	999	0
S037-A21	18-22-21 PW 02	Unknown	1	Pdpento_prmC	Test	999	-1	0	Flag	0.05	999	999	0
S038-A21	Not relevant	Unknown	1	Pdpento_prmC	Test	999	-1	0	Flag	0.05	999	999	0
S039-A21	Standard (S24) 10^6	Standard	1000000	Pdpento_prmC	Test	14.245206994203	1111245.95574924	0.86	Pass	0.05	76.2314908519583	999	1
S042-A21	Not relevant	Unknown	1	Pdpento_prmC	Test	999	-1	0	Flag	0.05	999	999	0
S041-A21	Not relevant	Unknown	1	Pdpento_prmC	Test	999	-1	0	Flag	0.05	999	999	0
S040-A21	Not relevant	Unknown	1	Pdpento_prmC	Test	999	-1	0	Flag	0.05	999	999	0
S049-A21	Standard (S24) 10^5	Standard	100000	Pdpento_prmC	Test	18.1066758770048	86984.0638445216	0.87	Pass	0.05	76.2478581956953	999	1
S050-A21	Not relevant	Unknown	1	Pdpento_prmC	Test	999	-1	0	Flag	0.05	999	999	0
S051-A21	Not relevant	Unknown	1	Pdpento_prmC	Test	999	-1	0	Flag	0.05	999	999	0
S054-A21	18-22-21 EH 16	Unknown	1	Pdpento_prmC	Test	24.3646088882581	1401.02276741377	0.79	Pass	0.05	77.6269002618704	999	1
S053-A21	18-22-21 EH 08	Unknown	1	Pdpento_prmC	Test	27.2097007145169	214.428458885676	0.94	Pass	0.05	77.7437052045594	999	1
S052-A21	Not relevant	Unknown	1	Pdpento_prmC	Test	999	-1	0	Flag	0.05	999	999	0
S061-A21	18-22-21 PW 03	Unknown	1	Pdpento_prmC	Test	999	-1	0	Flag	0.05	999	999	0
S062-A21	Not relevant	Unknown	1	Pdpento_prmC	Test	999	-1	0	Flag	0.05	999	999	0
S063-A21	Standard (S24) 10^5	Standard	100000	Pdpento_prmC	Test	17.8836270335213	100773.567611972	0.87	Pass	0.05	76.157084699561	999	1
S066-A21	Not relevant	Unknown	1	Pdpento_prmC	Test	999	-1	0	Flag	0.05	999	999	0
S065-A21	Not relevant	Unknown	1	Pdpento_prmC	Test	999	-1	0	Flag	0.05	999	999	0
S064-A21	Not relevant	Unknown	1	Pdpento_prmC	Test	999	-1	0	Flag	0.05	999	999	0
S073-A21	Standard (S24) 10^4	Standard	10000	Pdpento_prmC	Test	21.766437941474	7777.88135813352	0.86	Pass	0.05	76.0997153171296	999	1
S074-A21	Not relevant	Unknown	1	Pdpento_prmC	Test	999	-1	0	Flag	0.05	999	999	0
S075-A21	Not relevant	Unknown	1	Pdpento_prmC	Test	999	-1	0	Flag	0.05	999	999	0
S078-A21	18-22-21 EH 17	Unknown	1	Pdpento_prmC	Test	21.862747608673	7299.06290439424	0.75	Pass	0.05	77.5700206232514	999	1
S077-A21	18-22-21 EH 09	Unknown	1	Pdpento_prmC	Test	19.4552588124788	35731.3845892775	0.8	Pass	0.05	76.9702023201059	999	1
S076-A21	18-22-21 EH 01	Unknown	1	Pdpento_prmC	Test	19.1816192129202	42800.7933167883	0.8	Pass	0.05	77.3129674535973	999	1
S085-A21	Not relevant	Unknown	1	Pdpento_prmC	Test	27.8070681014735	144.586397767587	0.88	Pass	0.05	77.2562540801325	999	1
S086-A21	Not relevant	Unknown	1	Pdpento_prmC	Test	999	-1	0	Flag	0.05	999	999	0
S087-A21	Standard (S24) 10^4	Standard	10000	Pdpento_prmC	Test	21.5944413852119	8712.46377092408	0.85	Pass	0.05	76.1257770599628	999	1
S090-A21	18-22-21 EH 01	Unknown	1	Pdpento_prmC	Test	19.1791596238872	42870.300630735	0.82	Pass	0.05	77.3504643053543	999	1
S089-A21	Not relevant	Unknown	1	Pdpento_prmC	Test	999	-1	0	Flag	0.05	999	999	0
S088-A21	Not relevant	Unknown	1	Pdpento_prmC	Test	999	-1	0	Flag	0.05	999	999	0
S100-A21	18-22-21 EH 02	Unknown	1	Pdpento_prmC	Test	25.1897636976235	812.878412632689	0.92	Pass	0.05	77.2887640532978	999	1
S101-A21	18-22-21 EH 10	Unknown	1	Pdpento_prmC	Test	999	-1	0	Flag	0.05	999	999	0
S102-A21	18-22-21 EH 18	Unknown	1	Pdpento_prmC	Test	21.6676366410422	8301.74546172206	0.83	Pass	0.05	77.6361813389191	999	1
S099-A21	Not relevant	Unknown	1	Pdpento_prmC	Test	999	-1	0	Flag	0.05	999	999	0
S098-A21	Not relevant	Unknown	1	Pdpento_prmC	Test	999	-1	0	Flag	0.05	999	999	0
S097-A21	Standard (S24) 10^3	Standard	1000	Pdpento_prmC	Test	23.5297831639323	2430.16444214793	0.91	Pass	0.05	76.0748510003093	999	1
S112-A21	Not relevant	Unknown	1	Pdpento_prmC	Test	999	-1	0	Flag	0.05	999	999	0
S113-A21	Not relevant	Unknown	1	Pdpento_prmC	Test	999	-1	0	Flag	0.05	999	999	0
S114-A21	18-22-21 EH 02	Unknown	1	Pdpento_prmC	Test	24.7657437008663	1075.26094279478	0.9	Pass	0.05	77.4055187368076	999	1
S111-A21	Standard (S24) 10^3	Standard	1000	Pdpento_prmC	Test	24.3805937828082	1386.32569758122	0.95	Pass	0.05	76.069744790077	999	1
S110-A21	Not relevant	Unknown	1	Pdpento_prmC	Test	999	-1	0	Flag	0.05	999	999	0
S109-A21	Not relevant	Unknown	1	Pdpento_prmC	Test	999	-1	0	Flag	0.05	999	999	0
S124-A21	18-22-21 EH 03	Unknown	1	Pdpento_prmC	Test	19.1528876279493	43619.8192677739	0.82	Pass	0.05	77.2459554301522	999	1
S125-A21	18-22-21 EH 11	Unknown	1	Pdpento_prmC	Test	20.2877024190054	20632.0266363387	0.82	Pass	0.05	77.4502449687529	999	1
S126-A21	18-22-21 EH 19	Unknown	1	Pdpento_prmC	Test	21.4164271581287	9798.16642448933	0.84	Pass	0.05	77.6425940549399	999	1
S123-A21	Not relevant	Unknown	1	Pdpento_prmC	Test	999	-1	0	Flag	0.05	999	999	0
S122-A21	Not relevant	Unknown	1	Pdpento_prmC	Test	999	-1	0	Flag	0.05	999	999	0
S121-A21	Not relevant	Unknown	1	Pdpento_prmC	Test	17.6868101418924	114746.042069899	0.78	Pass	0.05	75.9447905545836	999	1
S136-A21	Not relevant	Unknown	1	Pdpento_prmC	Test	999	-1	0	Flag	0.05	999	999	0
S137-A21	Not relevant	Unknown	1	Pdpento_prmC	Test	999	-1	0	Flag	0.05	999	999	0
S138-A21	18-22-21 EH 03	Unknown	1	Pdpento_prmC	Test	19.0933223944269	45368.0613513846	0.82	Pass	0.05	77.3778013700416	999	1
S135-A21	Not relevant	Unknown	1	Pdpento_prmC	Test	17.7816418306849	107787.145373726	0.81	Pass	0.05	76.0288148553531	999	1
S134-A21	Not relevant	Unknown	1	Pdpento_prmC	Test	999	-1	0	Flag	0.05	999	999	0
S133-A21	Not relevant	Unknown	1	Pdpento_prmC	Test	20.7650841522859	15057.908266169	0.81	Pass	0.05	77.4576432027012	999	1
S148-A21	18-22-21 EH 04	Unknown	1	Pdpento_prmC	Test	20.7426910232681	15282.0151020239	0.75	Pass	0.05	77.6056457516674	999	1
S149-A21	18-22-21 EH 12	Unknown	1	Pdpento_prmC	Test	25.2102830403346	801.948503951179	0.88	Pass	0.05	77.5779468390249	999	1
S150-A21	18-22-21 EH 20	Unknown	1	Pdpento_prmC	Test	999	-1	0	Flag	0.05	999	999	0
S147-A21	Not relevant	Unknown	1	Pdpento_prmC	Test	16.8718828627009	196438.663888283	0.8	Pass	0.05	76.9570037757404	999	1
S146-A21	Not relevant	Unknown	1	Pdpento_prmC	Test	999	-1	0	Flag	0.05	999	999	0
S145-A21	Not relevant	Unknown	1	Pdpento_prmC	Test	20.5786658081276	17028.4995838294	0.84	Pass	0.05	75.9074853543101	999	1
S160-A21	Not relevant	Unknown	1	Pdpento_prmC	Test	999	-1	0	Flag	0.05	999	999	0
S161-A21	Not relevant	Unknown	1	Pdpento_prmC	Test	16.8292587214698	202040.970793333	0.8	Pass	0.05	77.017462285236	999	1
S162-A21	18-22-21 EH 04	Unknown	1	Pdpento_prmC	Test	20.6251956445084	16513.7180758977	0.82	Pass	0.05	77.7207411705335	999	1
S159-A21	Not relevant	Unknown	1	Pdpento_prmC	Test	21.1945243263212	11342.8816774646	0.82	Pass	0.05	75.9645028666253	999	1
S158-A21	Not relevant	Unknown	1	Pdpento_prmC	Test	999	-1	0	Flag	0.05	999	999	0
S157-A21	Not relevant	Unknown	1	Pdpento_prmC	Test	999	-1	0	Flag	0.05	999	999	0
S172-A21	18-22-21 EH 05	Unknown	1	Pdpento_prmC	Test	21.4442984856276	9619.64944180044	0.86	Pass	0.05	77.8042023811781	999	1
S173-A21	18-22-21 EH 13	Unknown	1	Pdpento_prmC	Test	20.2368712897157	21335.6458434025	0.77	Pass	0.05	78.3349585468317	999	1
S174-A21	18-22-21 EH 21	Unknown	1	Pdpento_prmC	Test	999	-1	0	Flag	0.05	999	999	0
S171-A21	Not relevant	Unknown	1	Pdpento_prmC	Test	999	-1	0	Flag	0.05	999	999	0
S170-A21	Not relevant	Unknown	1	Pdpento_prmC	Test	999	-1	0	Flag	0.05	999	999	0
S169-A21	Not relevant	Unknown	1	Pdpento_prmC	Test	999	-1	0	Flag	0.05	999	999	0
S184-A21	Not relevant	Unknown	1	Pdpento_prmC	Test	999	-1	0	Flag	0.05	999	999	0
S185-A21	Not relevant	Unknown	1	Pdpento_prmC	Test	999	-1	0	Flag	0.05	999	999	0
S186-A21	18-22-21 EH 05	Unknown	1	Pdpento_prmC	Test	20.6983280751366	15735.889405679	0.82	Pass	0.05	78.1328165373274	999	1
S183-A21	Not relevant	Unknown	1	Pdpento_prmC	Test	999	-1	0	Flag	0.05	999	999	0
S182-A21	NTC (TE)	NTC	1	Pdpento_prmC	Test	999	-1	0	Flag	0.05	999	999	0
S181-A21	Not relevant	Unknown	1	Pdpento_prmC	Test	22.3818539194542	5182.45008160686	0.82	Pass	0.05	78.1485115417822	999	1
S001-A04	Standard (S24) 10^7	Standard	10000000	Ecduran_g1414	Test	10.9354092479741	11319166.6936648	0.94	Pass	0.05	79.2274088701103	999	1
S002-A04	Not relevant	Unknown	1	Ecduran_g1414	Test	27.6275538096951	253.724302504114	0.88	Pass	0.05	79.979845485452	999	1
S003-A04	Not relevant	Unknown	1	Ecduran_g1414	Test	999	-1	0	Flag	0.05	999	999	0
S006-A04	18-22-21 EH 14	Unknown	1	Ecduran_g1414	Test	999	-1	0	Flag	0.05	999	999	0
S005-A04	18-22-21 EH 06	Unknown	1	Ecduran_g1414	Test	25.6742221294795	888.066933436022	0.92	Pass	0.05	79.8910104788859	999	1
S004-A04	Not relevant	Unknown	1	Ecduran_g1414	Test	999	-1	0	Flag	0.05	999	999	0
S013-A04	18-22-21 PW 01	Unknown	1	Ecduran_g1414	Test	999	-1	0	Flag	0.05	999	999	0
S014-A04	Not relevant	Unknown	1	Ecduran_g1414	Test	999	-1	0	Flag	0.05	999	999	0
S015-A04	Standard (S24) 10^7	Standard	10000000	Ecduran_g1414	Test	11.6835644854524	7005228.24309476	0.75	Pass	0.05	78.5893654145308	999	1
S018-A04	Not relevant	Unknown	1	Ecduran_g1414	Test	999	-1	0	Flag	0.05	999	999	0
S017-A04	Not relevant	Unknown	1	Ecduran_g1414	Test	999	-1	0	Flag	0.05	999	999	0
S016-A04	Not relevant	Unknown	1	Ecduran_g1414	Test	999	-1	0	Flag	0.05	999	999	0
S025-A04	Standard (S24) 10^6	Standard	1000000	Ecduran_g1414	Test	14.7716024912961	966665.083748409	0.85	Pass	0.05	78.5568450262217	999	1
S026-A04	Not relevant	Unknown	1	Ecduran_g1414	Test	999	-1	0	Flag	0.05	999	999	0
S027-A04	Not relevant	Unknown	1	Ecduran_g1414	Test	999	-1	0	Flag	0.05	999	999	0
S030-A04	18-22-21 EH 15	Unknown	1	Ecduran_g1414	Test	999	-1	0	Flag	0.05	999	999	0
S029-A04	18-22-21 EH 07	Unknown	1	Ecduran_g1414	Test	999	-1	0	Flag	0.05	999	999	0
S028-A04	Not relevant	Unknown	1	Ecduran_g1414	Test	999	-1	0	Flag	0.05	999	999	0
S037-A04	18-22-21 PW 02	Unknown	1	Ecduran_g1414	Test	999	-1	0	Flag	0.05	999	999	0
S038-A04	Not relevant	Unknown	1	Ecduran_g1414	Test	999	-1	0	Flag	0.05	999	999	0
S039-A04	Standard (S24) 10^6	Standard	1000000	Ecduran_g1414	Test	14.530938520278	1128004.67109409	0.91	Pass	0.05	78.2827505909703	999	1
S042-A04	Not relevant	Unknown	1	Ecduran_g1414	Test	999	-1	0	Flag	0.05	999	999	0
S041-A04	Not relevant	Unknown	1	Ecduran_g1414	Test	999	-1	0	Flag	0.05	999	999	0
S040-A04	Not relevant	Unknown	1	Ecduran_g1414	Test	999	-1	0	Flag	0.05	999	999	0
S049-A04	Standard (S24) 10^5	Standard	100000	Ecduran_g1414	Test	18.3475293021504	97551.1897262103	0.9	Pass	0.05	78.2926640476432	999	1
S050-A04	Not relevant	Unknown	1	Ecduran_g1414	Test	999	-1	0	Flag	0.05	999	999	0
S051-A04	Not relevant	Unknown	1	Ecduran_g1414	Test	999	-1	0	Flag	0.05	999	999	0
S054-A04	18-22-21 EH 16	Unknown	1	Ecduran_g1414	Test	999	-1	0	Flag	0.05	999	999	0
S053-A04	18-22-21 EH 08	Unknown	1	Ecduran_g1414	Test	999	-1	0	Flag	0.05	999	999	0
S052-A04	Not relevant	Unknown	1	Ecduran_g1414	Test	26.1253461812475	664.950014461935	0.93	Pass	0.05	79.1475612806483	999	1
S061-A04	18-22-21 PW 03	Unknown	1	Ecduran_g1414	Test	999	-1	0	Flag	0.05	999	999	0
S062-A04	Not relevant	Unknown	1	Ecduran_g1414	Test	999	-1	0	Flag	0.05	999	999	0
S063-A04	Standard (S24) 10^5	Standard	100000	Ecduran_g1414	Test	18.2826506954571	101696.017217358	0.9	Pass	0.05	78.1988520208633	999	1
S066-A04	Not relevant	Unknown	1	Ecduran_g1414	Test	999	-1	0	Flag	0.05	999	999	0
S065-A04	Not relevant	Unknown	1	Ecduran_g1414	Test	28.9802361890853	106.557518634685	0	Flag	0.05	999	999	0
S064-A04	Not relevant	Unknown	1	Ecduran_g1414	Test	999	-1	0	Flag	0.05	999	999	0
S073-A04	Standard (S24) 10^4	Standard	10000	Ecduran_g1414	Test	21.5892578157157	12197.6776440726	0.77	Pass	0.05	78.1323302781209	999	1
S074-A04	Not relevant	Unknown	1	Ecduran_g1414	Test	999	-1	0	Flag	0.05	999	999	0
S075-A04	Not relevant	Unknown	1	Ecduran_g1414	Test	999	-1	0	Flag	0.05	999	999	0
S078-A04	18-22-21 EH 17	Unknown	1	Ecduran_g1414	Test	999	-1	0	Flag	0.05	999	999	0
S077-A04	18-22-21 EH 09	Unknown	1	Ecduran_g1414	Test	26.3450315888887	577.560562898472	0.95	Pass	0.05	79.1392391946826	999	1
S076-A04	18-22-21 EH 01	Unknown	1	Ecduran_g1414	Test	26.4564988620748	537.711453016596	0.94	Pass	0.05	79.1710461630511	999	1
S085-A04	Not relevant	Unknown	1	Ecduran_g1414	Test	999	-1	0	Flag	0.05	999	999	0
S086-A04	Not relevant	Unknown	1	Ecduran_g1414	Test	999	-1	0	Flag	0.05	999	999	0
S087-A04	Standard (S24) 10^4	Standard	10000	Ecduran_g1414	Test	21.8917243435383	10046.7991106724	0.92	Pass	0.05	78.1679767405684	999	1
S090-A04	18-22-21 EH 01	Unknown	1	Ecduran_g1414	Test	26.6875970047253	463.637867361194	0.93	Pass	0.05	79.1779732027802	999	1
S089-A04	Not relevant	Unknown	1	Ecduran_g1414	Test	999	-1	0	Flag	0.05	999	999	0
S088-A04	Not relevant	Unknown	1	Ecduran_g1414	Test	999	-1	0	Flag	0.05	999	999	0
S100-A04	18-22-21 EH 02	Unknown	1	Ecduran_g1414	Test	26.1815527048984	641.406208149155	0.93	Pass	0.05	79.1713901658181	999	1
S101-A04	18-22-21 EH 10	Unknown	1	Ecduran_g1414	Test	999	-1	0	Flag	0.05	999	999	0
S102-A04	18-22-21 EH 18	Unknown	1	Ecduran_g1414	Test	999	-1	0	Flag	0.05	999	999	0
S099-A04	Not relevant	Unknown	1	Ecduran_g1414	Test	999	-1	0	Flag	0.05	999	999	0
S098-A04	Not relevant	Unknown	1	Ecduran_g1414	Test	999	-1	0	Flag	0.05	999	999	0
S097-A04	Standard (S24) 10^3	Standard	1000	Ecduran_g1414	Test	999	-1	0	Flag	0.05	999	999	0
S112-A04	Not relevant	Unknown	1	Ecduran_g1414	Test	999	-1	0	Flag	0.05	999	999	0
S113-A04	Not relevant	Unknown	1	Ecduran_g1414	Test	999	-1	0	Flag	0.05	999	999	0
S114-A04	18-22-21 EH 02	Unknown	1	Ecduran_g1414	Test	999	-1	0	Flag	0.05	999	999	0
S111-A04	Standard (S24) 10^3	Standard	1000	Ecduran_g1414	Test	25.180456766453	1218.9328118928	0.95	Pass	0.05	78.0192505250713	999	1
S110-A04	Not relevant	Unknown	1	Ecduran_g1414	Test	999	-1	0	Flag	0.05	999	999	0
S109-A04	Not relevant	Unknown	1	Ecduran_g1414	Test	26.3350234857792	581.279760380216	0.93	Pass	0.05	79.1883079696052	999	1
S124-A04	18-22-21 EH 03	Unknown	1	Ecduran_g1414	Test	25.7315146568781	856.026801104372	0.96	Pass	0.05	79.131708491672	999	1
S125-A04	18-22-21 EH 11	Unknown	1	Ecduran_g1414	Test	999	-1	0	Flag	0.05	999	999	0
S126-A04	18-22-21 EH 19	Unknown	1	Ecduran_g1414	Test	26.6714247922886	468.471881930328	0.93	Pass	0.05	79.3846793812508	999	1
S123-A04	Not relevant	Unknown	1	Ecduran_g1414	Test	999	-1	0	Flag	0.05	999	999	0
S122-A04	Not relevant	Unknown	1	Ecduran_g1414	Test	999	-1	0	Flag	0.05	999	999	0
S121-A04	Not relevant	Unknown	1	Ecduran_g1414	Test	19.5011145254013	46549.1110148587	0.83	Pass	0.05	78.3304567379514	999	1
S136-A04	Not relevant	Unknown	1	Ecduran_g1414	Test	999	-1	0	Flag	0.05	999	999	0
S137-A04	Not relevant	Unknown	1	Ecduran_g1414	Test	999	-1	0	Flag	0.05	999	999	0
S138-A04	18-22-21 EH 03	Unknown	1	Ecduran_g1414	Test	999	-1	0	Flag	0.05	999	999	0
S135-A04	Not relevant	Unknown	1	Ecduran_g1414	Test	19.2639159534331	54197.7179453201	0.87	Pass	0.05	78.4244722589111	999	1
S134-A04	Not relevant	Unknown	1	Ecduran_g1414	Test	999	-1	0	Flag	0.05	999	999	0
S133-A04	Not relevant	Unknown	1	Ecduran_g1414	Test	25.6828314412115	883.176796547916	0.94	Pass	0.05	79.2698019772304	999	1
S148-A04	18-22-21 EH 04	Unknown	1	Ecduran_g1414	Test	999	-1	0	Flag	0.05	999	999	0
S149-A04	18-22-21 EH 12	Unknown	1	Ecduran_g1414	Test	999	-1	0	Flag	0.05	999	999	0
S150-A04	18-22-21 EH 20	Unknown	1	Ecduran_g1414	Test	999	-1	0	Flag	0.05	999	999	0
S147-A04	Not relevant	Unknown	1	Ecduran_g1414	Test	999	-1	0	Flag	0.05	999	999	0
S146-A04	Not relevant	Unknown	1	Ecduran_g1414	Test	999	-1	0	Flag	0.05	999	999	0
S145-A04	Not relevant	Unknown	1	Ecduran_g1414	Test	22.1754013585375	8375.523110675	0.85	Pass	0.05	78.319662317032	999	1
S160-A04	Not relevant	Unknown	1	Ecduran_g1414	Test	999	-1	0	Flag	0.05	999	999	0
S161-A04	Not relevant	Unknown	1	Ecduran_g1414	Test	999	-1	0	Flag	0.05	999	999	0
S162-A04	18-22-21 EH 04	Unknown	1	Ecduran_g1414	Test	999	-1	0	Flag	0.05	999	999	0
S159-A04	Not relevant	Unknown	1	Ecduran_g1414	Test	21.7826113516701	10775.0724240325	0.86	Pass	0.05	78.370612993618	999	1
S158-A04	Not relevant	Unknown	1	Ecduran_g1414	Test	999	-1	0	Flag	0.05	999	999	0
S157-A04	Not relevant	Unknown	1	Ecduran_g1414	Test	27.556900595505	265.486173855795	0.93	Pass	0.05	79.5946233763645	999	1
S172-A04	18-22-21 EH 05	Unknown	1	Ecduran_g1414	Test	999	-1	0	Flag	0.05	999	999	0
S173-A04	18-22-21 EH 13	Unknown	1	Ecduran_g1414	Test	999	-1	0	Flag	0.05	999	999	0
S174-A04	18-22-21 EH 21	Unknown	1	Ecduran_g1414	Test	999	-1	0	Flag	0.05	999	999	0
S171-A04	Not relevant	Unknown	1	Ecduran_g1414	Test	999	-1	0	Flag	0.05	999	999	0
S170-A04	Not relevant	Unknown	1	Ecduran_g1414	Test	999	-1	0	Flag	0.05	999	999	0
S169-A04	Not relevant	Unknown	1	Ecduran_g1414	Test	999	-1	0	Flag	0.05	999	999	0
S184-A04	Not relevant	Unknown	1	Ecduran_g1414	Test	999	-1	0	Flag	0.05	999	999	0
S185-A04	Not relevant	Unknown	1	Ecduran_g1414	Test	999	-1	0	Flag	0.05	999	999	0
S186-A04	18-22-21 EH 05	Unknown	1	Ecduran_g1414	Test	999	-1	0	Flag	0.05	999	999	0
S183-A04	Not relevant	Unknown	1	Ecduran_g1414	Test	999	-1	0	Flag	0.05	999	999	0
S182-A04	NTC (TE)	NTC	1	Ecduran_g1414	Test	999	-1	0	Flag	0.05	999	999	0
S181-A04	Not relevant	Unknown	1	Ecduran_g1414	Test	999	-1	0	Flag	0.05	999	999	0
S001-A22	Standard (S24) 10^7	Standard	10000000	Lbcurva_g1171	Test	11.3114262749453	9732360.87596968	0.95	Pass	0.05	81.0561732854952	999	1
S002-A22	Not relevant	Unknown	1	Lbcurva_g1171	Test	999	-1	0	Flag	0.05	999	999	0
S003-A22	Not relevant	Unknown	1	Lbcurva_g1171	Test	999	-1	0	Flag	0.05	999	999	0
S006-A22	18-22-21 EH 14	Unknown	1	Lbcurva_g1171	Test	21.280302570013	22235.1610298646	0.84	Pass	0.05	81.733531363368	999	1
S005-A22	18-22-21 EH 06	Unknown	1	Lbcurva_g1171	Test	20.090684106212	45943.1363802869	0.89	Pass	0.05	81.7389461802414	999	1
S004-A22	Not relevant	Unknown	1	Lbcurva_g1171	Test	999	-1	0	Flag	0.05	999	999	0
S013-A22	18-22-21 PW 01	Unknown	1	Lbcurva_g1171	Test	999	-1	0	Flag	0.05	999	999	0
S014-A22	Not relevant	Unknown	1	Lbcurva_g1171	Test	999	-1	0	Flag	0.05	999	999	0
S015-A22	Standard (S24) 10^7	Standard	10000000	Lbcurva_g1171	Test	12.0410034628301	6236232.22845005	0.8	Pass	0.05	80.2509291725984	999	1
S018-A22	Not relevant	Unknown	1	Lbcurva_g1171	Test	999	-1	0	Flag	0.05	999	999	0
S017-A22	Not relevant	Unknown	1	Lbcurva_g1171	Test	999	-1	0	Flag	0.05	999	999	0
S016-A22	Not relevant	Unknown	1	Lbcurva_g1171	Test	999	-1	0	Flag	0.05	999	999	0
S025-A22	Standard (S24) 10^6	Standard	1000000	Lbcurva_g1171	Test	15.1517705917675	934863.4853737	0.9	Pass	0.05	80.2047652820547	999	1
S026-A22	Not relevant	Unknown	1	Lbcurva_g1171	Test	999	-1	0	Flag	0.05	999	999	0
S027-A22	Not relevant	Unknown	1	Lbcurva_g1171	Test	999	-1	0	Flag	0.05	999	999	0
S030-A22	18-22-21 EH 15	Unknown	1	Lbcurva_g1171	Test	999	-1	0	Flag	0.05	999	999	0
S029-A22	18-22-21 EH 07	Unknown	1	Lbcurva_g1171	Test	23.7843475117301	4826.28121997394	0.86	Pass	0.05	81.2513587534232	999	1
S028-A22	Not relevant	Unknown	1	Lbcurva_g1171	Test	999	-1	0	Flag	0.05	999	999	0
S037-A22	18-22-21 PW 02	Unknown	1	Lbcurva_g1171	Test	999	-1	0	Flag	0.05	999	999	0
S038-A22	Not relevant	Unknown	1	Lbcurva_g1171	Test	999	-1	0	Flag	0.05	999	999	0
S039-A22	Standard (S24) 10^6	Standard	1000000	Lbcurva_g1171	Test	14.8727235712551	1108356.77937305	0.94	Pass	0.05	79.9773811069134	999	1
S042-A22	Not relevant	Unknown	1	Lbcurva_g1171	Test	999	-1	0	Flag	0.05	999	999	0
S041-A22	Not relevant	Unknown	1	Lbcurva_g1171	Test	999	-1	0	Flag	0.05	999	999	0
S040-A22	Not relevant	Unknown	1	Lbcurva_g1171	Test	999	-1	0	Flag	0.05	999	999	0
S049-A22	Standard (S24) 10^5	Standard	100000	Lbcurva_g1171	Test	18.7485135734017	104188.194064088	0.89	Pass	0.05	79.9544162667525	999	1
S050-A22	Not relevant	Unknown	1	Lbcurva_g1171	Test	999	-1	0	Flag	0.05	999	999	0
S051-A22	Not relevant	Unknown	1	Lbcurva_g1171	Test	999	-1	0	Flag	0.05	999	999	0
S054-A22	18-22-21 EH 16	Unknown	1	Lbcurva_g1171	Test	22.3017064473269	11924.14073522	0.91	Pass	0.05	81.237946820503	999	1
S053-A22	18-22-21 EH 08	Unknown	1	Lbcurva_g1171	Test	23.9371664934674	4396.67533945764	0.9	Pass	0.05	81.3438710189532	999	1
S052-A22	Not relevant	Unknown	1	Lbcurva_g1171	Test	999	-1	0	Flag	0.05	999	999	0
S061-A22	18-22-21 PW 03	Unknown	1	Lbcurva_g1171	Test	999	-1	0	Flag	0.05	999	999	0
S062-A22	Not relevant	Unknown	1	Lbcurva_g1171	Test	999	-1	0	Flag	0.05	999	999	0
S063-A22	Standard (S24) 10^5	Standard	100000	Lbcurva_g1171	Test	18.6344633933919	111695.387135362	0.92	Pass	0.05	79.841598740321	999	1
S066-A22	Not relevant	Unknown	1	Lbcurva_g1171	Test	999	-1	0	Flag	0.05	999	999	0
S065-A22	Not relevant	Unknown	1	Lbcurva_g1171	Test	999	-1	0	Flag	0.05	999	999	0
S064-A22	Not relevant	Unknown	1	Lbcurva_g1171	Test	999	-1	0	Flag	0.05	999	999	0
S073-A22	Standard (S24) 10^4	Standard	10000	Lbcurva_g1171	Test	21.8369001676836	15833.3925964601	0.92	Pass	0.05	79.7395344644213	999	1
S074-A22	Not relevant	Unknown	1	Lbcurva_g1171	Test	15.5652779025872	726428.009523149	0.89	Pass	0.05	81.158726680853	999	1
S075-A22	Not relevant	Unknown	1	Lbcurva_g1171	Test	999	-1	0	Flag	0.05	999	999	0
S078-A22	18-22-21 EH 17	Unknown	1	Lbcurva_g1171	Test	25.1126827735241	2146.24997514742	0.91	Pass	0.05	81.1546162639505	999	1
S077-A22	18-22-21 EH 09	Unknown	1	Lbcurva_g1171	Test	21.3054670824328	21896.4209143019	0.93	Pass	0.05	81.0536304186044	999	1
S076-A22	18-22-21 EH 01	Unknown	1	Lbcurva_g1171	Test	21.4075584073446	20574.2879209384	0.85	Pass	0.05	81.0842708661058	999	1
S085-A22	Not relevant	Unknown	1	Lbcurva_g1171	Test	23.73176785262	4983.60031495637	0.88	Pass	0.05	81.0164456046888	999	1
S086-A22	Not relevant	Unknown	1	Lbcurva_g1171	Test	999	-1	0	Flag	0.05	999	999	0
S087-A22	Standard (S24) 10^4	Standard	10000	Lbcurva_g1171	Test	21.7296966605685	16903.5037378065	0.91	Pass	0.05	79.7940315068197	999	1
S090-A22	18-22-21 EH 01	Unknown	1	Lbcurva_g1171	Test	21.3806478003803	20914.8413083218	0.85	Pass	0.05	81.0859593008023	999	1
S089-A22	Not relevant	Unknown	1	Lbcurva_g1171	Test	999	-1	0	Flag	0.05	999	999	0
S088-A22	Not relevant	Unknown	1	Lbcurva_g1171	Test	15.7273614211238	658036.200831509	0.91	Pass	0.05	81.1654801073525	999	1
S100-A22	18-22-21 EH 02	Unknown	1	Lbcurva_g1171	Test	18.8224944157148	99590.4853780994	0.9	Pass	0.05	81.0053589835071	999	1
S101-A22	18-22-21 EH 10	Unknown	1	Lbcurva_g1171	Test	999	-1	0	Flag	0.05	999	999	0
S102-A22	18-22-21 EH 18	Unknown	1	Lbcurva_g1171	Test	20.151354941067	44273.7556252647	0.83	Pass	0.05	81.2887299044348	999	1
S099-A22	Not relevant	Unknown	1	Lbcurva_g1171	Test	999	-1	0	Flag	0.05	999	999	0
S098-A22	Not relevant	Unknown	1	Lbcurva_g1171	Test	999	-1	0	Flag	0.05	999	999	0
S097-A22	Standard (S24) 10^3	Standard	1000	Lbcurva_g1171	Test	27.1829860570319	606.972758933968	0.82	Pass	0.05	79.6840141247264	999	1
S112-A22	Not relevant	Unknown	1	Lbcurva_g1171	Test	999	-1	0	Flag	0.05	999	999	0
S113-A22	Not relevant	Unknown	1	Lbcurva_g1171	Test	999	-1	0	Flag	0.05	999	999	0
S114-A22	18-22-21 EH 02	Unknown	1	Lbcurva_g1171	Test	18.8614346535451	97252.5347195879	0.9	Pass	0.05	81.0862065174204	999	1
S111-A22	Standard (S24) 10^3	Standard	1000	Lbcurva_g1171	Test	28.1837294699782	329.632365681039	0	Flag	0.05	999	999	0
S110-A22	Not relevant	Unknown	1	Lbcurva_g1171	Test	999	-1	0	Flag	0.05	999	999	0
S109-A22	Not relevant	Unknown	1	Lbcurva_g1171	Test	999	-1	0	Flag	0.05	999	999	0
S124-A22	18-22-21 EH 03	Unknown	1	Lbcurva_g1171	Test	20.4982105450258	35830.2311901846	0.88	Pass	0.05	81.0391524101223	999	1
S125-A22	18-22-21 EH 11	Unknown	1	Lbcurva_g1171	Test	22.070733202259	13728.456029666	0.91	Pass	0.05	81.1893382300152	999	1
S126-A22	18-22-21 EH 19	Unknown	1	Lbcurva_g1171	Test	21.8473846071195	15732.4444868776	0.8	Pass	0.05	81.250860312888	999	1
S123-A22	Not relevant	Unknown	1	Lbcurva_g1171	Test	999	-1	0	Flag	0.05	999	999	0
S122-A22	Not relevant	Unknown	1	Lbcurva_g1171	Test	999	-1	0	Flag	0.05	999	999	0
S121-A22	Not relevant	Unknown	1	Lbcurva_g1171	Test	18.7146278715793	106364.393774616	0.89	Pass	0.05	80.0452551848965	999	1
S136-A22	Not relevant	Unknown	1	Lbcurva_g1171	Test	999	-1	0	Flag	0.05	999	999	0
S137-A22	Not relevant	Unknown	1	Lbcurva_g1171	Test	999	-1	0	Flag	0.05	999	999	0
S138-A22	18-22-21 EH 03	Unknown	1	Lbcurva_g1171	Test	20.9438717439416	27300.7807125441	0.86	Pass	0.05	81.1110894143478	999	1
S135-A22	Not relevant	Unknown	1	Lbcurva_g1171	Test	18.5059884618494	120801.880056638	0.9	Pass	0.05	80.1445070871406	999	1
S134-A22	Not relevant	Unknown	1	Lbcurva_g1171	Test	999	-1	0	Flag	0.05	999	999	0
S133-A22	Not relevant	Unknown	1	Lbcurva_g1171	Test	18.9718891628135	90915.2730607352	0.9	Pass	0.05	81.2294511666073	999	1
S148-A22	18-22-21 EH 04	Unknown	1	Lbcurva_g1171	Test	23.7790973626477	4841.76393354892	0.74	Pass	0.05	81.2278751622615	999	1
S149-A22	18-22-21 EH 12	Unknown	1	Lbcurva_g1171	Test	21.3807566213133	20913.452891892	0.84	Pass	0.05	81.2598520872713	999	1
S150-A22	18-22-21 EH 20	Unknown	1	Lbcurva_g1171	Test	21.6601719646728	17635.8653031763	0.86	Pass	0.05	81.1594497204293	999	1
S147-A22	Not relevant	Unknown	1	Lbcurva_g1171	Test	999	-1	0	Flag	0.05	999	999	0
S146-A22	Not relevant	Unknown	1	Lbcurva_g1171	Test	999	-1	0	Flag	0.05	999	999	0
S145-A22	Not relevant	Unknown	1	Lbcurva_g1171	Test	21.5121460383282	19302.5691113225	0.86	Pass	0.05	79.9929102459846	999	1
S160-A22	Not relevant	Unknown	1	Lbcurva_g1171	Test	999	-1	0	Flag	0.05	999	999	0
S161-A22	Not relevant	Unknown	1	Lbcurva_g1171	Test	999	-1	0	Flag	0.05	999	999	0
S162-A22	18-22-21 EH 04	Unknown	1	Lbcurva_g1171	Test	23.1837732638392	6961.93880317266	0.78	Pass	0.05	81.3279529605544	999	1
S159-A22	Not relevant	Unknown	1	Lbcurva_g1171	Test	21.5825877761507	18490.6472527461	0.91	Pass	0.05	80.074658120644	999	1
S158-A22	Not relevant	Unknown	1	Lbcurva_g1171	Test	999	-1	0	Flag	0.05	999	999	0
S157-A22	Not relevant	Unknown	1	Lbcurva_g1171	Test	999	-1	0	Flag	0.05	999	999	0
S172-A22	18-22-21 EH 05	Unknown	1	Lbcurva_g1171	Test	21.5149781462021	19269.248195494	0.82	Pass	0.05	81.4532674342647	999	1
S173-A22	18-22-21 EH 13	Unknown	1	Lbcurva_g1171	Test	24.3459306096321	3426.30054277942	0.84	Pass	0.05	82.0241313507857	999	1
S174-A22	18-22-21 EH 21	Unknown	1	Lbcurva_g1171	Test	24.1229460089241	3925.57725278056	0.91	Pass	0.05	81.3699317480324	999	1
S171-A22	Not relevant	Unknown	1	Lbcurva_g1171	Test	999	-1	0	Flag	0.05	999	999	0
S170-A22	Not relevant	Unknown	1	Lbcurva_g1171	Test	999	-1	0	Flag	0.05	999	999	0
S169-A22	Not relevant	Unknown	1	Lbcurva_g1171	Test	999	-1	0	Flag	0.05	999	999	0
S184-A22	Not relevant	Unknown	1	Lbcurva_g1171	Test	999	-1	0	Flag	0.05	999	999	0
S185-A22	Not relevant	Unknown	1	Lbcurva_g1171	Test	999	-1	0	Flag	0.05	999	999	0
S186-A22	18-22-21 EH 05	Unknown	1	Lbcurva_g1171	Test	21.5596939114442	18750.7079206962	0.82	Pass	0.05	81.8960869693683	999	1
S183-A22	Not relevant	Unknown	1	Lbcurva_g1171	Test	999	-1	0	Flag	0.05	999	999	0
S182-A22	NTC (TE)	NTC	1	Lbcurva_g1171	Test	999	-1	0	Flag	0.05	999	999	0
S181-A22	Not relevant	Unknown	1	Lbcurva_g1171	Test	999	-1	0	Flag	0.05	999	999	0
S001-A03	Standard (S24) 10^7	Standard	10000000	Lbsakei_g605	Test	11.1436118360664	10095172.3875243	0.96	Pass	0.05	81.5761579464164	999	1
S002-A03	Not relevant	Unknown	1	Lbsakei_g605	Test	999	-1	0	Flag	0.05	999	999	0
S003-A03	Not relevant	Unknown	1	Lbsakei_g605	Test	999	-1	0	Flag	0.05	999	999	0
S006-A03	18-22-21 EH 14	Unknown	1	Lbsakei_g605	Test	21.9117401698896	10896.5308506354	0.92	Pass	0.05	82.0547508012941	999	1
S005-A03	18-22-21 EH 06	Unknown	1	Lbsakei_g605	Test	24.4294115927118	2206.08164304322	0.91	Pass	0.05	82.0142925718078	999	1
S004-A03	Not relevant	Unknown	1	Lbsakei_g605	Test	999	-1	0	Flag	0.05	999	999	0
S013-A03	18-22-21 PW 01	Unknown	1	Lbsakei_g605	Test	999	-1	0	Flag	0.05	999	999	0
S014-A03	Not relevant	Unknown	1	Lbsakei_g605	Test	999	-1	0	Flag	0.05	999	999	0
S015-A03	Standard (S24) 10^7	Standard	10000000	Lbsakei_g605	Test	11.8776259313889	6336928.47416046	0.78	Pass	0.05	80.7461119160589	999	1
S018-A03	Not relevant	Unknown	1	Lbsakei_g605	Test	999	-1	0	Flag	0.05	999	999	0
S017-A03	Not relevant	Unknown	1	Lbsakei_g605	Test	999	-1	0	Flag	0.05	999	999	0
S016-A03	Not relevant	Unknown	1	Lbsakei_g605	Test	999	-1	0	Flag	0.05	999	999	0
S025-A03	Standard (S24) 10^6	Standard	1000000	Lbsakei_g605	Test	14.8938272839663	935099.004028522	0.89	Pass	0.05	80.7520194093397	999	1
S026-A03	Not relevant	Unknown	1	Lbsakei_g605	Test	999	-1	0	Flag	0.05	999	999	0
S027-A03	Not relevant	Unknown	1	Lbsakei_g605	Test	999	-1	0	Flag	0.05	999	999	0
S030-A03	18-22-21 EH 15	Unknown	1	Lbsakei_g605	Test	999	-1	0	Flag	0.05	999	999	0
S029-A03	18-22-21 EH 07	Unknown	1	Lbsakei_g605	Test	999	-1	0	Flag	0.05	999	999	0
S028-A03	Not relevant	Unknown	1	Lbsakei_g605	Test	999	-1	0	Flag	0.05	999	999	0
S037-A03	18-22-21 PW 02	Unknown	1	Lbsakei_g605	Test	999	-1	0	Flag	0.05	999	999	0
S038-A03	Not relevant	Unknown	1	Lbsakei_g605	Test	999	-1	0	Flag	0.05	999	999	0
S039-A03	Standard (S24) 10^6	Standard	1000000	Lbsakei_g605	Test	14.5845539871908	1137806.23160609	0.94	Pass	0.05	80.4251662823185	999	1
S042-A03	Not relevant	Unknown	1	Lbsakei_g605	Test	999	-1	0	Flag	0.05	999	999	0
S041-A03	Not relevant	Unknown	1	Lbsakei_g605	Test	999	-1	0	Flag	0.05	999	999	0
S040-A03	Not relevant	Unknown	1	Lbsakei_g605	Test	999	-1	0	Flag	0.05	999	999	0
S049-A03	Standard (S24) 10^5	Standard	100000	Lbsakei_g605	Test	18.4587006206022	97424.1777322206	0.92	Pass	0.05	80.423540769391	999	1
S050-A03	Not relevant	Unknown	1	Lbsakei_g605	Test	999	-1	0	Flag	0.05	999	999	0
S051-A03	Not relevant	Unknown	1	Lbsakei_g605	Test	999	-1	0	Flag	0.05	999	999	0
S054-A03	18-22-21 EH 16	Unknown	1	Lbsakei_g605	Test	999	-1	0	Flag	0.05	999	999	0
S053-A03	18-22-21 EH 08	Unknown	1	Lbsakei_g605	Test	999	-1	0	Flag	0.05	999	999	0
S052-A03	Not relevant	Unknown	1	Lbsakei_g605	Test	999	-1	0	Flag	0.05	999	999	0
S061-A03	18-22-21 PW 03	Unknown	1	Lbsakei_g605	Test	999	-1	0	Flag	0.05	999	999	0
S062-A03	Not relevant	Unknown	1	Lbsakei_g605	Test	999	-1	0	Flag	0.05	999	999	0
S063-A03	Standard (S24) 10^5	Standard	100000	Lbsakei_g605	Test	18.0795319790318	123918.163389536	0.92	Pass	0.05	80.2648977062207	999	1
S066-A03	Not relevant	Unknown	1	Lbsakei_g605	Test	999	-1	0	Flag	0.05	999	999	0
S065-A03	Not relevant	Unknown	1	Lbsakei_g605	Test	999	-1	0	Flag	0.05	999	999	0
S064-A03	Not relevant	Unknown	1	Lbsakei_g605	Test	999	-1	0	Flag	0.05	999	999	0
S073-A03	Standard (S24) 10^4	Standard	10000	Lbsakei_g605	Test	22.0590851366039	9924.11741468427	0.92	Pass	0.05	80.1859517290158	999	1
S074-A03	Not relevant	Unknown	1	Lbsakei_g605	Test	999	-1	0	Flag	0.05	999	999	0
S075-A03	Not relevant	Unknown	1	Lbsakei_g605	Test	17.0312815487238	240961.705218807	0.84	Pass	0.05	81.80512122558	999	1
S078-A03	18-22-21 EH 17	Unknown	1	Lbsakei_g605	Test	999	-1	0	Flag	0.05	999	999	0
S077-A03	18-22-21 EH 09	Unknown	1	Lbsakei_g605	Test	21.3351708437365	15708.8408294222	0.83	Pass	0.05	81.3942396421758	999	1
S076-A03	18-22-21 EH 01	Unknown	1	Lbsakei_g605	Test	23.7068627325655	3488.97311831917	0.91	Pass	0.05	81.2628014058934	999	1
S085-A03	Not relevant	Unknown	1	Lbsakei_g605	Test	999	-1	0	Flag	0.05	999	999	0
S086-A03	Not relevant	Unknown	1	Lbsakei_g605	Test	999	-1	0	Flag	0.05	999	999	0
S087-A03	Standard (S24) 10^4	Standard	10000	Lbsakei_g605	Test	22.0296965418719	10110.8813564382	0.93	Pass	0.05	80.1245727557185	999	1
S090-A03	18-22-21 EH 01	Unknown	1	Lbsakei_g605	Test	25.1279155049135	1416.34933116677	0.82	Pass	0.05	81.3491811832422	999	1
S089-A03	Not relevant	Unknown	1	Lbsakei_g605	Test	16.9273686267942	257381.914547701	0.85	Pass	0.05	81.7564680782932	999	1
S088-A03	Not relevant	Unknown	1	Lbsakei_g605	Test	999	-1	0	Flag	0.05	999	999	0
S100-A03	18-22-21 EH 02	Unknown	1	Lbsakei_g605	Test	22.2113775591774	9010.15819589774	0.9	Pass	0.05	81.3954315934285	999	1
S101-A03	18-22-21 EH 10	Unknown	1	Lbsakei_g605	Test	999	-1	0	Flag	0.05	999	999	0
S102-A03	18-22-21 EH 18	Unknown	1	Lbsakei_g605	Test	999	-1	0	Flag	0.05	999	999	0
S099-A03	Not relevant	Unknown	1	Lbsakei_g605	Test	999	-1	0	Flag	0.05	999	999	0
S098-A03	Not relevant	Unknown	1	Lbsakei_g605	Test	999	-1	0	Flag	0.05	999	999	0
S097-A03	Standard (S24) 10^3	Standard	1000	Lbsakei_g605	Test	26.1099328698427	759.636456662975	0.99	Pass	0.05	80.0636688291217	999	1
S112-A03	Not relevant	Unknown	1	Lbsakei_g605	Test	999	-1	0	Flag	0.05	999	999	0
S113-A03	Not relevant	Unknown	1	Lbsakei_g605	Test	999	-1	0	Flag	0.05	999	999	0
S114-A03	18-22-21 EH 02	Unknown	1	Lbsakei_g605	Test	22.8490714647158	6012.2293315186	0.89	Pass	0.05	81.4346065139132	999	1
S111-A03	Standard (S24) 10^3	Standard	1000	Lbsakei_g605	Test	25.0027611119981	1533.39065729921	0.95	Pass	0.05	80.1633413477409	999	1
S110-A03	Not relevant	Unknown	1	Lbsakei_g605	Test	999	-1	0	Flag	0.05	999	999	0
S109-A03	Not relevant	Unknown	1	Lbsakei_g605	Test	999	-1	0	Flag	0.05	999	999	0
S124-A03	18-22-21 EH 03	Unknown	1	Lbsakei_g605	Test	20.4795888925387	27031.699124248	0.89	Pass	0.05	81.3645769246893	999	1
S125-A03	18-22-21 EH 11	Unknown	1	Lbsakei_g605	Test	999	-1	0	Flag	0.05	999	999	0
S126-A03	18-22-21 EH 19	Unknown	1	Lbsakei_g605	Test	22.583076628239	7117.41365718896	0.82	Pass	0.05	81.6986111220975	999	1
S123-A03	Not relevant	Unknown	1	Lbsakei_g605	Test	999	-1	0	Flag	0.05	999	999	0
S122-A03	Not relevant	Unknown	1	Lbsakei_g605	Test	999	-1	0	Flag	0.05	999	999	0
S121-A03	Not relevant	Unknown	1	Lbsakei_g605	Test	19.5940827417276	47407.5203766084	0.87	Pass	0.05	80.5886055192173	999	1
S136-A03	Not relevant	Unknown	1	Lbsakei_g605	Test	999	-1	0	Flag	0.05	999	999	0
S137-A03	Not relevant	Unknown	1	Lbsakei_g605	Test	999	-1	0	Flag	0.05	999	999	0
S138-A03	18-22-21 EH 03	Unknown	1	Lbsakei_g605	Test	20.9201726008232	20440.1509772903	0.85	Pass	0.05	81.5496217355095	999	1
S135-A03	Not relevant	Unknown	1	Lbsakei_g605	Test	19.5207756555211	49664.348864457	0.88	Pass	0.05	80.6953516476399	999	1
S134-A03	Not relevant	Unknown	1	Lbsakei_g605	Test	999	-1	0	Flag	0.05	999	999	0
S133-A03	Not relevant	Unknown	1	Lbsakei_g605	Test	999	-1	0	Flag	0.05	999	999	0
S148-A03	18-22-21 EH 04	Unknown	1	Lbsakei_g605	Test	23.8249273962136	3237.19267056395	0.91	Pass	0.05	81.6768735375273	999	1
S149-A03	18-22-21 EH 12	Unknown	1	Lbsakei_g605	Test	999	-1	0	Flag	0.05	999	999	0
S150-A03	18-22-21 EH 20	Unknown	1	Lbsakei_g605	Test	24.6734616273396	1889.64892404372	0.87	Pass	0.05	81.4635789622064	999	1
S147-A03	Not relevant	Unknown	1	Lbsakei_g605	Test	999	-1	0	Flag	0.05	999	999	0
S146-A03	Not relevant	Unknown	1	Lbsakei_g605	Test	999	-1	0	Flag	0.05	999	999	0
S145-A03	Not relevant	Unknown	1	Lbsakei_g605	Test	22.1690952680888	9255.11877815385	0.91	Pass	0.05	80.4265660151253	999	1
S160-A03	Not relevant	Unknown	1	Lbsakei_g605	Test	999	-1	0	Flag	0.05	999	999	0
S161-A03	Not relevant	Unknown	1	Lbsakei_g605	Test	999	-1	0	Flag	0.05	999	999	0
S162-A03	18-22-21 EH 04	Unknown	1	Lbsakei_g605	Test	24.6972792323078	1861.31089063734	0.9	Pass	0.05	81.7475471622522	999	1
S159-A03	Not relevant	Unknown	1	Lbsakei_g605	Test	22.8275249296894	6094.97629532332	0.94	Pass	0.05	80.6046439242781	999	1
S158-A03	Not relevant	Unknown	1	Lbsakei_g605	Test	999	-1	0	Flag	0.05	999	999	0
S157-A03	Not relevant	Unknown	1	Lbsakei_g605	Test	999	-1	0	Flag	0.05	999	999	0
S172-A03	18-22-21 EH 05	Unknown	1	Lbsakei_g605	Test	999	-1	0	Flag	0.05	999	999	0
S173-A03	18-22-21 EH 13	Unknown	1	Lbsakei_g605	Test	999	-1	0	Flag	0.05	999	999	0
S174-A03	18-22-21 EH 21	Unknown	1	Lbsakei_g605	Test	23.8477272726038	3190.70568421655	0.89	Pass	0.05	81.8285277285919	999	1
S171-A03	Not relevant	Unknown	1	Lbsakei_g605	Test	999	-1	0	Flag	0.05	999	999	0
S170-A03	Not relevant	Unknown	1	Lbsakei_g605	Test	999	-1	0	Flag	0.05	999	999	0
S169-A03	Not relevant	Unknown	1	Lbsakei_g605	Test	999	-1	0	Flag	0.05	999	999	0
S184-A03	Not relevant	Unknown	1	Lbsakei_g605	Test	999	-1	0	Flag	0.05	999	999	0
S185-A03	Not relevant	Unknown	1	Lbsakei_g605	Test	999	-1	0	Flag	0.05	999	999	0
S186-A03	18-22-21 EH 05	Unknown	1	Lbsakei_g605	Test	999	-1	0	Flag	0.05	999	999	0
S183-A03	Not relevant	Unknown	1	Lbsakei_g605	Test	999	-1	0	Flag	0.05	999	999	0
S182-A03	NTC (TE)	NTC	1	Lbsakei_g605	Test	999	-1	0	Flag	0.05	999	999	0
S181-A03	Not relevant	Unknown	1	Lbsakei_g605	Test	999	-1	0	Flag	0.05	999	999	0
S001-A24	Standard (S24) 10^7	Standard	10000000	Sctherm_yeeO	Test	11.0411823528344	12327508.934274	0.98	Pass	0.05	77.776297894519	999	1
S002-A24	Not relevant	Unknown	1	Sctherm_yeeO	Test	17.7103694685563	143656.0844629	0.87	Pass	0.05	78.6361286538242	999	1
S003-A24	Not relevant	Unknown	1	Sctherm_yeeO	Test	17.0431314830931	224270.277256554	0.87	Pass	0.05	78.6506974289916	999	1
S006-A24	18-22-21 EH 14	Unknown	1	Sctherm_yeeO	Test	18.6738045480848	75509.562646677	0.89	Pass	0.05	77.836998678849	999	1
S005-A24	18-22-21 EH 06	Unknown	1	Sctherm_yeeO	Test	13.3223134082671	2688578.82459124	0.92	Pass	0.05	77.861109193386	999	1
S004-A24	Not relevant	Unknown	1	Sctherm_yeeO	Test	19.6665599270312	38920.5754707801	0.84	Pass	0.05	78.3149515947766	999	1
S013-A24	18-22-21 PW 01	Unknown	1	Sctherm_yeeO	Test	26.460891206133	417.20141254642	0.97	Pass	0.05	78.1779125083174	999	1
S014-A24	Not relevant	Unknown	1	Sctherm_yeeO	Test	27.1531530163079	262.81072890628	0	Flag	0.05	999	999	0
S015-A24	Standard (S24) 10^7	Standard	10000000	Sctherm_yeeO	Test	11.8694113679476	7091736.89918703	0.78	Pass	0.05	77.1336889264662	999	1
S018-A24	Not relevant	Unknown	1	Sctherm_yeeO	Test	21.3116523102572	12978.6342767566	0.79	Pass	0.05	78.0883069108151	999	1
S017-A24	Not relevant	Unknown	1	Sctherm_yeeO	Test	17.9620055254913	121442.003421459	0.81	Pass	0.05	78.1090246768935	999	1
S016-A24	Not relevant	Unknown	1	Sctherm_yeeO	Test	18.916923249034	64197.2213809068	0.82	Pass	0.05	77.9455370485603	999	1
S025-A24	Standard (S24) 10^6	Standard	1000000	Sctherm_yeeO	Test	14.8515391785245	968645.625031054	0.92	Pass	0.05	77.0832674256204	999	1
S026-A24	Not relevant	Unknown	1	Sctherm_yeeO	Test	17.8432434144689	131462.171199343	0.84	Pass	0.05	77.9938631232236	999	1
S027-A24	Not relevant	Unknown	1	Sctherm_yeeO	Test	17.473381230257	168279.95455828	0.85	Pass	0.05	78.1214485860545	999	1
S030-A24	18-22-21 EH 15	Unknown	1	Sctherm_yeeO	Test	12.9443570315082	3460198.80978569	0.83	Pass	0.05	77.6140924447973	999	1
S029-A24	18-22-21 EH 07	Unknown	1	Sctherm_yeeO	Test	15.7809589159119	520840.424321015	0.87	Pass	0.05	77.4156082311725	999	1
S028-A24	Not relevant	Unknown	1	Sctherm_yeeO	Test	17.9573053174218	121823.654083399	0.84	Pass	0.05	77.8873361859366	999	1
S037-A24	18-22-21 PW 02	Unknown	1	Sctherm_yeeO	Test	999	-1	0	Flag	0.05	999	999	0
S038-A24	Not relevant	Unknown	1	Sctherm_yeeO	Test	26.1313535640051	519.859925125496	0.79	Pass	0.05	77.7996108801858	999	1
S039-A24	Standard (S24) 10^6	Standard	1000000	Sctherm_yeeO	Test	14.5416565983697	1191261.30421702	0.95	Pass	0.05	76.853250328737	999	1
S042-A24	Not relevant	Unknown	1	Sctherm_yeeO	Test	17.7721270024618	137853.91050368	0.89	Pass	0.05	77.9238606764914	999	1
S041-A24	Not relevant	Unknown	1	Sctherm_yeeO	Test	17.2970926937823	189296.464352355	0.86	Pass	0.05	78.0610007737645	999	1
S040-A24	Not relevant	Unknown	1	Sctherm_yeeO	Test	17.6355082236562	151017.761324324	0.86	Pass	0.05	77.947124447255	999	1
S049-A24	Standard (S24) 10^5	Standard	100000	Sctherm_yeeO	Test	18.5278450485625	83237.49142724	0.95	Pass	0.05	76.8771574230572	999	1
S050-A24	Not relevant	Unknown	1	Sctherm_yeeO	Test	16.7978241642751	264175.15719814	0.89	Pass	0.05	77.8791346429392	999	1
S051-A24	Not relevant	Unknown	1	Sctherm_yeeO	Test	17.4055091347104	176080.017770259	0.84	Pass	0.05	77.9083171144142	999	1
S054-A24	18-22-21 EH 16	Unknown	1	Sctherm_yeeO	Test	17.38338228199	178700.249461009	0.88	Pass	0.05	77.3446283604367	999	1
S053-A24	18-22-21 EH 08	Unknown	1	Sctherm_yeeO	Test	12.5396539308539	4533502.12605037	0.92	Pass	0.05	78.2079352691113	999	1
S052-A24	Not relevant	Unknown	1	Sctherm_yeeO	Test	999	-1	0	Flag	0.05	999	999	0
S061-A24	18-22-21 PW 03	Unknown	1	Sctherm_yeeO	Test	999	-1	0	Flag	0.05	999	999	0
S062-A24	Not relevant	Unknown	1	Sctherm_yeeO	Test	22.6773974602311	5215.16373299523	0.84	Pass	0.05	77.8896032011774	999	1
S063-A24	Standard (S24) 10^5	Standard	100000	Sctherm_yeeO	Test	18.286578009707	97784.0154362422	0.94	Pass	0.05	76.7950880929381	999	1
S066-A24	Not relevant	Unknown	1	Sctherm_yeeO	Test	999	-1	0	Flag	0.05	999	999	0
S065-A24	Not relevant	Unknown	1	Sctherm_yeeO	Test	17.3889498594327	178037.295948107	0.9	Pass	0.05	77.8571470258933	999	1
S064-A24	Not relevant	Unknown	1	Sctherm_yeeO	Test	16.6804284718046	285711.483261145	0.9	Pass	0.05	77.8605207318749	999	1
S073-A24	Standard (S24) 10^4	Standard	10000	Sctherm_yeeO	Test	21.9596514276604	8420.91127789173	0.93	Pass	0.05	76.6273152516283	999	1
S074-A24	Not relevant	Unknown	1	Sctherm_yeeO	Test	15.6867408132173	554652.132407757	0.9	Pass	0.05	77.9275258892115	999	1
S075-A24	Not relevant	Unknown	1	Sctherm_yeeO	Test	17.9308318996918	123995.772006984	0.84	Pass	0.05	78.1001037023095	999	1
S078-A24	18-22-21 EH 17	Unknown	1	Sctherm_yeeO	Test	13.057376631058	3208736.55160837	0.94	Pass	0.05	78.0139186050066	999	1
S077-A24	18-22-21 EH 09	Unknown	1	Sctherm_yeeO	Test	12.7662182290271	3897154.32132376	0.94	Pass	0.05	77.8863043255582	999	1
S076-A24	18-22-21 EH 01	Unknown	1	Sctherm_yeeO	Test	12.1543909402573	5863142.61903954	0.92	Pass	0.05	77.9203988412465	999	1
S085-A24	Not relevant	Unknown	1	Sctherm_yeeO	Test	17.6467721755176	149886.441278051	0.86	Pass	0.05	77.8470393098343	999	1
S086-A24	Not relevant	Unknown	1	Sctherm_yeeO	Test	23.0168989476489	4157.56099494551	0.92	Pass	0.05	77.7900376464248	999	1
S087-A24	Standard (S24) 10^4	Standard	10000	Sctherm_yeeO	Test	21.6210544290768	10556.6513365216	0.93	Pass	0.05	76.7219788190901	999	1
S090-A24	18-22-21 EH 01	Unknown	1	Sctherm_yeeO	Test	12.4564466144632	4792449.50370465	0.94	Pass	0.05	77.9013875049023	999	1
S089-A24	Not relevant	Unknown	1	Sctherm_yeeO	Test	17.7635694545944	138643.693935332	0.86	Pass	0.05	78.0618855350133	999	1
S088-A24	Not relevant	Unknown	1	Sctherm_yeeO	Test	15.7243198590904	540910.801642319	0.91	Pass	0.05	77.9278309281177	999	1
S100-A24	18-22-21 EH 02	Unknown	1	Sctherm_yeeO	Test	15.3906886809066	675854.22714014	0.91	Pass	0.05	77.1724978969329	999	1
S101-A24	18-22-21 EH 10	Unknown	1	Sctherm_yeeO	Test	28.5530640096652	103.223023845677	0	Flag	0.05	999	999	0
S102-A24	18-22-21 EH 18	Unknown	1	Sctherm_yeeO	Test	12.5952892090527	4368213.65639349	0.94	Pass	0.05	78.0968413801267	999	1
S099-A24	Not relevant	Unknown	1	Sctherm_yeeO	Test	17.7234868812236	142403.605156475	0.87	Pass	0.05	78.0063059474103	999	1
S098-A24	Not relevant	Unknown	1	Sctherm_yeeO	Test	17.9824005725273	119799.75453214	0.86	Pass	0.05	77.8400150361518	999	1
S097-A24	Standard (S24) 10^3	Standard	1000	Sctherm_yeeO	Test	24.9956094121437	1109.59575819485	0.98	Pass	0.05	76.3505119382492	999	1
S112-A24	Not relevant	Unknown	1	Sctherm_yeeO	Test	18.1820568241821	104850.612507545	0.87	Pass	0.05	77.8216205438732	999	1
S113-A24	Not relevant	Unknown	1	Sctherm_yeeO	Test	17.9754057876468	120360.470786256	0.86	Pass	0.05	78.0138258578247	999	1
S114-A24	18-22-21 EH 02	Unknown	1	Sctherm_yeeO	Test	15.439584205269	654149.619614537	0.92	Pass	0.05	77.2449446852834	999	1
S111-A24	Standard (S24) 10^3	Standard	1000	Sctherm_yeeO	Test	24.5581311431949	1485.9350847533	0.93	Pass	0.05	76.6142569094999	999	1
S110-A24	Not relevant	Unknown	1	Sctherm_yeeO	Test	11.4063454968871	9660644.49827923	0.92	Pass	0.05	78.0057922823206	999	1
S109-A24	Not relevant	Unknown	1	Sctherm_yeeO	Test	14.2726398457691	1425611.53781824	0.93	Pass	0.05	77.7130197825722	999	1
S124-A24	18-22-21 EH 03	Unknown	1	Sctherm_yeeO	Test	14.0840853419138	1616841.71264617	0.95	Pass	0.05	77.1241060023674	999	1
S125-A24	18-22-21 EH 11	Unknown	1	Sctherm_yeeO	Test	17.6205872161826	152529.544225794	0.89	Pass	0.05	77.2901194777857	999	1
S126-A24	18-22-21 EH 19	Unknown	1	Sctherm_yeeO	Test	14.1085155090436	1590686.64745542	0.94	Pass	0.05	78.0942926694833	999	1
S123-A24	Not relevant	Unknown	1	Sctherm_yeeO	Test	16.7389496294161	274764.778873499	0.88	Pass	0.05	78.0194408579167	999	1
S122-A24	Not relevant	Unknown	1	Sctherm_yeeO	Test	16.767020201161	269663.864818108	0.88	Pass	0.05	77.9921890023353	999	1
S121-A24	Not relevant	Unknown	1	Sctherm_yeeO	Test	20.2074404891181	27124.7342539488	0.88	Pass	0.05	76.9256944692804	999	1
S136-A24	Not relevant	Unknown	1	Sctherm_yeeO	Test	16.7050178843408	281059.751202034	0.89	Pass	0.05	77.9576603161356	999	1
S137-A24	Not relevant	Unknown	1	Sctherm_yeeO	Test	16.7359068161744	275323.47544963	0.87	Pass	0.05	78.0576728029121	999	1
S138-A24	18-22-21 EH 03	Unknown	1	Sctherm_yeeO	Test	14.2132941387358	1483224.50491382	0.95	Pass	0.05	77.1927250575654	999	1
S135-A24	Not relevant	Unknown	1	Sctherm_yeeO	Test	19.8231539586275	35057.3454670172	0.9	Pass	0.05	77.0247650795985	999	1
S134-A24	Not relevant	Unknown	1	Sctherm_yeeO	Test	11.4439991414444	9420835.92344306	0.92	Pass	0.05	78.1428710997722	999	1
S133-A24	Not relevant	Unknown	1	Sctherm_yeeO	Test	13.0771893176055	3166575.93016961	0.92	Pass	0.05	78.0211408650169	999	1
S148-A24	18-22-21 EH 04	Unknown	1	Sctherm_yeeO	Test	18.0704701180452	112959.440833156	0.88	Pass	0.05	77.3504304130201	999	1
S149-A24	18-22-21 EH 12	Unknown	1	Sctherm_yeeO	Test	11.5405371252706	8832849.89203277	0.94	Pass	0.05	78.0728410419061	999	1
S150-A24	18-22-21 EH 20	Unknown	1	Sctherm_yeeO	Test	17.3058283679773	188195.757437787	0.91	Pass	0.05	77.2480236197981	999	1
S147-A24	Not relevant	Unknown	1	Sctherm_yeeO	Test	17.9787265544893	120093.944865276	0.88	Pass	0.05	77.9564931485603	999	1
S146-A24	Not relevant	Unknown	1	Sctherm_yeeO	Test	16.0911730129702	423415.211305676	0.87	Pass	0.05	78.096888142011	999	1
S145-A24	Not relevant	Unknown	1	Sctherm_yeeO	Test	22.2560595700315	6909.13261559928	0.92	Pass	0.05	76.902063503436	999	1
S160-A24	Not relevant	Unknown	1	Sctherm_yeeO	Test	16.013926363847	445822.561603461	0.88	Pass	0.05	78.0921521787087	999	1
S161-A24	Not relevant	Unknown	1	Sctherm_yeeO	Test	18.0211078040897	116743.795367623	0.87	Pass	0.05	78.0155106132424	999	1
S162-A24	18-22-21 EH 04	Unknown	1	Sctherm_yeeO	Test	18.2439212682875	100608.585096658	0.89	Pass	0.05	77.5721908678932	999	1
S159-A24	Not relevant	Unknown	1	Sctherm_yeeO	Test	23.1038646895286	3923.06273613849	0.96	Pass	0.05	76.957047732213	999	1
S158-A24	Not relevant	Unknown	1	Sctherm_yeeO	Test	999	-1	0	Flag	0.05	999	999	0
S157-A24	Not relevant	Unknown	1	Sctherm_yeeO	Test	27.1945021884015	255.655424033965	0.95	Pass	0.05	78.0627811102821	999	1
S172-A24	18-22-21 EH 05	Unknown	1	Sctherm_yeeO	Test	14.7621971795804	1028175.44836123	0.93	Pass	0.05	77.6819888002253	999	1
S173-A24	18-22-21 EH 13	Unknown	1	Sctherm_yeeO	Test	13.2677950991352	2788231.89041663	0.9	Pass	0.05	78.8892125132742	999	1
S174-A24	18-22-21 EH 21	Unknown	1	Sctherm_yeeO	Test	13.5732677200316	2273868.39626208	0.95	Pass	0.05	78.1954145130057	999	1
S171-A24	Not relevant	Unknown	1	Sctherm_yeeO	Test	19.6235602925339	40053.9950394201	0.86	Pass	0.05	78.4051635559903	999	1
S170-A24	Not relevant	Unknown	1	Sctherm_yeeO	Test	17.2756189775216	192029.622613336	0.88	Pass	0.05	78.1329353953806	999	1
S169-A24	Not relevant	Unknown	1	Sctherm_yeeO	Test	18.0563035513275	114032.789587093	0.87	Pass	0.05	78.4287512653003	999	1
S184-A24	Not relevant	Unknown	1	Sctherm_yeeO	Test	17.3419786904176	183708.400439283	0.88	Pass	0.05	78.1832505865342	999	1
S185-A24	Not relevant	Unknown	1	Sctherm_yeeO	Test	19.6627074686157	39020.8000579459	0.86	Pass	0.05	78.6398249677813	999	1
S186-A24	18-22-21 EH 05	Unknown	1	Sctherm_yeeO	Test	14.6588146192396	1101641.32779763	0.91	Pass	0.05	77.9929794079435	999	1
S183-A24	Not relevant	Unknown	1	Sctherm_yeeO	Test	18.0815066127864	112130.252285833	0.86	Pass	0.05	78.6624420976977	999	1
S182-A24	NTC (TE)	NTC	1	Sctherm_yeeO	Test	27.5506537914805	201.557257212374	0.93	Pass	0.05	77.1995578950574	999	1
S181-A24	Not relevant	Unknown	1	Sctherm_yeeO	Test	27.3913216440945	224.177750793045	0	Flag	0.05	999	999	0
S001-A01	Standard (S24) 10^7	Standard	10000000	Cltyrob_g4184	Test	10.7736627522214	10993514.1959208	0.93	Pass	0.05	78.7781152165412	999	1
S002-A01	Not relevant	Unknown	1	Cltyrob_g4184	Test	999	-1	0	Flag	0.05	999	999	0
S003-A01	Not relevant	Unknown	1	Cltyrob_g4184	Test	999	-1	0	Flag	0.05	999	999	0
S006-A01	18-22-21 EH 14	Unknown	1	Cltyrob_g4184	Test	999	-1	0	Flag	0.05	999	999	0
S005-A01	18-22-21 EH 06	Unknown	1	Cltyrob_g4184	Test	999	-1	0	Flag	0.05	999	999	0
S004-A01	Not relevant	Unknown	1	Cltyrob_g4184	Test	999	-1	0	Flag	0.05	999	999	0
S013-A01	18-22-21 PW 01	Unknown	1	Cltyrob_g4184	Test	999	-1	0	Flag	0.05	999	999	0
S014-A01	Not relevant	Unknown	1	Cltyrob_g4184	Test	999	-1	0	Flag	0.05	999	999	0
S015-A01	Standard (S24) 10^7	Standard	10000000	Cltyrob_g4184	Test	12.36889742829	3968650.19318279	0.73	Pass	0.05	78.0912610707551	999	1
S018-A01	Not relevant	Unknown	1	Cltyrob_g4184	Test	999	-1	0	Flag	0.05	999	999	0
S017-A01	Not relevant	Unknown	1	Cltyrob_g4184	Test	999	-1	0	Flag	0.05	999	999	0
S016-A01	Not relevant	Unknown	1	Cltyrob_g4184	Test	999	-1	0	Flag	0.05	999	999	0
S025-A01	Standard (S24) 10^6	Standard	1000000	Cltyrob_g4184	Test	14.6555260780945	921227.677688274	0.84	Pass	0.05	78.063768014445	999	1
S026-A01	Not relevant	Unknown	1	Cltyrob_g4184	Test	999	-1	0	Flag	0.05	999	999	0
S027-A01	Not relevant	Unknown	1	Cltyrob_g4184	Test	999	-1	0	Flag	0.05	999	999	0
S030-A01	18-22-21 EH 15	Unknown	1	Cltyrob_g4184	Test	999	-1	0	Flag	0.05	999	999	0
S029-A01	18-22-21 EH 07	Unknown	1	Cltyrob_g4184	Test	999	-1	0	Flag	0.05	999	999	0
S028-A01	Not relevant	Unknown	1	Cltyrob_g4184	Test	999	-1	0	Flag	0.05	999	999	0
S037-A01	18-22-21 PW 02	Unknown	1	Cltyrob_g4184	Test	999	-1	0	Flag	0.05	999	999	0
S038-A01	Not relevant	Unknown	1	Cltyrob_g4184	Test	999	-1	0	Flag	0.05	999	999	0
S039-A01	Standard (S24) 10^6	Standard	1000000	Cltyrob_g4184	Test	14.2953793125343	1159487.80851164	0.91	Pass	0.05	77.8743415004136	999	1
S042-A01	Not relevant	Unknown	1	Cltyrob_g4184	Test	999	-1	0	Flag	0.05	999	999	0
S041-A01	Not relevant	Unknown	1	Cltyrob_g4184	Test	999	-1	0	Flag	0.05	999	999	0
S040-A01	Not relevant	Unknown	1	Cltyrob_g4184	Test	999	-1	0	Flag	0.05	999	999	0
S049-A01	Standard (S24) 10^5	Standard	100000	Cltyrob_g4184	Test	18.1041003720066	101808.765076836	0.9	Pass	0.05	77.8774511166927	999	1
S050-A01	Not relevant	Unknown	1	Cltyrob_g4184	Test	999	-1	0	Flag	0.05	999	999	0
S051-A01	Not relevant	Unknown	1	Cltyrob_g4184	Test	999	-1	0	Flag	0.05	999	999	0
S054-A01	18-22-21 EH 16	Unknown	1	Cltyrob_g4184	Test	999	-1	0	Flag	0.05	999	999	0
S053-A01	18-22-21 EH 08	Unknown	1	Cltyrob_g4184	Test	999	-1	0	Flag	0.05	999	999	0
S052-A01	Not relevant	Unknown	1	Cltyrob_g4184	Test	999	-1	0	Flag	0.05	999	999	0
S061-A01	18-22-21 PW 03	Unknown	1	Cltyrob_g4184	Test	999	-1	0	Flag	0.05	999	999	0
S062-A01	Not relevant	Unknown	1	Cltyrob_g4184	Test	999	-1	0	Flag	0.05	999	999	0
S063-A01	Standard (S24) 10^5	Standard	100000	Cltyrob_g4184	Test	18.1375033139847	99659.7294676378	0.9	Pass	0.05	77.7529140744761	999	1
S066-A01	Not relevant	Unknown	1	Cltyrob_g4184	Test	999	-1	0	Flag	0.05	999	999	0
S065-A01	Not relevant	Unknown	1	Cltyrob_g4184	Test	999	-1	0	Flag	0.05	999	999	0
S064-A01	Not relevant	Unknown	1	Cltyrob_g4184	Test	999	-1	0	Flag	0.05	999	999	0
S073-A01	Standard (S24) 10^4	Standard	10000	Cltyrob_g4184	Test	21.5884793355879	10996.9358931719	0.9	Pass	0.05	77.6804549271763	999	1
S074-A01	Not relevant	Unknown	1	Cltyrob_g4184	Test	999	-1	0	Flag	0.05	999	999	0
S075-A01	Not relevant	Unknown	1	Cltyrob_g4184	Test	999	-1	0	Flag	0.05	999	999	0
S078-A01	18-22-21 EH 17	Unknown	1	Cltyrob_g4184	Test	999	-1	0	Flag	0.05	999	999	0
S077-A01	18-22-21 EH 09	Unknown	1	Cltyrob_g4184	Test	999	-1	0	Flag	0.05	999	999	0
S076-A01	18-22-21 EH 01	Unknown	1	Cltyrob_g4184	Test	999	-1	0	Flag	0.05	999	999	0
S085-A01	Not relevant	Unknown	1	Cltyrob_g4184	Test	999	-1	0	Flag	0.05	999	999	0
S086-A01	Not relevant	Unknown	1	Cltyrob_g4184	Test	999	-1	0	Flag	0.05	999	999	0
S087-A01	Standard (S24) 10^4	Standard	10000	Cltyrob_g4184	Test	22.2689554847805	7120.6232597434	0.91	Pass	0.05	77.727961501315	999	1
S090-A01	18-22-21 EH 01	Unknown	1	Cltyrob_g4184	Test	999	-1	0	Flag	0.05	999	999	0
S089-A01	Not relevant	Unknown	1	Cltyrob_g4184	Test	999	-1	0	Flag	0.05	999	999	0
S088-A01	Not relevant	Unknown	1	Cltyrob_g4184	Test	999	-1	0	Flag	0.05	999	999	0
S100-A01	18-22-21 EH 02	Unknown	1	Cltyrob_g4184	Test	999	-1	0	Flag	0.05	999	999	0
S101-A01	18-22-21 EH 10	Unknown	1	Cltyrob_g4184	Test	999	-1	0	Flag	0.05	999	999	0
S102-A01	18-22-21 EH 18	Unknown	1	Cltyrob_g4184	Test	999	-1	0	Flag	0.05	999	999	0
S099-A01	Not relevant	Unknown	1	Cltyrob_g4184	Test	999	-1	0	Flag	0.05	999	999	0
S098-A01	Not relevant	Unknown	1	Cltyrob_g4184	Test	999	-1	0	Flag	0.05	999	999	0
S097-A01	Standard (S24) 10^3	Standard	1000	Cltyrob_g4184	Test	24.2036323473637	2069.51325632552	0.89	Pass	0.05	77.6336449258943	999	1
S112-A01	Not relevant	Unknown	1	Cltyrob_g4184	Test	999	-1	0	Flag	0.05	999	999	0
S113-A01	Not relevant	Unknown	1	Cltyrob_g4184	Test	999	-1	0	Flag	0.05	999	999	0
S114-A01	18-22-21 EH 02	Unknown	1	Cltyrob_g4184	Test	999	-1	0	Flag	0.05	999	999	0
S111-A01	Standard (S24) 10^3	Standard	1000	Cltyrob_g4184	Test	25.9288665033364	687.566364159988	0.92	Pass	0.05	77.7272316370388	999	1
S110-A01	Not relevant	Unknown	1	Cltyrob_g4184	Test	999	-1	0	Flag	0.05	999	999	0
S109-A01	Not relevant	Unknown	1	Cltyrob_g4184	Test	999	-1	0	Flag	0.05	999	999	0
S124-A01	18-22-21 EH 03	Unknown	1	Cltyrob_g4184	Test	999	-1	0	Flag	0.05	999	999	0
S125-A01	18-22-21 EH 11	Unknown	1	Cltyrob_g4184	Test	999	-1	0	Flag	0.05	999	999	0
S126-A01	18-22-21 EH 19	Unknown	1	Cltyrob_g4184	Test	999	-1	0	Flag	0.05	999	999	0
S123-A01	Not relevant	Unknown	1	Cltyrob_g4184	Test	999	-1	0	Flag	0.05	999	999	0
S122-A01	Not relevant	Unknown	1	Cltyrob_g4184	Test	999	-1	0	Flag	0.05	999	999	0
S121-A01	Not relevant	Unknown	1	Cltyrob_g4184	Test	18.6720148191374	70836.057335613	0.84	Pass	0.05	77.9458827683687	999	1
S136-A01	Not relevant	Unknown	1	Cltyrob_g4184	Test	999	-1	0	Flag	0.05	999	999	0
S137-A01	Not relevant	Unknown	1	Cltyrob_g4184	Test	999	-1	0	Flag	0.05	999	999	0
S138-A01	18-22-21 EH 03	Unknown	1	Cltyrob_g4184	Test	999	-1	0	Flag	0.05	999	999	0
S135-A01	Not relevant	Unknown	1	Cltyrob_g4184	Test	18.5091551875554	78601.1958977461	0.85	Pass	0.05	78.0248721634874	999	1
S134-A01	Not relevant	Unknown	1	Cltyrob_g4184	Test	999	-1	0	Flag	0.05	999	999	0
S133-A01	Not relevant	Unknown	1	Cltyrob_g4184	Test	999	-1	0	Flag	0.05	999	999	0
S148-A01	18-22-21 EH 04	Unknown	1	Cltyrob_g4184	Test	999	-1	0	Flag	0.05	999	999	0
S149-A01	18-22-21 EH 12	Unknown	1	Cltyrob_g4184	Test	999	-1	0	Flag	0.05	999	999	0
S150-A01	18-22-21 EH 20	Unknown	1	Cltyrob_g4184	Test	999	-1	0	Flag	0.05	999	999	0
S147-A01	Not relevant	Unknown	1	Cltyrob_g4184	Test	999	-1	0	Flag	0.05	999	999	0
S146-A01	Not relevant	Unknown	1	Cltyrob_g4184	Test	999	-1	0	Flag	0.05	999	999	0
S145-A01	Not relevant	Unknown	1	Cltyrob_g4184	Test	21.0291439235874	15718.9230840206	0.87	Pass	0.05	77.8967783742843	999	1
S160-A01	Not relevant	Unknown	1	Cltyrob_g4184	Test	999	-1	0	Flag	0.05	999	999	0
S161-A01	Not relevant	Unknown	1	Cltyrob_g4184	Test	999	-1	0	Flag	0.05	999	999	0
S162-A01	18-22-21 EH 04	Unknown	1	Cltyrob_g4184	Test	999	-1	0	Flag	0.05	999	999	0
S159-A01	Not relevant	Unknown	1	Cltyrob_g4184	Test	20.8059231871128	18127.6208839583	0.86	Pass	0.05	77.9640020704653	999	1
S158-A01	Not relevant	Unknown	1	Cltyrob_g4184	Test	999	-1	0	Flag	0.05	999	999	0
S157-A01	Not relevant	Unknown	1	Cltyrob_g4184	Test	999	-1	0	Flag	0.05	999	999	0
S172-A01	18-22-21 EH 05	Unknown	1	Cltyrob_g4184	Test	999	-1	0	Flag	0.05	999	999	0
S173-A01	18-22-21 EH 13	Unknown	1	Cltyrob_g4184	Test	999	-1	0	Flag	0.05	999	999	0
S174-A01	18-22-21 EH 21	Unknown	1	Cltyrob_g4184	Test	999	-1	0	Flag	0.05	999	999	0
S171-A01	Not relevant	Unknown	1	Cltyrob_g4184	Test	999	-1	0	Flag	0.05	999	999	0
S170-A01	Not relevant	Unknown	1	Cltyrob_g4184	Test	999	-1	0	Flag	0.05	999	999	0
S169-A01	Not relevant	Unknown	1	Cltyrob_g4184	Test	999	-1	0	Flag	0.05	999	999	0
S184-A01	Not relevant	Unknown	1	Cltyrob_g4184	Test	999	-1	0	Flag	0.05	999	999	0
S185-A01	Not relevant	Unknown	1	Cltyrob_g4184	Test	999	-1	0	Flag	0.05	999	999	0
S186-A01	18-22-21 EH 05	Unknown	1	Cltyrob_g4184	Test	999	-1	0	Flag	0.05	999	999	0
S183-A01	Not relevant	Unknown	1	Cltyrob_g4184	Test	999	-1	0	Flag	0.05	999	999	0
S182-A01	NTC (TE)	NTC	1	Cltyrob_g4184	Test	999	-1	0	Flag	0.05	999	999	0
S181-A01	Not relevant	Unknown	1	Cltyrob_g4184	Test	999	-1	0	Flag	0.05	999	999	0
S001-A14	Standard (S24) 10^7	Standard	10000000	Lbparac_mutS2	Test	10.9723098255033	11796831.5708272	0.93	Pass	0.05	82.8116713501637	999	1
S002-A14	Not relevant	Unknown	1	Lbparac_mutS2	Test	999	-1	0	Flag	0.05	999	999	0
S003-A14	Not relevant	Unknown	1	Lbparac_mutS2	Test	999	-1	0	Flag	0.05	999	999	0
S006-A14	18-22-21 EH 14	Unknown	1	Lbparac_mutS2	Test	17.2682909383858	181506.5279932	0.87	Pass	0.05	83.1654740507677	999	1
S005-A14	18-22-21 EH 06	Unknown	1	Lbparac_mutS2	Test	20.7430666120356	18128.453029887	0.85	Pass	0.05	83.3042647177932	999	1
S004-A14	Not relevant	Unknown	1	Lbparac_mutS2	Test	999	-1	0	Flag	0.05	999	999	0
S013-A14	18-22-21 PW 01	Unknown	1	Lbparac_mutS2	Test	999	-1	0	Flag	0.05	999	999	0
S014-A14	Not relevant	Unknown	1	Lbparac_mutS2	Test	999	-1	0	Flag	0.05	999	999	0
S015-A14	Standard (S24) 10^7	Standard	10000000	Lbparac_mutS2	Test	12.1756376549169	5312238.58470238	0.77	Pass	0.05	82.0156453752718	999	1
S018-A14	Not relevant	Unknown	1	Lbparac_mutS2	Test	999	-1	0	Flag	0.05	999	999	0
S017-A14	Not relevant	Unknown	1	Lbparac_mutS2	Test	999	-1	0	Flag	0.05	999	999	0
S016-A14	Not relevant	Unknown	1	Lbparac_mutS2	Test	999	-1	0	Flag	0.05	999	999	0
S025-A14	Standard (S24) 10^6	Standard	1000000	Lbparac_mutS2	Test	14.7845912456369	942002.432169356	0.86	Pass	0.05	81.9893905355657	999	1
S026-A14	Not relevant	Unknown	1	Lbparac_mutS2	Test	999	-1	0	Flag	0.05	999	999	0
S027-A14	Not relevant	Unknown	1	Lbparac_mutS2	Test	999	-1	0	Flag	0.05	999	999	0
S030-A14	18-22-21 EH 15	Unknown	1	Lbparac_mutS2	Test	16.0922612758536	395840.09840595	0.82	Pass	0.05	82.7126108456499	999	1
S029-A14	18-22-21 EH 07	Unknown	1	Lbparac_mutS2	Test	18.9723858991447	58642.556137825	0.87	Pass	0.05	82.9163634210522	999	1
S028-A14	Not relevant	Unknown	1	Lbparac_mutS2	Test	999	-1	0	Flag	0.05	999	999	0
S037-A14	18-22-21 PW 02	Unknown	1	Lbparac_mutS2	Test	999	-1	0	Flag	0.05	999	999	0
S038-A14	Not relevant	Unknown	1	Lbparac_mutS2	Test	999	-1	0	Flag	0.05	999	999	0
S039-A14	Standard (S24) 10^6	Standard	1000000	Lbparac_mutS2	Test	14.4152388946315	1203382.87978785	0.92	Pass	0.05	81.8057576591746	999	1
S042-A14	Not relevant	Unknown	1	Lbparac_mutS2	Test	999	-1	0	Flag	0.05	999	999	0
S041-A14	Not relevant	Unknown	1	Lbparac_mutS2	Test	999	-1	0	Flag	0.05	999	999	0
S040-A14	Not relevant	Unknown	1	Lbparac_mutS2	Test	999	-1	0	Flag	0.05	999	999	0
S049-A14	Standard (S24) 10^5	Standard	100000	Lbparac_mutS2	Test	18.0953367627657	104894.225512889	0.9	Pass	0.05	81.7995203119117	999	1
S050-A14	Not relevant	Unknown	1	Lbparac_mutS2	Test	999	-1	0	Flag	0.05	999	999	0
S051-A14	Not relevant	Unknown	1	Lbparac_mutS2	Test	999	-1	0	Flag	0.05	999	999	0
S054-A14	18-22-21 EH 16	Unknown	1	Lbparac_mutS2	Test	17.3225216696263	175096.304769294	0.87	Pass	0.05	82.6580224266836	999	1
S053-A14	18-22-21 EH 08	Unknown	1	Lbparac_mutS2	Test	17.590319084574	146611.163043135	0.86	Pass	0.05	83.0587043127238	999	1
S052-A14	Not relevant	Unknown	1	Lbparac_mutS2	Test	999	-1	0	Flag	0.05	999	999	0
S061-A14	18-22-21 PW 03	Unknown	1	Lbparac_mutS2	Test	999	-1	0	Flag	0.05	999	999	0
S062-A14	Not relevant	Unknown	1	Lbparac_mutS2	Test	999	-1	0	Flag	0.05	999	999	0
S063-A14	Standard (S24) 10^5	Standard	100000	Lbparac_mutS2	Test	18.3334939131469	89572.8300183008	0.89	Pass	0.05	81.7024161876804	999	1
S066-A14	Not relevant	Unknown	1	Lbparac_mutS2	Test	999	-1	0	Flag	0.05	999	999	0
S065-A14	Not relevant	Unknown	1	Lbparac_mutS2	Test	999	-1	0	Flag	0.05	999	999	0
S064-A14	Not relevant	Unknown	1	Lbparac_mutS2	Test	999	-1	0	Flag	0.05	999	999	0
S073-A14	Standard (S24) 10^4	Standard	10000	Lbparac_mutS2	Test	21.5152668117286	10864.5664064459	0.91	Pass	0.05	81.6252731664336	999	1
S074-A14	Not relevant	Unknown	1	Lbparac_mutS2	Test	999	-1	0	Flag	0.05	999	999	0
S075-A14	Not relevant	Unknown	1	Lbparac_mutS2	Test	999	-1	0	Flag	0.05	999	999	0
S078-A14	18-22-21 EH 17	Unknown	1	Lbparac_mutS2	Test	25.1087437567189	1003.00221945354	0.92	Pass	0.05	82.8173429894463	999	1
S077-A14	18-22-21 EH 09	Unknown	1	Lbparac_mutS2	Test	17.4196901928878	164171.644198224	0.84	Pass	0.05	82.6848014771672	999	1
S076-A14	18-22-21 EH 01	Unknown	1	Lbparac_mutS2	Test	16.1652848766054	377131.904014079	0.8	Pass	0.05	82.7132573047493	999	1
S085-A14	Not relevant	Unknown	1	Lbparac_mutS2	Test	20.2117424243731	25784.0381486189	0.85	Pass	0.05	82.3917529280725	999	1
S086-A14	Not relevant	Unknown	1	Lbparac_mutS2	Test	26.2156992455482	481.463830103648	0.84	Pass	0.05	82.7024533265407	999	1
S087-A14	Standard (S24) 10^4	Standard	10000	Lbparac_mutS2	Test	21.5792181208707	10413.5348364636	0.9	Pass	0.05	81.5862868540837	999	1
S090-A14	18-22-21 EH 01	Unknown	1	Lbparac_mutS2	Test	16.3933863945942	324200.306367364	0.85	Pass	0.05	82.734621821978	999	1
S089-A14	Not relevant	Unknown	1	Lbparac_mutS2	Test	999	-1	0	Flag	0.05	999	999	0
S088-A14	Not relevant	Unknown	1	Lbparac_mutS2	Test	999	-1	0	Flag	0.05	999	999	0
S100-A14	18-22-21 EH 02	Unknown	1	Lbparac_mutS2	Test	18.4862730476505	80944.0387030097	0.87	Pass	0.05	82.712154887725	999	1
S101-A14	18-22-21 EH 10	Unknown	1	Lbparac_mutS2	Test	17.1781599946165	192683.564788974	0.86	Pass	0.05	82.7539738679852	999	1
S102-A14	18-22-21 EH 18	Unknown	1	Lbparac_mutS2	Test	18.3424141654835	89044.6408411464	0.82	Pass	0.05	82.960179717603	999	1
S099-A14	Not relevant	Unknown	1	Lbparac_mutS2	Test	999	-1	0	Flag	0.05	999	999	0
S098-A14	Not relevant	Unknown	1	Lbparac_mutS2	Test	999	-1	0	Flag	0.05	999	999	0
S097-A14	Standard (S24) 10^3	Standard	1000	Lbparac_mutS2	Test	23.8912033859067	2248.4440177383	0.92	Pass	0.05	81.6016506067194	999	1
S112-A14	Not relevant	Unknown	1	Lbparac_mutS2	Test	999	-1	0	Flag	0.05	999	999	0
S113-A14	Not relevant	Unknown	1	Lbparac_mutS2	Test	999	-1	0	Flag	0.05	999	999	0
S114-A14	18-22-21 EH 02	Unknown	1	Lbparac_mutS2	Test	18.4028459722457	85547.4310015913	0.88	Pass	0.05	82.7851363562654	999	1
S111-A14	Standard (S24) 10^3	Standard	1000	Lbparac_mutS2	Test	25.5610851981199	743.111703280728	0.95	Pass	0.05	81.6845613617622	999	1
S110-A14	Not relevant	Unknown	1	Lbparac_mutS2	Test	999	-1	0	Flag	0.05	999	999	0
S109-A14	Not relevant	Unknown	1	Lbparac_mutS2	Test	17.9498586753693	115515.625369984	0.87	Pass	0.05	82.6445442502585	999	1
S124-A14	18-22-21 EH 03	Unknown	1	Lbparac_mutS2	Test	15.7025479400185	512547.782976486	0.87	Pass	0.05	82.6280068480392	999	1
S125-A14	18-22-21 EH 11	Unknown	1	Lbparac_mutS2	Test	15.2195168535779	706023.19514968	0.88	Pass	0.05	82.7475216013611	999	1
S126-A14	18-22-21 EH 19	Unknown	1	Lbparac_mutS2	Test	19.09714255409	53987.1368852706	0.87	Pass	0.05	82.9245018313088	999	1
S123-A14	Not relevant	Unknown	1	Lbparac_mutS2	Test	999	-1	0	Flag	0.05	999	999	0
S122-A14	Not relevant	Unknown	1	Lbparac_mutS2	Test	999	-1	0	Flag	0.05	999	999	0
S121-A14	Not relevant	Unknown	1	Lbparac_mutS2	Test	18.6574040286128	72261.8687701424	0.83	Pass	0.05	81.8775238799923	999	1
S136-A14	Not relevant	Unknown	1	Lbparac_mutS2	Test	999	-1	0	Flag	0.05	999	999	0
S137-A14	Not relevant	Unknown	1	Lbparac_mutS2	Test	999	-1	0	Flag	0.05	999	999	0
S138-A14	18-22-21 EH 03	Unknown	1	Lbparac_mutS2	Test	15.7386344935459	500430.24461082	0.87	Pass	0.05	82.7045121390486	999	1
S135-A14	Not relevant	Unknown	1	Lbparac_mutS2	Test	18.8152073870631	65083.5271189817	0.87	Pass	0.05	81.9619295022355	999	1
S134-A14	Not relevant	Unknown	1	Lbparac_mutS2	Test	25.3853511351549	834.939869339178	0.82	Pass	0.05	82.9664919464742	999	1
S133-A14	Not relevant	Unknown	1	Lbparac_mutS2	Test	20.396142355686	22816.7915576282	0.88	Pass	0.05	82.7830395597925	999	1
S148-A14	18-22-21 EH 04	Unknown	1	Lbparac_mutS2	Test	19.7954574179736	33979.4692039401	0.87	Pass	0.05	82.9444630132048	999	1
S149-A14	18-22-21 EH 12	Unknown	1	Lbparac_mutS2	Test	15.2161409033428	707605.247381845	0.84	Pass	0.05	82.8148425844655	999	1
S150-A14	18-22-21 EH 20	Unknown	1	Lbparac_mutS2	Test	16.1822772713723	372906.935884198	0.86	Pass	0.05	82.8707966264159	999	1
S147-A14	Not relevant	Unknown	1	Lbparac_mutS2	Test	999	-1	0	Flag	0.05	999	999	0
S146-A14	Not relevant	Unknown	1	Lbparac_mutS2	Test	999	-1	0	Flag	0.05	999	999	0
S145-A14	Not relevant	Unknown	1	Lbparac_mutS2	Test	21.3480681233049	12138.2425170256	0.85	Pass	0.05	81.8416275855327	999	1
S160-A14	Not relevant	Unknown	1	Lbparac_mutS2	Test	999	-1	0	Flag	0.05	999	999	0
S161-A14	Not relevant	Unknown	1	Lbparac_mutS2	Test	999	-1	0	Flag	0.05	999	999	0
S162-A14	18-22-21 EH 04	Unknown	1	Lbparac_mutS2	Test	19.6279844360516	37969.8588224867	0.86	Pass	0.05	83.0332017222185	999	1
S159-A14	Not relevant	Unknown	1	Lbparac_mutS2	Test	21.0520735784354	14770.1488154572	0.86	Pass	0.05	81.8845181903082	999	1
S158-A14	Not relevant	Unknown	1	Lbparac_mutS2	Test	999	-1	0	Flag	0.05	999	999	0
S157-A14	Not relevant	Unknown	1	Lbparac_mutS2	Test	23.0360018179404	3963.9662627469	0.84	Pass	0.05	82.9963604493574	999	1
S172-A14	18-22-21 EH 05	Unknown	1	Lbparac_mutS2	Test	17.9774520801846	113421.517129281	0.85	Pass	0.05	83.0630564195735	999	1
S173-A14	18-22-21 EH 13	Unknown	1	Lbparac_mutS2	Test	17.8247594419417	125505.27289217	0.85	Pass	0.05	83.8557140011551	999	1
S174-A14	18-22-21 EH 21	Unknown	1	Lbparac_mutS2	Test	16.5952196629733	283594.15960212	0.86	Pass	0.05	83.0378481330055	999	1
S171-A14	Not relevant	Unknown	1	Lbparac_mutS2	Test	999	-1	0	Flag	0.05	999	999	0
S170-A14	Not relevant	Unknown	1	Lbparac_mutS2	Test	16.2772818031294	350142.421229948	0.84	Pass	0.05	83.1147150240527	999	1
S169-A14	Not relevant	Unknown	1	Lbparac_mutS2	Test	999	-1	0	Flag	0.05	999	999	0
S184-A14	Not relevant	Unknown	1	Lbparac_mutS2	Test	16.2945965926317	346145.816538496	0.83	Pass	0.05	83.1740951490397	999	1
S185-A14	Not relevant	Unknown	1	Lbparac_mutS2	Test	999	-1	0	Flag	0.05	999	999	0
S186-A14	18-22-21 EH 05	Unknown	1	Lbparac_mutS2	Test	17.9329708167348	116816.299874381	0.87	Pass	0.05	83.4228715677015	999	1
S183-A14	Not relevant	Unknown	1	Lbparac_mutS2	Test	999	-1	0	Flag	0.05	999	999	0
S182-A14	NTC (TE)	NTC	1	Lbparac_mutS2	Test	999	-1	0	Flag	0.05	999	999	0
S181-A14	Not relevant	Unknown	1	Lbparac_mutS2	Test	999	-1	0	Flag	0.05	999	999	0
S001-A11	Standard (S24) 10^7	Standard	10000000	Lbparab_g519	Test	11.5346182440341	12346617.095758	0.96	Pass	0.05	80.093345809114	999	1
S002-A11	Not relevant	Unknown	1	Lbparab_g519	Test	999	-1	0	Flag	0.05	999	999	0
S003-A11	Not relevant	Unknown	1	Lbparab_g519	Test	26.3267423029532	614.307694351755	0.89	Pass	0.05	80.9438674411895	999	1
S006-A11	18-22-21 EH 14	Unknown	1	Lbparab_g519	Test	20.3939708873755	32680.0383457419	0.88	Pass	0.05	80.7844822558491	999	1
S005-A11	18-22-21 EH 06	Unknown	1	Lbparab_g519	Test	999	-1	0	Flag	0.05	999	999	0
S004-A11	Not relevant	Unknown	1	Lbparab_g519	Test	999	-1	0	Flag	0.05	999	999	0
S013-A11	18-22-21 PW 01	Unknown	1	Lbparab_g519	Test	999	-1	0	Flag	0.05	999	999	0
S014-A11	Not relevant	Unknown	1	Lbparab_g519	Test	999	-1	0	Flag	0.05	999	999	0
S015-A11	Standard (S24) 10^7	Standard	10000000	Lbparab_g519	Test	12.6938326102603	5679656.7122216	0.77	Pass	0.05	79.3491986901278	999	1
S018-A11	Not relevant	Unknown	1	Lbparab_g519	Test	999	-1	0	Flag	0.05	999	999	0
S017-A11	Not relevant	Unknown	1	Lbparab_g519	Test	28.6930603187126	125.89333726486	0	Flag	0.05	999	999	0
S016-A11	Not relevant	Unknown	1	Lbparab_g519	Test	999	-1	0	Flag	0.05	999	999	0
S025-A11	Standard (S24) 10^6	Standard	1000000	Lbparab_g519	Test	15.3992073722783	927479.286290756	0.89	Pass	0.05	79.3294223580979	999	1
S026-A11	Not relevant	Unknown	1	Lbparab_g519	Test	999	-1	0	Flag	0.05	999	999	0
S027-A11	Not relevant	Unknown	1	Lbparab_g519	Test	999	-1	0	Flag	0.05	999	999	0
S030-A11	18-22-21 EH 15	Unknown	1	Lbparab_g519	Test	22.5449786703402	7736.33083088177	0.86	Pass	0.05	80.4373467138431	999	1
S029-A11	18-22-21 EH 07	Unknown	1	Lbparab_g519	Test	25.9891296436394	770.194683163907	0.95	Pass	0.05	80.952434344117	999	1
S028-A11	Not relevant	Unknown	1	Lbparab_g519	Test	999	-1	0	Flag	0.05	999	999	0
S037-A11	18-22-21 PW 02	Unknown	1	Lbparab_g519	Test	999	-1	0	Flag	0.05	999	999	0
S038-A11	Not relevant	Unknown	1	Lbparab_g519	Test	999	-1	0	Flag	0.05	999	999	0
S039-A11	Standard (S24) 10^6	Standard	1000000	Lbparab_g519	Test	15.0677224722793	1158073.59662346	0.94	Pass	0.05	79.1187185705409	999	1
S042-A11	Not relevant	Unknown	1	Lbparab_g519	Test	999	-1	0	Flag	0.05	999	999	0
S041-A11	Not relevant	Unknown	1	Lbparab_g519	Test	999	-1	0	Flag	0.05	999	999	0
S040-A11	Not relevant	Unknown	1	Lbparab_g519	Test	999	-1	0	Flag	0.05	999	999	0
S049-A11	Standard (S24) 10^5	Standard	100000	Lbparab_g519	Test	19.1286752975238	76272.5792400059	0.88	Pass	0.05	79.1299791886869	999	1
S050-A11	Not relevant	Unknown	1	Lbparab_g519	Test	999	-1	0	Flag	0.05	999	999	0
S051-A11	Not relevant	Unknown	1	Lbparab_g519	Test	999	-1	0	Flag	0.05	999	999	0
S054-A11	18-22-21 EH 16	Unknown	1	Lbparab_g519	Test	16.3231569189299	499481.008650684	0.9	Pass	0.05	80.3243047554673	999	1
S053-A11	18-22-21 EH 08	Unknown	1	Lbparab_g519	Test	18.8313148057544	93083.6224990026	0.88	Pass	0.05	80.9012688885285	999	1
S052-A11	Not relevant	Unknown	1	Lbparab_g519	Test	999	-1	0	Flag	0.05	999	999	0
S061-A11	18-22-21 PW 03	Unknown	1	Lbparab_g519	Test	999	-1	0	Flag	0.05	999	999	0
S062-A11	Not relevant	Unknown	1	Lbparab_g519	Test	27.1730754370047	348.481741896459	0.89	Pass	0.05	80.0647432381481	999	1
S063-A11	Standard (S24) 10^5	Standard	100000	Lbparab_g519	Test	18.5370727375452	113362.898657097	0.92	Pass	0.05	79.0377176684756	999	1
S066-A11	Not relevant	Unknown	1	Lbparab_g519	Test	999	-1	0	Flag	0.05	999	999	0
S065-A11	Not relevant	Unknown	1	Lbparab_g519	Test	999	-1	0	Flag	0.05	999	999	0
S064-A11	Not relevant	Unknown	1	Lbparab_g519	Test	999	-1	0	Flag	0.05	999	999	0
S073-A11	Standard (S24) 10^4	Standard	10000	Lbparab_g519	Test	22.2697320686217	9302.6514053685	0.87	Pass	0.05	78.9436314291226	999	1
S074-A11	Not relevant	Unknown	1	Lbparab_g519	Test	999	-1	0	Flag	0.05	999	999	0
S075-A11	Not relevant	Unknown	1	Lbparab_g519	Test	999	-1	0	Flag	0.05	999	999	0
S078-A11	18-22-21 EH 17	Unknown	1	Lbparab_g519	Test	999	-1	0	Flag	0.05	999	999	0
S077-A11	18-22-21 EH 09	Unknown	1	Lbparab_g519	Test	21.2638766722981	18248.162306001	0.86	Pass	0.05	79.9879383453708	999	1
S076-A11	18-22-21 EH 01	Unknown	1	Lbparab_g519	Test	24.4814844562474	2114.40448224625	0.86	Pass	0.05	80.0727881345611	999	1
S085-A11	Not relevant	Unknown	1	Lbparab_g519	Test	20.3966130903592	32622.2503916242	0.87	Pass	0.05	80.0440908661295	999	1
S086-A11	Not relevant	Unknown	1	Lbparab_g519	Test	999	-1	0	Flag	0.05	999	999	0
S087-A11	Standard (S24) 10^4	Standard	10000	Lbparab_g519	Test	22.2987775383653	9123.40929277327	0.92	Pass	0.05	78.9400160368268	999	1
S090-A11	18-22-21 EH 01	Unknown	1	Lbparab_g519	Test	25.2697901317644	1246.98966663872	0.82	Pass	0.05	80.055696454834	999	1
S089-A11	Not relevant	Unknown	1	Lbparab_g519	Test	999	-1	0	Flag	0.05	999	999	0
S088-A11	Not relevant	Unknown	1	Lbparab_g519	Test	999	-1	0	Flag	0.05	999	999	0
S100-A11	18-22-21 EH 02	Unknown	1	Lbparab_g519	Test	20.5283224978501	29867.4719663107	0.89	Pass	0.05	80.1540121284307	999	1
S101-A11	18-22-21 EH 10	Unknown	1	Lbparab_g519	Test	17.5520793492626	219287.756415964	0.88	Pass	0.05	80.2085475315638	999	1
S102-A11	18-22-21 EH 18	Unknown	1	Lbparab_g519	Test	19.9730666404979	43323.8846842072	0.88	Pass	0.05	80.8732709759174	999	1
S099-A11	Not relevant	Unknown	1	Lbparab_g519	Test	999	-1	0	Flag	0.05	999	999	0
S098-A11	Not relevant	Unknown	1	Lbparab_g519	Test	999	-1	0	Flag	0.05	999	999	0
S097-A11	Standard (S24) 10^3	Standard	1000	Lbparab_g519	Test	25.5846625830353	1009.86570674667	0.95	Pass	0.05	78.88736028772	999	1
S112-A11	Not relevant	Unknown	1	Lbparab_g519	Test	999	-1	0	Flag	0.05	999	999	0
S113-A11	Not relevant	Unknown	1	Lbparab_g519	Test	999	-1	0	Flag	0.05	999	999	0
S114-A11	18-22-21 EH 02	Unknown	1	Lbparab_g519	Test	20.5725100208242	28996.3889474566	0.89	Pass	0.05	80.2268382441512	999	1
S111-A11	Standard (S24) 10^3	Standard	1000	Lbparab_g519	Test	999	-1	0	Flag	0.05	999	999	0
S110-A11	Not relevant	Unknown	1	Lbparab_g519	Test	26.0507961844378	739.02846188639	0.95	Pass	0.05	80.2514620631263	999	1
S109-A11	Not relevant	Unknown	1	Lbparab_g519	Test	26.1235996399902	703.853029180892	0.96	Pass	0.05	80.7676459425535	999	1
S124-A11	18-22-21 EH 03	Unknown	1	Lbparab_g519	Test	18.741729939606	98840.3603512865	0.9	Pass	0.05	80.724099974445	999	1
S125-A11	18-22-21 EH 11	Unknown	1	Lbparab_g519	Test	17.0246341156929	312214.414464716	0.91	Pass	0.05	80.7579715017365	999	1
S126-A11	18-22-21 EH 19	Unknown	1	Lbparab_g519	Test	18.0173594866912	160568.446095687	0.9	Pass	0.05	81.0768376142379	999	1
S123-A11	Not relevant	Unknown	1	Lbparab_g519	Test	999	-1	0	Flag	0.05	999	999	0
S122-A11	Not relevant	Unknown	1	Lbparab_g519	Test	24.1927853195275	2565.50726049707	0.91	Pass	0.05	80.1066794038308	999	1
S121-A11	Not relevant	Unknown	1	Lbparab_g519	Test	17.3013082575047	259397.598968663	0.88	Pass	0.05	79.2217600247343	999	1
S136-A11	Not relevant	Unknown	1	Lbparab_g519	Test	24.2863231033583	2409.69604506058	0.91	Pass	0.05	80.0771366430772	999	1
S137-A11	Not relevant	Unknown	1	Lbparab_g519	Test	999	-1	0	Flag	0.05	999	999	0
S138-A11	18-22-21 EH 03	Unknown	1	Lbparab_g519	Test	18.6978015004703	101791.96507039	0.9	Pass	0.05	80.7843294964598	999	1
S135-A11	Not relevant	Unknown	1	Lbparab_g519	Test	17.0569821738776	305522.084623009	0.91	Pass	0.05	79.3235131170201	999	1
S134-A11	Not relevant	Unknown	1	Lbparab_g519	Test	25.122521786814	1376.27284723723	0.92	Pass	0.05	80.6630917334065	999	1
S133-A11	Not relevant	Unknown	1	Lbparab_g519	Test	17.6061956521933	211481.053220387	0.88	Pass	0.05	80.7869829282705	999	1
S148-A11	18-22-21 EH 04	Unknown	1	Lbparab_g519	Test	22.3384716913661	8884.02500346623	0.82	Pass	0.05	80.8769885058771	999	1
S149-A11	18-22-21 EH 12	Unknown	1	Lbparab_g519	Test	20.305544355323	34674.2145024906	0.88	Pass	0.05	81.0301021334676	999	1
S150-A11	18-22-21 EH 20	Unknown	1	Lbparab_g519	Test	999	-1	0	Flag	0.05	999	999	0
S147-A11	Not relevant	Unknown	1	Lbparab_g519	Test	999	-1	0	Flag	0.05	999	999	0
S146-A11	Not relevant	Unknown	1	Lbparab_g519	Test	20.4538368194964	31395.4721691817	0.87	Pass	0.05	80.4126022749522	999	1
S145-A11	Not relevant	Unknown	1	Lbparab_g519	Test	20.1283098482132	39045.0285578617	0.91	Pass	0.05	79.1983333196878	999	1
S160-A11	Not relevant	Unknown	1	Lbparab_g519	Test	20.5224762786437	29984.6637173366	0.87	Pass	0.05	80.421130993121	999	1
S161-A11	Not relevant	Unknown	1	Lbparab_g519	Test	999	-1	0	Flag	0.05	999	999	0
S162-A11	18-22-21 EH 04	Unknown	1	Lbparab_g519	Test	22.8994101263557	6101.37520372353	0.9	Pass	0.05	81.0999875824134	999	1
S159-A11	Not relevant	Unknown	1	Lbparab_g519	Test	19.8973495910465	45577.8843803112	0.92	Pass	0.05	79.2519113248428	999	1
S158-A11	Not relevant	Unknown	1	Lbparab_g519	Test	999	-1	0	Flag	0.05	999	999	0
S157-A11	Not relevant	Unknown	1	Lbparab_g519	Test	19.7963258352569	48768.8912583574	0.88	Pass	0.05	80.4615120814252	999	1
S172-A11	18-22-21 EH 05	Unknown	1	Lbparab_g519	Test	17.724098725225	195421.525652024	0.9	Pass	0.05	80.9811843381104	999	1
S173-A11	18-22-21 EH 13	Unknown	1	Lbparab_g519	Test	19.6535567712622	53663.0914232177	0.88	Pass	0.05	81.8442259876181	999	1
S174-A11	18-22-21 EH 21	Unknown	1	Lbparab_g519	Test	18.3868735118965	125361.808507827	0.89	Pass	0.05	81.145117707503	999	1
S171-A11	Not relevant	Unknown	1	Lbparab_g519	Test	999	-1	0	Flag	0.05	999	999	0
S170-A11	Not relevant	Unknown	1	Lbparab_g519	Test	999	-1	0	Flag	0.05	999	999	0
S169-A11	Not relevant	Unknown	1	Lbparab_g519	Test	999	-1	0	Flag	0.05	999	999	0
S184-A11	Not relevant	Unknown	1	Lbparab_g519	Test	999	-1	0	Flag	0.05	999	999	0
S185-A11	Not relevant	Unknown	1	Lbparab_g519	Test	999	-1	0	Flag	0.05	999	999	0
S186-A11	18-22-21 EH 05	Unknown	1	Lbparab_g519	Test	17.5681939502634	216933.439326763	0.89	Pass	0.05	81.3113881711057	999	1
S183-A11	Not relevant	Unknown	1	Lbparab_g519	Test	999	-1	0	Flag	0.05	999	999	0
S182-A11	NTC (TE)	NTC	1	Lbparab_g519	Test	999	-1	0	Flag	0.05	999	999	0
S181-A11	Not relevant	Unknown	1	Lbparab_g519	Test	999	-1	0	Flag	0.05	999	999	0
S001-A17	Standard (S24) 10^7	Standard	10000000	Lbparap_g4429	Test	10.9211509294266	10644079.6157864	0.94	Pass	0.05	82.7338570563531	999	1
S002-A17	Not relevant	Unknown	1	Lbparap_g4429	Test	999	-1	0	Flag	0.05	999	999	0
S003-A17	Not relevant	Unknown	1	Lbparap_g4429	Test	999	-1	0	Flag	0.05	999	999	0
S006-A17	18-22-21 EH 14	Unknown	1	Lbparap_g4429	Test	999	-1	0	Flag	0.05	999	999	0
S005-A17	18-22-21 EH 06	Unknown	1	Lbparap_g4429	Test	20.9559311861959	16085.921657029	0.77	Pass	0.05	83.2461632107604	999	1
S004-A17	Not relevant	Unknown	1	Lbparap_g4429	Test	999	-1	0	Flag	0.05	999	999	0
S013-A17	18-22-21 PW 01	Unknown	1	Lbparap_g4429	Test	999	-1	0	Flag	0.05	999	999	0
S014-A17	Not relevant	Unknown	1	Lbparap_g4429	Test	999	-1	0	Flag	0.05	999	999	0
S015-A17	Standard (S24) 10^7	Standard	10000000	Lbparap_g4429	Test	11.7579249393386	6192991.63544294	0.78	Pass	0.05	81.9392958299946	999	1
S018-A17	Not relevant	Unknown	1	Lbparap_g4429	Test	999	-1	0	Flag	0.05	999	999	0
S017-A17	Not relevant	Unknown	1	Lbparap_g4429	Test	999	-1	0	Flag	0.05	999	999	0
S016-A17	Not relevant	Unknown	1	Lbparap_g4429	Test	999	-1	0	Flag	0.05	999	999	0
S025-A17	Standard (S24) 10^6	Standard	1000000	Lbparap_g4429	Test	14.6828286440049	932703.17488994	0.89	Pass	0.05	81.9398756805672	999	1
S026-A17	Not relevant	Unknown	1	Lbparap_g4429	Test	999	-1	0	Flag	0.05	999	999	0
S027-A17	Not relevant	Unknown	1	Lbparap_g4429	Test	999	-1	0	Flag	0.05	999	999	0
S030-A17	18-22-21 EH 15	Unknown	1	Lbparap_g4429	Test	999	-1	0	Flag	0.05	999	999	0
S029-A17	18-22-21 EH 07	Unknown	1	Lbparap_g4429	Test	999	-1	0	Flag	0.05	999	999	0
S028-A17	Not relevant	Unknown	1	Lbparap_g4429	Test	999	-1	0	Flag	0.05	999	999	0
S037-A17	18-22-21 PW 02	Unknown	1	Lbparap_g4429	Test	999	-1	0	Flag	0.05	999	999	0
S038-A17	Not relevant	Unknown	1	Lbparap_g4429	Test	999	-1	0	Flag	0.05	999	999	0
S039-A17	Standard (S24) 10^6	Standard	1000000	Lbparap_g4429	Test	14.3689176002584	1142826.40349362	0.94	Pass	0.05	81.7752421666133	999	1
S042-A17	Not relevant	Unknown	1	Lbparap_g4429	Test	999	-1	0	Flag	0.05	999	999	0
S041-A17	Not relevant	Unknown	1	Lbparap_g4429	Test	999	-1	0	Flag	0.05	999	999	0
S040-A17	Not relevant	Unknown	1	Lbparap_g4429	Test	999	-1	0	Flag	0.05	999	999	0
S049-A17	Standard (S24) 10^5	Standard	100000	Lbparap_g4429	Test	18.2571897404309	92263.8044712963	0.92	Pass	0.05	81.7734501624963	999	1
S050-A17	Not relevant	Unknown	1	Lbparap_g4429	Test	999	-1	0	Flag	0.05	999	999	0
S051-A17	Not relevant	Unknown	1	Lbparap_g4429	Test	999	-1	0	Flag	0.05	999	999	0
S054-A17	18-22-21 EH 16	Unknown	1	Lbparap_g4429	Test	22.3329558554895	6597.50967716726	0.9	Pass	0.05	83.1356206196694	999	1
S053-A17	18-22-21 EH 08	Unknown	1	Lbparap_g4429	Test	999	-1	0	Flag	0.05	999	999	0
S052-A17	Not relevant	Unknown	1	Lbparap_g4429	Test	999	-1	0	Flag	0.05	999	999	0
S061-A17	18-22-21 PW 03	Unknown	1	Lbparap_g4429	Test	999	-1	0	Flag	0.05	999	999	0
S062-A17	Not relevant	Unknown	1	Lbparap_g4429	Test	999	-1	0	Flag	0.05	999	999	0
S063-A17	Standard (S24) 10^5	Standard	100000	Lbparap_g4429	Test	18.0121705969548	108119.354091556	0.92	Pass	0.05	81.6753364362582	999	1
S066-A17	Not relevant	Unknown	1	Lbparap_g4429	Test	999	-1	0	Flag	0.05	999	999	0
S065-A17	Not relevant	Unknown	1	Lbparap_g4429	Test	999	-1	0	Flag	0.05	999	999	0
S064-A17	Not relevant	Unknown	1	Lbparap_g4429	Test	999	-1	0	Flag	0.05	999	999	0
S073-A17	Standard (S24) 10^4	Standard	10000	Lbparap_g4429	Test	21.569334621082	10814.9682000516	0.92	Pass	0.05	81.5616001733026	999	1
S074-A17	Not relevant	Unknown	1	Lbparap_g4429	Test	999	-1	0	Flag	0.05	999	999	0
S075-A17	Not relevant	Unknown	1	Lbparap_g4429	Test	999	-1	0	Flag	0.05	999	999	0
S078-A17	18-22-21 EH 17	Unknown	1	Lbparap_g4429	Test	23.6333369157891	2843.5296825579	0.91	Pass	0.05	83.0486566921533	999	1
S077-A17	18-22-21 EH 09	Unknown	1	Lbparap_g4429	Test	19.9305194232153	31237.5877333489	0.88	Pass	0.05	82.9087317031935	999	1
S076-A17	18-22-21 EH 01	Unknown	1	Lbparap_g4429	Test	18.6475142441011	71666.4012723561	0.87	Pass	0.05	82.6777405143145	999	1
S085-A17	Not relevant	Unknown	1	Lbparap_g4429	Test	999	-1	0	Flag	0.05	999	999	0
S086-A17	Not relevant	Unknown	1	Lbparap_g4429	Test	999	-1	0	Flag	0.05	999	999	0
S087-A17	Standard (S24) 10^4	Standard	10000	Lbparap_g4429	Test	21.6656899752839	10161.1030725145	0.92	Pass	0.05	81.5619727777423	999	1
S090-A17	18-22-21 EH 01	Unknown	1	Lbparap_g4429	Test	18.8138973158951	64349.8020084713	0.89	Pass	0.05	82.6946614674038	999	1
S089-A17	Not relevant	Unknown	1	Lbparap_g4429	Test	999	-1	0	Flag	0.05	999	999	0
S088-A17	Not relevant	Unknown	1	Lbparap_g4429	Test	999	-1	0	Flag	0.05	999	999	0
S100-A17	18-22-21 EH 02	Unknown	1	Lbparap_g4429	Test	19.3951409538058	44173.9529561524	0.89	Pass	0.05	82.9389541630486	999	1
S101-A17	18-22-21 EH 10	Unknown	1	Lbparap_g4429	Test	999	-1	0	Flag	0.05	999	999	0
S102-A17	18-22-21 EH 18	Unknown	1	Lbparap_g4429	Test	24.3777207309378	1756.38602981369	0.84	Pass	0.05	82.9182567383043	999	1
S099-A17	Not relevant	Unknown	1	Lbparap_g4429	Test	999	-1	0	Flag	0.05	999	999	0
S098-A17	Not relevant	Unknown	1	Lbparap_g4429	Test	999	-1	0	Flag	0.05	999	999	0
S097-A17	Standard (S24) 10^3	Standard	1000	Lbparap_g4429	Test	23.9810930031293	2270.4267771489	0.97	Pass	0.05	81.4032585673036	999	1
S112-A17	Not relevant	Unknown	1	Lbparap_g4429	Test	999	-1	0	Flag	0.05	999	999	0
S113-A17	Not relevant	Unknown	1	Lbparap_g4429	Test	999	-1	0	Flag	0.05	999	999	0
S114-A17	18-22-21 EH 02	Unknown	1	Lbparap_g4429	Test	19.7312247426579	35538.3244758752	0.88	Pass	0.05	83.0287416953466	999	1
S111-A17	Standard (S24) 10^3	Standard	1000	Lbparap_g4429	Test	26.4486929022903	459.719939209241	0.93	Pass	0.05	81.4367616856827	999	1
S110-A17	Not relevant	Unknown	1	Lbparap_g4429	Test	999	-1	0	Flag	0.05	999	999	0
S109-A17	Not relevant	Unknown	1	Lbparap_g4429	Test	999	-1	0	Flag	0.05	999	999	0
S124-A17	18-22-21 EH 03	Unknown	1	Lbparap_g4429	Test	21.7108492130379	9868.4083170789	0.7	Pass	0.05	82.6340582496036	999	1
S125-A17	18-22-21 EH 11	Unknown	1	Lbparap_g4429	Test	999	-1	0	Flag	0.05	999	999	0
S126-A17	18-22-21 EH 19	Unknown	1	Lbparap_g4429	Test	24.5379645265977	1583.35126218986	0.9	Pass	0.05	82.9418609556295	999	1
S123-A17	Not relevant	Unknown	1	Lbparap_g4429	Test	999	-1	0	Flag	0.05	999	999	0
S122-A17	Not relevant	Unknown	1	Lbparap_g4429	Test	999	-1	0	Flag	0.05	999	999	0
S121-A17	Not relevant	Unknown	1	Lbparap_g4429	Test	17.9117282129265	115381.62468851	0.88	Pass	0.05	81.8345214576431	999	1
S136-A17	Not relevant	Unknown	1	Lbparap_g4429	Test	999	-1	0	Flag	0.05	999	999	0
S137-A17	Not relevant	Unknown	1	Lbparap_g4429	Test	999	-1	0	Flag	0.05	999	999	0
S138-A17	18-22-21 EH 03	Unknown	1	Lbparap_g4429	Test	22.0258020713642	8048.54650757039	0.85	Pass	0.05	82.7897205131712	999	1
S135-A17	Not relevant	Unknown	1	Lbparap_g4429	Test	17.798381697742	124164.390593106	0.89	Pass	0.05	81.937573613915	999	1
S134-A17	Not relevant	Unknown	1	Lbparap_g4429	Test	999	-1	0	Flag	0.05	999	999	0
S133-A17	Not relevant	Unknown	1	Lbparap_g4429	Test	22.3583510638342	6489.95570646227	0.92	Pass	0.05	83.0823226057705	999	1
S148-A17	18-22-21 EH 04	Unknown	1	Lbparap_g4429	Test	21.8121871428524	9241.91937578843	0.92	Pass	0.05	82.8451747009234	999	1
S149-A17	18-22-21 EH 12	Unknown	1	Lbparap_g4429	Test	999	-1	0	Flag	0.05	999	999	0
S150-A17	18-22-21 EH 20	Unknown	1	Lbparap_g4429	Test	999	-1	0	Flag	0.05	999	999	0
S147-A17	Not relevant	Unknown	1	Lbparap_g4429	Test	999	-1	0	Flag	0.05	999	999	0
S146-A17	Not relevant	Unknown	1	Lbparap_g4429	Test	999	-1	0	Flag	0.05	999	999	0
S145-A17	Not relevant	Unknown	1	Lbparap_g4429	Test	20.8301689805397	17450.0336769121	0.89	Pass	0.05	81.7864243546867	999	1
S160-A17	Not relevant	Unknown	1	Lbparap_g4429	Test	999	-1	0	Flag	0.05	999	999	0
S161-A17	Not relevant	Unknown	1	Lbparap_g4429	Test	999	-1	0	Flag	0.05	999	999	0
S162-A17	18-22-21 EH 04	Unknown	1	Lbparap_g4429	Test	21.6097926330451	10535.4468754345	0.7	Pass	0.05	82.9793552684106	999	1
S159-A17	Not relevant	Unknown	1	Lbparap_g4429	Test	20.7405112309854	18492.6026988091	0.92	Pass	0.05	81.8502497356958	999	1
S158-A17	Not relevant	Unknown	1	Lbparap_g4429	Test	999	-1	0	Flag	0.05	999	999	0
S157-A17	Not relevant	Unknown	1	Lbparap_g4429	Test	999	-1	0	Flag	0.05	999	999	0
S172-A17	18-22-21 EH 05	Unknown	1	Lbparap_g4429	Test	23.1525280989535	3881.57189974741	0.79	Pass	0.05	83.0126266756961	999	1
S173-A17	18-22-21 EH 13	Unknown	1	Lbparap_g4429	Test	23.6647436235005	2786.31170307888	0.91	Pass	0.05	83.8605007356565	999	1
S174-A17	18-22-21 EH 21	Unknown	1	Lbparap_g4429	Test	23.5694150699128	2963.64013210426	0.89	Pass	0.05	83.331067918122	999	1
S171-A17	Not relevant	Unknown	1	Lbparap_g4429	Test	999	-1	0	Flag	0.05	999	999	0
S170-A17	Not relevant	Unknown	1	Lbparap_g4429	Test	999	-1	0	Flag	0.05	999	999	0
S169-A17	Not relevant	Unknown	1	Lbparap_g4429	Test	999	-1	0	Flag	0.05	999	999	0
S184-A17	Not relevant	Unknown	1	Lbparap_g4429	Test	999	-1	0	Flag	0.05	999	999	0
S185-A17	Not relevant	Unknown	1	Lbparap_g4429	Test	999	-1	0	Flag	0.05	999	999	0
S186-A17	18-22-21 EH 05	Unknown	1	Lbparap_g4429	Test	22.6197430258266	5479.83442739415	0.82	Pass	0.05	83.3721324185427	999	1
S183-A17	Not relevant	Unknown	1	Lbparap_g4429	Test	999	-1	0	Flag	0.05	999	999	0
S182-A17	NTC (TE)	NTC	1	Lbparap_g4429	Test	999	-1	0	Flag	0.05	999	999	0
S181-A17	Not relevant	Unknown	1	Lbparap_g4429	Test	999	-1	0	Flag	0.05	999	999	0
S001-A08	Standard (S24) 10^7	Standard	10000000	Lbhelve_pheS	Test	11.39909301634	11178128.6350948	0.94	Pass	0.05	77.2601570535088	999	1
S002-A08	Not relevant	Unknown	1	Lbhelve_pheS	Test	999	-1	0	Flag	0.05	999	999	0
S003-A08	Not relevant	Unknown	1	Lbhelve_pheS	Test	999	-1	0	Flag	0.05	999	999	0
S006-A08	18-22-21 EH 14	Unknown	1	Lbhelve_pheS	Test	999	-1	0	Flag	0.05	999	999	0
S005-A08	18-22-21 EH 06	Unknown	1	Lbhelve_pheS	Test	999	-1	0	Flag	0.05	999	999	0
S004-A08	Not relevant	Unknown	1	Lbhelve_pheS	Test	999	-1	0	Flag	0.05	999	999	0
S013-A08	18-22-21 PW 01	Unknown	1	Lbhelve_pheS	Test	999	-1	0	Flag	0.05	999	999	0
S014-A08	Not relevant	Unknown	1	Lbhelve_pheS	Test	999	-1	0	Flag	0.05	999	999	0
S015-A08	Standard (S24) 10^7	Standard	10000000	Lbhelve_pheS	Test	12.5843320680838	5199107.10860338	0.74	Pass	0.05	76.7450390847503	999	1
S018-A08	Not relevant	Unknown	1	Lbhelve_pheS	Test	999	-1	0	Flag	0.05	999	999	0
S017-A08	Not relevant	Unknown	1	Lbhelve_pheS	Test	999	-1	0	Flag	0.05	999	999	0
S016-A08	Not relevant	Unknown	1	Lbhelve_pheS	Test	999	-1	0	Flag	0.05	999	999	0
S025-A08	Standard (S24) 10^6	Standard	1000000	Lbhelve_pheS	Test	15.2266728611071	943615.379758345	0.85	Pass	0.05	76.7148589821298	999	1
S026-A08	Not relevant	Unknown	1	Lbhelve_pheS	Test	999	-1	0	Flag	0.05	999	999	0
S027-A08	Not relevant	Unknown	1	Lbhelve_pheS	Test	999	-1	0	Flag	0.05	999	999	0
S030-A08	18-22-21 EH 15	Unknown	1	Lbhelve_pheS	Test	999	-1	0	Flag	0.05	999	999	0
S029-A08	18-22-21 EH 07	Unknown	1	Lbhelve_pheS	Test	18.1181211485434	145811.119147753	0.84	Pass	0.05	77.7778299507842	999	1
S028-A08	Not relevant	Unknown	1	Lbhelve_pheS	Test	999	-1	0	Flag	0.05	999	999	0
S037-A08	18-22-21 PW 02	Unknown	1	Lbhelve_pheS	Test	999	-1	0	Flag	0.05	999	999	0
S038-A08	Not relevant	Unknown	1	Lbhelve_pheS	Test	999	-1	0	Flag	0.05	999	999	0
S039-A08	Standard (S24) 10^6	Standard	1000000	Lbhelve_pheS	Test	14.9242731839642	1147131.5316708	0.93	Pass	0.05	76.3637357340119	999	1
S042-A08	Not relevant	Unknown	1	Lbhelve_pheS	Test	999	-1	0	Flag	0.05	999	999	0
S041-A08	Not relevant	Unknown	1	Lbhelve_pheS	Test	999	-1	0	Flag	0.05	999	999	0
S040-A08	Not relevant	Unknown	1	Lbhelve_pheS	Test	999	-1	0	Flag	0.05	999	999	0
S049-A08	Standard (S24) 10^5	Standard	100000	Lbhelve_pheS	Test	18.9539860581684	84985.353951509	0.91	Pass	0.05	76.3877132511575	999	1
S050-A08	Not relevant	Unknown	1	Lbhelve_pheS	Test	999	-1	0	Flag	0.05	999	999	0
S051-A08	Not relevant	Unknown	1	Lbhelve_pheS	Test	999	-1	0	Flag	0.05	999	999	0
S054-A08	18-22-21 EH 16	Unknown	1	Lbhelve_pheS	Test	999	-1	0	Flag	0.05	999	999	0
S053-A08	18-22-21 EH 08	Unknown	1	Lbhelve_pheS	Test	999	-1	0	Flag	0.05	999	999	0
S052-A08	Not relevant	Unknown	1	Lbhelve_pheS	Test	999	-1	0	Flag	0.05	999	999	0
S061-A08	18-22-21 PW 03	Unknown	1	Lbhelve_pheS	Test	999	-1	0	Flag	0.05	999	999	0
S062-A08	Not relevant	Unknown	1	Lbhelve_pheS	Test	999	-1	0	Flag	0.05	999	999	0
S063-A08	Standard (S24) 10^5	Standard	100000	Lbhelve_pheS	Test	18.7742036982071	95448.7235308247	0.91	Pass	0.05	76.2739089524281	999	1
S066-A08	Not relevant	Unknown	1	Lbhelve_pheS	Test	999	-1	0	Flag	0.05	999	999	0
S065-A08	Not relevant	Unknown	1	Lbhelve_pheS	Test	999	-1	0	Flag	0.05	999	999	0
S064-A08	Not relevant	Unknown	1	Lbhelve_pheS	Test	999	-1	0	Flag	0.05	999	999	0
S073-A08	Standard (S24) 10^4	Standard	10000	Lbhelve_pheS	Test	22.0299013512681	11657.3467726162	0.91	Pass	0.05	76.1494375130522	999	1
S074-A08	Not relevant	Unknown	1	Lbhelve_pheS	Test	999	-1	0	Flag	0.05	999	999	0
S075-A08	Not relevant	Unknown	1	Lbhelve_pheS	Test	999	-1	0	Flag	0.05	999	999	0
S078-A08	18-22-21 EH 17	Unknown	1	Lbhelve_pheS	Test	999	-1	0	Flag	0.05	999	999	0
S077-A08	18-22-21 EH 09	Unknown	1	Lbhelve_pheS	Test	999	-1	0	Flag	0.05	999	999	0
S076-A08	18-22-21 EH 01	Unknown	1	Lbhelve_pheS	Test	999	-1	0	Flag	0.05	999	999	0
S085-A08	Not relevant	Unknown	1	Lbhelve_pheS	Test	23.7999635974719	3716.42996027653	0.89	Pass	0.05	77.3118336765842	999	1
S086-A08	Not relevant	Unknown	1	Lbhelve_pheS	Test	999	-1	0	Flag	0.05	999	999	0
S087-A08	Standard (S24) 10^4	Standard	10000	Lbhelve_pheS	Test	22.3378548036644	9554.84761086005	0.96	Pass	0.05	76.1847226282189	999	1
S090-A08	18-22-21 EH 01	Unknown	1	Lbhelve_pheS	Test	999	-1	0	Flag	0.05	999	999	0
S089-A08	Not relevant	Unknown	1	Lbhelve_pheS	Test	999	-1	0	Flag	0.05	999	999	0
S088-A08	Not relevant	Unknown	1	Lbhelve_pheS	Test	999	-1	0	Flag	0.05	999	999	0
S100-A08	18-22-21 EH 02	Unknown	1	Lbhelve_pheS	Test	999	-1	0	Flag	0.05	999	999	0
S101-A08	18-22-21 EH 10	Unknown	1	Lbhelve_pheS	Test	17.3307645697839	242455.141814435	0.87	Pass	0.05	77.6488452341686	999	1
S102-A08	18-22-21 EH 18	Unknown	1	Lbhelve_pheS	Test	16.5326345697158	405969.983670355	0.85	Pass	0.05	77.7941425791753	999	1
S099-A08	Not relevant	Unknown	1	Lbhelve_pheS	Test	999	-1	0	Flag	0.05	999	999	0
S098-A08	Not relevant	Unknown	1	Lbhelve_pheS	Test	24.7752418807442	1979.59435006799	0.93	Pass	0.05	77.2824324997041	999	1
S097-A08	Standard (S24) 10^3	Standard	1000	Lbhelve_pheS	Test	24.872487925862	1859.08936535909	0.93	Pass	0.05	76.120018982922	999	1
S112-A08	Not relevant	Unknown	1	Lbhelve_pheS	Test	24.8271355448067	1914.34793511699	0.91	Pass	0.05	77.2721544749336	999	1
S113-A08	Not relevant	Unknown	1	Lbhelve_pheS	Test	999	-1	0	Flag	0.05	999	999	0
S114-A08	18-22-21 EH 02	Unknown	1	Lbhelve_pheS	Test	999	-1	0	Flag	0.05	999	999	0
S111-A08	Standard (S24) 10^3	Standard	1000	Lbhelve_pheS	Test	26.451397995407	670.566093403889	0.98	Pass	0.05	76.1648769566594	999	1
S110-A08	Not relevant	Unknown	1	Lbhelve_pheS	Test	21.3693089280657	17860.1532320506	0.82	Pass	0.05	77.5972282990809	999	1
S109-A08	Not relevant	Unknown	1	Lbhelve_pheS	Test	15.6706787304442	708367.394445201	0.87	Pass	0.05	77.6244083097971	999	1
S124-A08	18-22-21 EH 03	Unknown	1	Lbhelve_pheS	Test	999	-1	0	Flag	0.05	999	999	0
S125-A08	18-22-21 EH 11	Unknown	1	Lbhelve_pheS	Test	23.661170750277	4064.94895142746	0.94	Pass	0.05	77.6268246444471	999	1
S126-A08	18-22-21 EH 19	Unknown	1	Lbhelve_pheS	Test	999	-1	0	Flag	0.05	999	999	0
S123-A08	Not relevant	Unknown	1	Lbhelve_pheS	Test	999	-1	0	Flag	0.05	999	999	0
S122-A08	Not relevant	Unknown	1	Lbhelve_pheS	Test	999	-1	0	Flag	0.05	999	999	0
S121-A08	Not relevant	Unknown	1	Lbhelve_pheS	Test	18.7098058304846	99502.1998900627	0.86	Pass	0.05	76.5638561697845	999	1
S136-A08	Not relevant	Unknown	1	Lbhelve_pheS	Test	999	-1	0	Flag	0.05	999	999	0
S137-A08	Not relevant	Unknown	1	Lbhelve_pheS	Test	999	-1	0	Flag	0.05	999	999	0
S138-A08	18-22-21 EH 03	Unknown	1	Lbhelve_pheS	Test	999	-1	0	Flag	0.05	999	999	0
S135-A08	Not relevant	Unknown	1	Lbhelve_pheS	Test	18.4088605404725	120848.971171869	0.87	Pass	0.05	76.6861472131825	999	1
S134-A08	Not relevant	Unknown	1	Lbhelve_pheS	Test	21.9227484588728	12492.6440181376	0.81	Pass	0.05	77.7570600758884	999	1
S133-A08	Not relevant	Unknown	1	Lbhelve_pheS	Test	18.1255193139537	145116.09320893	0.87	Pass	0.05	77.6939992621805	999	1
S148-A08	18-22-21 EH 04	Unknown	1	Lbhelve_pheS	Test	999	-1	0	Flag	0.05	999	999	0
S149-A08	18-22-21 EH 12	Unknown	1	Lbhelve_pheS	Test	999	-1	0	Flag	0.05	999	999	0
S150-A08	18-22-21 EH 20	Unknown	1	Lbhelve_pheS	Test	999	-1	0	Flag	0.05	999	999	0
S147-A08	Not relevant	Unknown	1	Lbhelve_pheS	Test	999	-1	0	Flag	0.05	999	999	0
S146-A08	Not relevant	Unknown	1	Lbhelve_pheS	Test	999	-1	0	Flag	0.05	999	999	0
S145-A08	Not relevant	Unknown	1	Lbhelve_pheS	Test	21.1978555275755	19951.4782830347	0.89	Pass	0.05	76.411299799201	999	1
S160-A08	Not relevant	Unknown	1	Lbhelve_pheS	Test	999	-1	0	Flag	0.05	999	999	0
S161-A08	Not relevant	Unknown	1	Lbhelve_pheS	Test	999	-1	0	Flag	0.05	999	999	0
S162-A08	18-22-21 EH 04	Unknown	1	Lbhelve_pheS	Test	999	-1	0	Flag	0.05	999	999	0
S159-A08	Not relevant	Unknown	1	Lbhelve_pheS	Test	20.5180336493333	30949.5326305201	0.91	Pass	0.05	76.5678813601506	999	1
S158-A08	Not relevant	Unknown	1	Lbhelve_pheS	Test	999	-1	0	Flag	0.05	999	999	0
S157-A08	Not relevant	Unknown	1	Lbhelve_pheS	Test	17.9196463958343	165752.311553369	0.85	Pass	0.05	77.8133872592419	999	1
S172-A08	18-22-21 EH 05	Unknown	1	Lbhelve_pheS	Test	999	-1	0	Flag	0.05	999	999	0
S173-A08	18-22-21 EH 13	Unknown	1	Lbhelve_pheS	Test	999	-1	0	Flag	0.05	999	999	0
S174-A08	18-22-21 EH 21	Unknown	1	Lbhelve_pheS	Test	20.459454891308	32142.8578048987	0.87	Pass	0.05	77.8503535848517	999	1
S171-A08	Not relevant	Unknown	1	Lbhelve_pheS	Test	999	-1	0	Flag	0.05	999	999	0
S170-A08	Not relevant	Unknown	1	Lbhelve_pheS	Test	999	-1	0	Flag	0.05	999	999	0
S169-A08	Not relevant	Unknown	1	Lbhelve_pheS	Test	999	-1	0	Flag	0.05	999	999	0
S184-A08	Not relevant	Unknown	1	Lbhelve_pheS	Test	999	-1	0	Flag	0.05	999	999	0
S185-A08	Not relevant	Unknown	1	Lbhelve_pheS	Test	999	-1	0	Flag	0.05	999	999	0
S186-A08	18-22-21 EH 05	Unknown	1	Lbhelve_pheS	Test	999	-1	0	Flag	0.05	999	999	0
S183-A08	Not relevant	Unknown	1	Lbhelve_pheS	Test	999	-1	0	Flag	0.05	999	999	0
S182-A08	NTC (TE)	NTC	1	Lbhelve_pheS	Test	999	-1	0	Flag	0.05	999	999	0
S181-A08	Not relevant	Unknown	1	Lbhelve_pheS	Test	999	-1	0	Flag	0.05	999	999	0
S001-A20	Standard (S24) 10^7	Standard	10000000	Lbplant_mutY	Test	11.7813065232351	10326640.7719285	0.95	Pass	0.05	75.4117284676652	999	1
S002-A20	Not relevant	Unknown	1	Lbplant_mutY	Test	999	-1	0	Flag	0.05	999	999	0
S003-A20	Not relevant	Unknown	1	Lbplant_mutY	Test	16.1538325781802	747606.768242987	0.87	Pass	0.05	76.4193939056541	999	1
S006-A20	18-22-21 EH 14	Unknown	1	Lbplant_mutY	Test	19.0512073832971	131245.240709756	0.89	Pass	0.05	76.2570197163125	999	1
S005-A20	18-22-21 EH 06	Unknown	1	Lbplant_mutY	Test	18.1378167745916	227133.624536266	0.89	Pass	0.05	76.2774107296306	999	1
S004-A20	Not relevant	Unknown	1	Lbplant_mutY	Test	999	-1	0	Flag	0.05	999	999	0
S013-A20	18-22-21 PW 01	Unknown	1	Lbplant_mutY	Test	999	-1	0	Flag	0.05	999	999	0
S014-A20	Not relevant	Unknown	1	Lbplant_mutY	Test	999	-1	0	Flag	0.05	999	999	0
S015-A20	Standard (S24) 10^7	Standard	10000000	Lbplant_mutY	Test	12.8736311847783	5359176.03486899	0.78	Pass	0.05	74.8975234087156	999	1
S018-A20	Not relevant	Unknown	1	Lbplant_mutY	Test	999	-1	0	Flag	0.05	999	999	0
S017-A20	Not relevant	Unknown	1	Lbplant_mutY	Test	17.0903122177399	426043.654931844	0.79	Pass	0.05	76.0223950349948	999	1
S016-A20	Not relevant	Unknown	1	Lbplant_mutY	Test	999	-1	0	Flag	0.05	999	999	0
S025-A20	Standard (S24) 10^6	Standard	1000000	Lbplant_mutY	Test	15.7072054415826	977567.014278698	0.88	Pass	0.05	74.8726493611614	999	1
S026-A20	Not relevant	Unknown	1	Lbplant_mutY	Test	999	-1	0	Flag	0.05	999	999	0
S027-A20	Not relevant	Unknown	1	Lbplant_mutY	Test	999	-1	0	Flag	0.05	999	999	0
S030-A20	18-22-21 EH 15	Unknown	1	Lbplant_mutY	Test	19.9345955134829	77216.4567971161	0.85	Pass	0.05	76.0116532654855	999	1
S029-A20	18-22-21 EH 07	Unknown	1	Lbplant_mutY	Test	15.2995478374259	1248697.41810891	0.88	Pass	0.05	76.0181124754252	999	1
S028-A20	Not relevant	Unknown	1	Lbplant_mutY	Test	999	-1	0	Flag	0.05	999	999	0
S037-A20	18-22-21 PW 02	Unknown	1	Lbplant_mutY	Test	999	-1	0	Flag	0.05	999	999	0
S038-A20	Not relevant	Unknown	1	Lbplant_mutY	Test	999	-1	0	Flag	0.05	999	999	0
S039-A20	Standard (S24) 10^6	Standard	1000000	Lbplant_mutY	Test	15.4867037367867	1115963.28450794	0.94	Pass	0.05	74.6158023763943	999	1
S042-A20	Not relevant	Unknown	1	Lbplant_mutY	Test	999	-1	0	Flag	0.05	999	999	0
S041-A20	Not relevant	Unknown	1	Lbplant_mutY	Test	999	-1	0	Flag	0.05	999	999	0
S040-A20	Not relevant	Unknown	1	Lbplant_mutY	Test	999	-1	0	Flag	0.05	999	999	0
S049-A20	Standard (S24) 10^5	Standard	100000	Lbplant_mutY	Test	19.4754698294304	101728.492296525	0.9	Pass	0.05	74.6443468056692	999	1
S050-A20	Not relevant	Unknown	1	Lbplant_mutY	Test	999	-1	0	Flag	0.05	999	999	0
S051-A20	Not relevant	Unknown	1	Lbplant_mutY	Test	999	-1	0	Flag	0.05	999	999	0
S054-A20	18-22-21 EH 16	Unknown	1	Lbplant_mutY	Test	20.8232759350799	45285.1727714411	0.88	Pass	0.05	75.9025060308581	999	1
S053-A20	18-22-21 EH 08	Unknown	1	Lbplant_mutY	Test	21.8826435227794	23971.1940276571	0.87	Pass	0.05	76.0511371233795	999	1
S052-A20	Not relevant	Unknown	1	Lbplant_mutY	Test	999	-1	0	Flag	0.05	999	999	0
S061-A20	18-22-21 PW 03	Unknown	1	Lbplant_mutY	Test	999	-1	0	Flag	0.05	999	999	0
S062-A20	Not relevant	Unknown	1	Lbplant_mutY	Test	999	-1	0	Flag	0.05	999	999	0
S063-A20	Standard (S24) 10^5	Standard	100000	Lbplant_mutY	Test	19.5376561844407	97999.844628813	0.92	Pass	0.05	74.3858069809968	999	1
S066-A20	Not relevant	Unknown	1	Lbplant_mutY	Test	999	-1	0	Flag	0.05	999	999	0
S065-A20	Not relevant	Unknown	1	Lbplant_mutY	Test	999	-1	0	Flag	0.05	999	999	0
S064-A20	Not relevant	Unknown	1	Lbplant_mutY	Test	999	-1	0	Flag	0.05	999	999	0
S073-A20	Standard (S24) 10^4	Standard	10000	Lbplant_mutY	Test	23.5367481591761	8878.20689410633	0.8	Pass	0.05	74.2590787543273	999	1
S074-A20	Not relevant	Unknown	1	Lbplant_mutY	Test	999	-1	0	Flag	0.05	999	999	0
S075-A20	Not relevant	Unknown	1	Lbplant_mutY	Test	999	-1	0	Flag	0.05	999	999	0
S078-A20	18-22-21 EH 17	Unknown	1	Lbplant_mutY	Test	14.9027676161663	1584642.27802326	0.9	Pass	0.05	75.9035362525543	999	1
S077-A20	18-22-21 EH 09	Unknown	1	Lbplant_mutY	Test	18.5904015672323	173083.015964405	0.88	Pass	0.05	75.1285240515825	999	1
S076-A20	18-22-21 EH 01	Unknown	1	Lbplant_mutY	Test	18.8335524276946	149570.017328001	0.88	Pass	0.05	75.7638357393507	999	1
S085-A20	Not relevant	Unknown	1	Lbplant_mutY	Test	23.5821550301668	8639.40563762367	0.9	Pass	0.05	75.6230636203174	999	1
S086-A20	Not relevant	Unknown	1	Lbplant_mutY	Test	999	-1	0	Flag	0.05	999	999	0
S087-A20	Standard (S24) 10^4	Standard	10000	Lbplant_mutY	Test	23.5225358650538	8954.2992364284	0.97	Pass	0.05	74.2885808612963	999	1
S090-A20	18-22-21 EH 01	Unknown	1	Lbplant_mutY	Test	18.8765547754916	145757.264728762	0.89	Pass	0.05	75.78797822777	999	1
S089-A20	Not relevant	Unknown	1	Lbplant_mutY	Test	999	-1	0	Flag	0.05	999	999	0
S088-A20	Not relevant	Unknown	1	Lbplant_mutY	Test	999	-1	0	Flag	0.05	999	999	0
S100-A20	18-22-21 EH 02	Unknown	1	Lbplant_mutY	Test	17.8014108895126	277978.227518127	0.89	Pass	0.05	75.7872096744082	999	1
S101-A20	18-22-21 EH 10	Unknown	1	Lbplant_mutY	Test	999	-1	0	Flag	0.05	999	999	0
S102-A20	18-22-21 EH 18	Unknown	1	Lbplant_mutY	Test	19.9175727354666	78009.795876665	0.76	Pass	0.05	75.9752436150122	999	1
S099-A20	Not relevant	Unknown	1	Lbplant_mutY	Test	999	-1	0	Flag	0.05	999	999	0
S098-A20	Not relevant	Unknown	1	Lbplant_mutY	Test	999	-1	0	Flag	0.05	999	999	0
S097-A20	Standard (S24) 10^3	Standard	1000	Lbplant_mutY	Test	999	-1	0	Flag	0.05	999	999	0
S112-A20	Not relevant	Unknown	1	Lbplant_mutY	Test	999	-1	0	Flag	0.05	999	999	0
S113-A20	Not relevant	Unknown	1	Lbplant_mutY	Test	999	-1	0	Flag	0.05	999	999	0
S114-A20	18-22-21 EH 02	Unknown	1	Lbplant_mutY	Test	17.6988297381151	295639.410806406	0.89	Pass	0.05	75.8444559021455	999	1
S111-A20	Standard (S24) 10^3	Standard	1000	Lbplant_mutY	Test	27.9882693377438	612.969313874581	0.93	Pass	0.05	74.0609211248733	999	1
S110-A20	Not relevant	Unknown	1	Lbplant_mutY	Test	999	-1	0	Flag	0.05	999	999	0
S109-A20	Not relevant	Unknown	1	Lbplant_mutY	Test	999	-1	0	Flag	0.05	999	999	0
S124-A20	18-22-21 EH 03	Unknown	1	Lbplant_mutY	Test	16.5378402711025	593649.45515742	0.91	Pass	0.05	75.7598901770501	999	1
S125-A20	18-22-21 EH 11	Unknown	1	Lbplant_mutY	Test	19.4625525408051	102520.622164013	0.89	Pass	0.05	75.9116290368751	999	1
S126-A20	18-22-21 EH 19	Unknown	1	Lbplant_mutY	Test	17.4920829173939	334717.669273205	0.88	Pass	0.05	76.0167021691379	999	1
S123-A20	Not relevant	Unknown	1	Lbplant_mutY	Test	999	-1	0	Flag	0.05	999	999	0
S122-A20	Not relevant	Unknown	1	Lbplant_mutY	Test	24.7024115491361	4408.98509402044	0.91	Pass	0.05	75.7796099446025	999	1
S121-A20	Not relevant	Unknown	1	Lbplant_mutY	Test	19.4829094864451	101275.049166472	0.87	Pass	0.05	74.7339397673379	999	1
S136-A20	Not relevant	Unknown	1	Lbplant_mutY	Test	25.2288891289101	3213.96823198299	0.88	Pass	0.05	75.7185996564146	999	1
S137-A20	Not relevant	Unknown	1	Lbplant_mutY	Test	999	-1	0	Flag	0.05	999	999	0
S138-A20	18-22-21 EH 03	Unknown	1	Lbplant_mutY	Test	16.4620383413744	621295.233124622	0.91	Pass	0.05	75.8168755315526	999	1
S135-A20	Not relevant	Unknown	1	Lbplant_mutY	Test	19.1256491750406	125507.684784684	0.88	Pass	0.05	74.8471287357732	999	1
[truncated: 2,618 more rows]
