# Supplementary material for: High-throughput qPCR and 16S rRNA gene amplicon sequencing as complementary methods for the investigation of the cheese microbiota
Source: BMC Microbiol. 2022 Feb 7;22:48. doi: 10.1186/s12866-022-02451-y (PMC8819918; doi:10.1186/s12866-022-02451-y)
Supplement: Supplementary file 1 — Additional file 1. [file 12866_2022_2451_MOESM1_ESM.zip › htqpcr_ngs_data-main/rawdata/copydict.json]

{"Aerococcus viridans": 7.0, "Clostridium tyrobutyricum": 5.67, "Companilactobacillus crustorum": 4.0, "Companilactobacillus farciminis": 4.0, "Corynebacterium glutamicum": 5.93, "Enterococcus faecalis": 4.0, "Enterococcus faecium": 6.01, "Enterococcus gilvus": 6.0, "Lacticaseibacillus paracasei": 5.0, "Lacticaseibacillus rhamnosus": 5.0, "Lactiplantibacillus pentosus": 5.0, "Lactiplantibacillus plantarum": 4.93, "Lactobacillus delbrueckii": 8.92, "Lactobacillus helveticus": 4.24, "Lactococcus lactis": 5.94, "Leuconostoc carnosum": 4.0, "Leuconostoc mesenteroides": 3.95, "Leuconostoc pseudomesenteroides": 4.0, "Levilactobacillus brevis": 5.0, "Pediococcus pentosaceus": 5.0, "Shigella dysenteriae": 7.0, "Staphylococcus aureus": 5.58, "Staphylococcus haemolyticus": 5.5, "Streptococcus dysgalactiae": 5.92, "Streptococcus gallolyticus": 6.0, "Streptococcus thermophilus": 5.67, "Streptococcus uberis": 5.5, "Turicibacter sanguinis": 8.0, "Weissella hellenica": 8.0, "Weissella paramesenteroides": 8.0, "Lentilactobacillus buchneri": 5.0, "Loigolactobacillus coryniformis": 4.0, "Latilactobacillus curvatus": 6.0, "Schleiferilactobacillus harbinensis": 5.0, "Paucilactobacillus nenjiangensis": 5.0, "Lentilactobacillus parabuchneri": 5.0, "Lactiplantibacillus paraplantarum": 3.67, "Latilactobacillus sakei": 6.85, "Companilactobacillus": 3.88, "Enterococcus": 5.49, "Lactobacillus": 4.78, "Latilactobacillus": 6.28, "Lentilactobacillus": 5.0, "Loigolactobacillus": 4.5, "Pediococcus": 4.4, "Ruminococcaceae": 3.5, "Staphylococcus": 5.95, "Streptococcaceae": 4.98, "Intestinibacter": NaN, "L. plantarum group": 5.0, "Latilactobacillus fuchuensis": 6.28, "Companilactobacillus versmoldensis": 3.88, "Lentilactobacillus sunkii": 5.0, "Streptococcaceae Species": 4.98, "Enterococcus malodoratus": 5.49, "Ruminococcaceae Species": 3.5, "Intestinibacter bartlettii": 5.29, "Staphylococcus devriesei": 5.95, "Loigolactobacillus bifermentans": 4.5, "Pediococcus parvulus": 4.4}
