# Supplementary material for: High-throughput qPCR and 16S rRNA gene amplicon sequencing as complementary methods for the investigation of the cheese microbiota
Source: BMC Microbiol. 2022 Feb 7;22:48. doi: 10.1186/s12866-022-02451-y (PMC8819918; doi:10.1186/s12866-022-02451-y)
Supplement: Supplementary file 1 — Additional file 1. [file 12866_2022_2451_MOESM1_ESM.zip › htqpcr_ngs_data-main/rawdata/new_species_names_dict.json]

{"Lactobacillus huananensis": "Levilactobacillus huananensis", "Lactobacillus metriopterae": "Companilactobacillus metriopterae", "Lactobacillus curvatus": "Latilactobacillus curvatus", "Lactobacillus hayakitensis": "Ligilactobacillus hayakitensis", "Lactobacillus ceti": "Ligilactobacillus ceti", "Lactobacillus pantheris": "Lacticaseibacillus pantheris", "Lactobacillus zhachilii": "Companilactobacillus zhachilii", "Lactobacillus curieae": "Lentilactobacillus curieae", "Lactobacillus timberlakei": "Apilactobacillus timberlakei", "Lactobacillus songhuajiangensis": "Lacticaseibacillus songhuajiangensis", "Lactobacillus bombi": "Bombilactobacillus bombi", "Lactobacillus uvarum": "Liquorilactobacillus uvarum", "Lactobacillus coryniformis subsp. torquens": "Loigolactobacillus coryniformis subsp. torquens", "Lactobacillus oligofermentans": "Paucilactobacillus oligofermentans", "Lactobacillus quenuiae": "Apilactobacillus quenuiae", "Lactobacillus parabuchneri": "Lentilactobacillus parabuchneri", "Lactobacillus chiayiensis": "Lacticaseibacillus chiayiensis", "Lactobacillus lindneri": "Fructilactobacillus lindneri", "Lactobacillus parakefiri": "Lentilactobacillus parakefiri", "Lactobacillus vespulae": "Fructilactobacillus vespulae", "Lactobacillus aviarius": "Ligilactobacillus aviarius", "Lactobacillus huachuanensis": "Companilactobacillus huachuanensis", "Lactobacillus rhamnosus": "Lacticaseibacillus rhamnosus", "Lactobacillus coryniformis subsp. coryniformis": "Loigolactobacillus coryniformis subsp. coryniformis", "Lactobacillus zymae": "Levilactobacillus zymae", "Lactobacillus alimentarius": "Companilactobacillus alimentarius", "Lactobacillus buchneri subsp. buchneri": "Lentilactobacillus buchneri subsp. buchneri", "Lactobacillus hordei": "Liquorilactobacillus hordei", "Lactobacillus lindianensis": "Levilactobacillus lindianensis", "Lactobacillus capillatus": "Liquorilactobacillus capillatus", "Lactobacillus mixtipabuli": "Secundilactobacillus mixtipabuli", "Lactobacillus manihotivorans": "Lacticaseibacillus manihotivorans", "Lactobacillus hulinensis": "Companilactobacillus hulinensis", "Lactobacillus ixorae": "Fructilactobacillus ixorae", "Lactobacillus reuteri": "Limosilactobacillus reuteri", "Lactobacillus baoqingensis": "Lacticaseibacillus baoqingensis", "Lactobacillus paralimentarius": "Companilactobacillus paralimentarius", "Lactobacillus alvi": "Limosilactobacillus alvi", "Lactobacillus gorillae": "Limosilactobacillus gorillae", "Lactobacillus kimchiensis": "Companilactobacillus kimchiensis", "Lactobacillus vaccinostercus": "Paucilactobacillus vaccinostercus", "Lactobacillus aquaticus": "Liquorilactobacillus aquaticus", "Lactobacillus ingluviei": "Limosilactobacillus ingluviei", "Lactobacillus herbarum": "Lactiplantibacillus herbarum", "Lactobacillus furfuricola": "Companilactobacillus furfuricola", "Lactobacillus kimchicus": "Secundilactobacillus kimchicus", "Lactobacillus daoliensis": "Lactiplantibacillus daoliensis", "Lactobacillus casei": "Lacticaseibacillus casei", "Lactobacillus parabrevis": "Levilactobacillus parabrevis", "Lactobacillus suantsaii": "Levilactobacillus suantsaii", "Lactobacillus siliginis": "Furfurilactobacillus siliginis", "Lactobacillus wuchangensis": "Lapidilactobacillus wuchangensis", "Lactobacillus diolivorans": "Lentilactobacillus diolivorans", "Lactobacillus paracasei": "Lacticaseibacillus paracasei", "Lactobacillus fuchuensis": "Latilactobacillus fuchuensis", "Lactobacillus mali": "Liquorilactobacillus mali", "Lactobacillus kunkeei": "Apilactobacillus kunkeei", "Lactobacillus mindensis": "Companilactobacillus mindensis", "Lactobacillus sicerae": "Liquorilactobacillus sicerae", "Lactobacillus nasuensis": "Lacticaseibacillus nasuensis", "Lactobacillus vaginalis": "Limosilactobacillus vaginalis", "Lactobacillus nenjiangensis": "Paucilactobacillus nenjiangensis", "Lactobacillus vini": "Liquorilactobacillus vini", "Lactobacillus apodemi": "Ligilactobacillus apodemi", "Lactobacillus thailandensis": "Lacticaseibacillus thailandensis", "Lactobacillus plantarum": "Lactiplantibacillus plantarum subsp. plantarum", "Lactobacillus mudanjiangensis": "Lactiplantibacillus mudanjiangensis", "Lactobacillus crustorum": "Companilactobacillus crustorum", "Lactobacillus ghanensis": "Liquorilactobacillus ghanensis", "Lactobacillus koreensis": "Levilactobacillus koreensis", "Lactobacillus kedongensis": "Companilactobacillus kedongensis", "Lactobacillus ruminis": "Ligilactobacillus ruminis", "Lactobacillus mucosae": "Limosilactobacillus mucosae", "Lactobacillus spicheri": "Levilactobacillus spicheri", "Lactobacillus allii": "Companilactobacillus allii", "Lactobacillus curtus": "Furfurilactobacillus curtus", "Lactobacillus bobalius": "Companilactobacillus bobalius", "Lactobacillus backii": "Loigolactobacillus backii", "Lactobacillus wasatchensis": "Paucilactobacillus wasatchensis", "Lactobacillus saerimneri": "Ligilactobacillus saerimneri", "Lactobacillus micheneri": "Apilactobacillus micheneri", "Lactobacillus heilongjiangensis": "Companilactobacillus heilongjiangensis", "Lactobacillus yonginensis": "Levilactobacillus yonginensis", "Lactobacillus paracasei subsp. tolerans": "Lacticaseibacillus paracasei subsp. tolerans", "Lactobacillus zhaodongensis": "Lacticaseibacillus zhaodongensis", "Lactobacillus paraplantarum": "Lactiplantibacillus paraplantarum", "Lactobacillus agilis": "Ligilactobacillus agilis", "Lactobacillus satsumensis": "Liquorilactobacillus satsumensis", "Lactobacillus mishanensis": "Companilactobacillus mishanensis", "Lactobacillus keshanensis": "Companilactobacillus keshanensis", "Lactobacillus jidongensis": "Companilactobacillus jidongensis", "Lactobacillus silagincola": "Secundilactobacillus silagincola", "Lactobacillus rapi": "Lentilactobacillus rapi", "Lactobacillus daqingensis": "Lacticaseibacillus daqingensis", "Lactobacillus pingfangensis": "Lactiplantibacillus pingfangensis", "Lactobacillus caviae": "Limosilactobacillus caviae", "Lactobacillus floricola": "Holzapfelia floricola", "Lactobacillus silagei": "Secundilactobacillus silagei", "Lactobacillus otakiensis": "Lentilactobacillus otakiensis", "Lactobacillus mellis": "Bombilactobacillus mellis", "Lactobacillus pobuzihii": "Ligilactobacillus pobuzihii", "Lactobacillus camelliae": "Lacticaseibacillus camelliae", "Lactobacillus parafarraginis": "Lentilactobacillus parafarraginis", "Lactobacillus faecis": "Ligilactobacillus faecis", "Lactobacillus bifermentans": "Loigolactobacillus bifermentans", "Lactobacillus iwatensis": "Loigolactobacillus iwatensis", "Lactobacillus sunkii": "Lentilactobacillus sunkii", "Lactobacillus sanfranciscensis": "Fructilactobacillus sanfranciscensis", "Lactobacillus bayanensis": "Lapidilactobacillus bayanensis", "Lactobacillus salitolerans": "Ligilactobacillus salitolerans", "Lactobacillus suantsaicola": "Companilactobacillus suantsaicola", "Lactobacillus sucicola": "Liquorilactobacillus sucicola", "Lactobacillus musae": "Companilactobacillus musae", "Lactobacillus xiangfangensis": "Lactiplantibacillus xiangfangensis", "Lactobacillus pentosiphilus": "Secundilactobacillus pentosiphilus", "Lactobacillus binensis": "Loigolactobacillus binensis", "Lactobacillus senioris": "Lentilactobacillus senioris", "Lactobacillus florum": "Fructilactobacillus florum", "Lactobacillus yilanensis": "Agrilactobacillus yilanensis", "Lactobacillus salivarius": "Ligilactobacillus salivarius", "Lactobacillus similis": "Secundilactobacillus similis", "Lactobacillus coryniformis": "Loigolactobacillus coryniformis", "Lactobacillus ginsenosidimutans": "Companilactobacillus ginsenosidimutans", "Lactobacillus zhongbaensis": "Companilactobacillus zhongbaensis", "Lactobacillus buchneri subsp. silagei": "Lentilactobacillus buchneri subsp. silagei", "Lactobacillus nagelii": "Liquorilactobacillus nagelii", "Lactobacillus gannanensis": "Lapidilactobacillus gannanensis", "Lactobacillus antri": "Limosilactobacillus antri", "Lactobacillus tongjiangensis": "Levilactobacillus tongjiangensis", "Lactobacillus ozensis": "Apilactobacillus ozensis", "Lactobacillus nodensis": "Companilactobacillus nodensis", "Lactobacillus nuruki": "Companilactobacillus nuruki", "Lactobacillus senmaizukei": "Levilactobacillus senmaizukei", "Lactobacillus mulanensis": "Lapidilactobacillus mulanensis", "Lactobacillus fujinensis": "Levilactobacillus fujinensis", "Lactobacillus amylotrophicus": "Amylolactobacillus amylotrophicus", "Lactobacillus kaifaensis": "Paucilactobacillus kaifaensis", "Lactobacillus kisonensis": "Lentilactobacillus kisonensis", "Lactobacillus animalis": "Ligilactobacillus animalis", "Lactobacillus halodurans": "Companilactobacillus halodurans", "Lactobacillus paracasei subsp. paracasei": "Lacticaseibacillus paracasei subsp. paracasei", "Lactobacillus mulengensis": "Levilactobacillus mulengensis", "Lactobacillus yichunensis": "Lacticaseibacillus yichunensis", "Lactobacillus oris": "Limosilactobacillus oris", "Lactobacillus algidus": "Dellaglioa algida", "Lactobacillus fermentum": "Limosilactobacillus fermentum", "Lactobacillus harbinensis": "Schleiferilactobacillus harbinensis", "Lactobacillus formosensis": "Companilactobacillus formosensis", "Lactobacillus nantensis": "Companilactobacillus nantensis", "Lactobacillus farraginis": "Lentilactobacillus farraginis", "Lactobacillus amylophilus": "Amylolactobacillus amylophilus", "Lactobacillus garii": "Lactiplantibacillus garii", "Lactobacillus cerevisiae": "Levilactobacillus cerevisiae", "Lactobacillus bambusae": "Levilactobacillus bambusae", "Lactobacillus composti": "Agrilactobacillus composti", "Lactobacillus versmoldensis": "Companilactobacillus versmoldensis", "Lactobacillus tangyuanensis": "Levilactobacillus tangyuanensis", "Lactobacillus fuyuanensis": "Levilactobacillus fuyuanensis", "Lactobacillus coleohominis": "Limosilactobacillus coleohominis", "Lactobacillus brevis": "Levilactobacillus brevis", "Lactobacillus argentoratensis": "Lactiplantibacillus argentoratensis", "Lactobacillus jixianensis": "Lacticaseibacillus jixianensis", "Lactobacillus angrenensis": "Levilactobacillus angrenensis", "Lactobacillus zeae": "Lacticaseibacillus zeae", "Lactobacillus hegangensis": "Lacticaseibacillus hegangensis", "Lactobacillus enshiensis": "Levilactobacillus enshinensis", "Lactobacillus sakei subsp. sakei": "Latilactobacillus sakei subsp. sakei", "Lactobacillus jinshani": "Acetilactobacillus jinshanensis", "Lactobacillus zhaoyuanensis": "Loigolactobacillus zhaoyuanensis", "Lactobacillus oeni": "Liquorilactobacillus oeni", "Lactobacillus secaliphilus": "Limosilactobacillus secaliphilus", "Lactobacillus raoultii": "Lentilactobacillus raoultii", "Lactobacillus insicii": "Companilactobacillus insicii", "Lactobacillus paucivorans": "Levilactobacillus paucivorans", "Lactobacillus pentosus": "Lactiplantibacillus pentosus", "Lactobacillus cacaonum": "Liquorilactobacillus cacaonum", "Lactobacillus bombintestini": "Apilactobacillus bombintestini", "Lactobacillus oryzae": "Secundilactobacillus oryzae", "Lactobacillus daowaiensis": "Lactiplantibacillus daowaiensis", "Lactobacillus brantae": "Lacticaseibacillus brantae", "Lactobacillus songbeiensis": "Lactiplantibacillus songbeiensis", "Lactobacillus fructivorans": "Fructilactobacillus fructivorans", "Lactobacillus kimchii": "Companilactobacillus kimchii", "Lactobacillus hammesii": "Levilactobacillus hammesii", "Lactobacillus saniviri": "Lacticaseibacillus saniviri", "Lactobacillus futsaii": "Companilactobacillus futsaii", "Lactobacillus acidipiscis": "Ligilactobacillus acidipiscis", "Lactobacillus suebicus": "Paucilactobacillus suebicus", "Lactobacillus suibinensis": "Lacticaseibacillus suibinensis", "Lactobacillus equigenerosi": "Limosilactobacillus equigenerosi", "Lactobacillus suantsaiihabitans": "Levilactobacillus suantsaiihabitans", "Lactobacillus gastricus": "Limosilactobacillus gastricus", "Lactobacillus namurensis": "Levilactobacillus namurensis", "Lactobacillus panis": "Limosilactobacillus panis", "Lactobacillus hulanensis": "Lacticaseibacillus hulanensis", "Lactobacillus buchneri": "Lentilactobacillus buchneri", "Lactobacillus kefiri": "Lentilactobacillus kefiri", "Lactobacillus dextrinicus": "Lapidilactobacillus dextrinicus", "Lactobacillus nangangensis": "Lactiplantibacillus nangangensis", "Lactobacillus paracollinoides": "Secundilactobacillus paracollinoides", "Lactobacillus pontis": "Limosilactobacillus pontis", "Lactobacillus farciminis": "Companilactobacillus farciminis", "Lactobacillus sharpeae": "Lacticaseibacillus sharpeae", "Lactobacillus dongliensis": "Lactiplantibacillus dongliensis", "Lactobacillus rennini": "Loigolactobacillus rennini", "Lactobacillus salsicarnum": "Companilactobacillus salsicarnum", "Lactobacillus porcinae": "Lacticaseibacillus porcinae", "Lactobacillus fabifermentans": "Lactiplantibacillus fabifermentans", "Lactobacillus jiayinensis": "Loigolactobacillus jiayinensis", "Lactobacillus selangorensis": "Paralactobacillus selangorensis", "Lactobacillus malefermentans": "Secundilactobacillus malefermentans", "Lactobacillus hilgardii": "Lentilactobacillus hilgardii", "Lactobacillus araffinosus": "Ligilactobacillus araffinosus", "Lactobacillus mellifer": "Bombilactobacillus mellifer", "Lactobacillus hokkaidonensis": "Paucilactobacillus hokkaidonensis", "Lactobacillus concavus": "Lapidilactobacillus concavus", "Lactobacillus rossiae": "Furfurilactobacillus rossiae", "Lactobacillus tucceti": "Companilactobacillus tucceti", "Lactobacillus equi": "Ligilactobacillus equi", "Lactobacillus perolens": "Schleiferilactobacillus perolens", "Lactobacillus shenzhenensis": "Schleiferilactobacillus shenzhenensis", "Lactobacillus modestisalitolerans": "Lactiplantibacillus modestisalitolerans", "Lactobacillus collinoides": "Secundilactobacillus collinoides", "Lactobacillus apinorum": "Apilactobacillus apinorum", "Lactobacillus odoratitofui": "Secundilactobacillus odoratitofui", "Lactobacillus acidifarinae": "Levilactobacillus acidifarinae", "Lactobacillus baiquanensis": "Companilactobacillus baiquanensis", "Lactobacillus graminis": "Latilactobacillus graminis", "Lactobacillus frumenti": "Limosilactobacillus frumenti", "Lactobacillus sakei": "Latilactobacillus sakei", "Lactobacillus achengensis": "Lapidilactobacillus achengensis", "Lactobacillus murinus": "Ligilactobacillus murinus", "Lactobacillus sakei subsp. carnosus": "Latilactobacillus sakei subsp. carnosus", "Lactobacillus plajomi": "Lactiplantibacillus plajomi"}
