# Supplementary material for: High-throughput qPCR and 16S rRNA gene amplicon sequencing as complementary methods for the investigation of the cheese microbiota
Source: BMC Microbiol. 2022 Feb 7;22:48. doi: 10.1186/s12866-022-02451-y (PMC8819918; doi:10.1186/s12866-022-02451-y)
Supplement: Supplementary file 1 — Additional file 1. [file 12866_2022_2451_MOESM1_ESM.zip › htqpcr_ngs_data-main/README.md]

# Raw data and code used for the data analysis.

Raw data in tabular format (V18-22-21_ASV_counts_table.csv, V18-22-21_htqpcr_rawdata.csv) and Jupyter notebook used for data analysis (htqpcr_ngs_comparison_R.ipynb).

The full data analysis can be viewed as html:

[htqpcr_ngs_comparison_R.html](https://biologger.github.io/htqpcr_ngs_data/htqpcr_ngs_comparison_R.html)

In order to run the Jupyter notebook and to download the complete data set, please follow the instructions below.

Linux/Mac:

Clone repository

		$ git clone --recurse-submodules https://github.com/biologger/htqpcr_ngs_data

		# or alternatively
		$ git clone https://github.com/biologger/htqpcr_ngs_data.git
		$ git submodule init
		$ git submodule update


Install all dependencies with [Anaconda](https://www.anaconda.com/) or [Miniconda](https://docs.conda.io/en/latest/miniconda.html)

		$ conda env create -f conda_analysis_env.yml

Activate environment

		$ conda activate htqpcr_ngs_comparison

Start Jupyter Notebook

		$ jupyter-notebook

Open and Run the notebook

* htqpcr_ngs_comparison_R.ipynb

Windows:

We recommend a linux docker container or a linux OS in a virtual machine.
For Windows install R Studio and Rtools manually.
