# Supplementary material for: High-throughput qPCR and 16S rRNA gene amplicon sequencing as complementary methods for the investigation of the cheese microbiota
Source: BMC Microbiol. 2022 Feb 7;22:48. doi: 10.1186/s12866-022-02451-y (PMC8819918; doi:10.1186/s12866-022-02451-y)
Supplement: Supplementary file 2 — Additional file 2. [file 12866_2022_2451_MOESM2_ESM.xlsx]

## Sheet: Supplementary_Table_S1_data
Supplementary Table S1: 16S rRNA gene copy numbers for taxa detected in Raclette du Valais PDO cheeses. (Source: https://rrndb.umms.med.umich.edu/static/download/rrnDB-5.7_pantaxa_stats_NCBI.tsv.zip)
	Rank	N	Min.	Max.	Median	Avg.	SD
Aerococcus viridans	species	1	7	7	7	7	0
Clostridium tyrobutyricum	species	3	5	6	6	5.67	0.47
Companilactobacillus crustorum	species	1	4	4	4	4	0
Companilactobacillus farciminis	species	1	4	4	4	4	0
Corynebacterium glutamicum	species	30	5	6	6	5.93	0.25
Enterococcus faecalis	species	50	4	4	4	4	0
Enterococcus faecium	species	182	6	7	6	6.01	0.1
Enterococcus gilvus	species	1	6	6	6	6	0
Lacticaseibacillus paracasei	species	44	5	5	5	5	0
Lacticaseibacillus rhamnosus	species	26	5	5	5	5	0
Lactiplantibacillus pentosus	species	5	5	5	5	5	0
Lactiplantibacillus plantarum	species	135	1	5	5	4.93	0.5
Lactobacillus delbrueckii	species	25	8	11	9	8.92	0.63
Lactobacillus helveticus	species	17	4	5	4	4.24	0.42
Lactococcus lactis	species	48	5	6	6	5.94	0.24
Leuconostoc carnosum	species	2	4	4	4	4	0
Leuconostoc mesenteroides	species	20	3	4	4	3.95	0.22
Leuconostoc pseudomesenteroides	species	3	4	4	4	4	0
Levilactobacillus brevis	species	18	4	6	5	5	0.33
Pediococcus pentosaceus	species	18	5	5	5	5	0
Shigella dysenteriae	species	11	7	7	7	7	0
Staphylococcus aureus	species	575	1	8	6	5.58	0.79
Staphylococcus haemolyticus	species	10	1	7	6	5.5	1.57
Streptococcus dysgalactiae	species	24	5	8	6	5.92	0.64
Streptococcus gallolyticus	species	7	5	7	6	6	0.53
Streptococcus thermophilus	species	66	5	6	6	5.67	0.47
Streptococcus uberis	species	4	5	6	5.5	5.5	0.5
Turicibacter sanguinis	species	1	8	8	8	8	0
Weissella hellenica	species	2	8	8	8	8	0
Weissella paramesenteroides	species	1	8	8	8	8	0
Lentilactobacillus buchneri	species	3	5	5	5	5	0
Loigolactobacillus coryniformis	species	4	1	5	5	4	1.73
Latilactobacillus curvatus	species	12	6	6	6	6	0
Schleiferilactobacillus harbinensis	species	2	5	5	5	5	0
Paucilactobacillus nenjiangensis	species	1	5	5	5	5	0
Lentilactobacillus parabuchneri	species	3	5	5	5	5	0
Lactiplantibacillus paraplantarum	species	3	1	5	5	3.67	1.89
Latilactobacillus sakei	species	20	5	8	7	6.85	0.65
Companilactobacillus	genus	8	3	4		3.88	0.33
Enterococcus	genus	19	4	7		5.49	0.74
Lactobacillus	genus	28	3	11		4.78	1.06
Latilactobacillus	genus	3	5	8		6.28	0.4
Lentilactobacillus	genus	5	5	5		5	0
Loigolactobacillus	genus	2	1	5		4.5	0.5
Pediococcus	genus	5	4	5		4.4	0.49
Ruminococcaceae	family	6	2	6		3.5	1.29
Staphylococcus	genus	46	1	8		5.95	0.47
Streptococcaceae	family	2	1	9		4.98	0
Intestinibacter	NA	NA	NA	NA	NA	NA	NA
