# Supplementary material for: High-throughput qPCR and 16S rRNA gene amplicon sequencing as complementary methods for the investigation of the cheese microbiota
Source: BMC Microbiol. 2022 Feb 7;22:48. doi: 10.1186/s12866-022-02451-y (PMC8819918; doi:10.1186/s12866-022-02451-y)
Supplement: Supplementary file 4 — Additional file 4. [file 12866_2022_2451_MOESM4_ESM.xlsx]

## Sheet: Supplementary_Table_S2_data
Supplementary Table S2: Relative abundance data of species detected by 16S rRNA gene amplicon sequencing after Lactiplantibacillus plantarum group correction.
	Shared species		Other species		L. sunkii
	[%]	[n]	[%]	[n]	[%]
S01	99.96	13	0.03	3	0.01
S02	99.89	12	0.09	6	0.02
S03	99.64	14	0.36	6
S04	80.96	14	0.44	11	18.6
S05	96.57	13	0.07	4	3.36
S06	99.99	12	0.01	5
S07	99.99	12	0.01	1
S08	99.98	10	0.02	3
S09	99.89	12	0.11	3
S10	99.91	7	0.09	1
S11	99.95	15	0.05	3
S12	99.64	13	0.09	5	0.27
S13	99.86	12	0.14	4
S14	99.76	13	0.23	5
S15	99.97	10	0.03	5
S16	99.97	11	0.02	4
S17	99.96	11	0.04	2
S18	99.82	11	0.18	3
S19	99.87	14	0.13	6
S20	99.36	10	0.63	5	0.01
S21	99.97	13	0.03	7
